# Supplementary material for: Machine learning reveals limited contribution of trans-only encoded variants to the HLA-DQ immunopeptidome
Source: Commun Biol. 2023 Apr 21;6:442. doi: 10.1038/s42003-023-04749-7 (PMC10121683; doi:10.1038/s42003-023-04749-7)
Supplement: Supplementary file 4 — Supplementary Data 2 [file 42003_2023_4749_MOESM4_ESM.txt]

peptide target_value sample context
AAAAAAAAAAAA 1 Saghar_9075 AGRAAAAAAAAA
AAAAAAAAAAAA 1 Saghar_9090 AGRAAAAAAAAA
AAAAAAAAAAAAA 1 Saghar_9052 AGRAAAAAAAAG
AAAAAAAAAAAAA 1 Saghar_9075 AGRAAAAAAAAG
AAAAAAAAAAAAA 1 Saghar_9090 AGRAAAAAAAAG
AAAAAAAAAAAAAA 1 Saghar_9013 AGRAAAAAAAGA
AAAAAAAAAAAAAA 1 Saghar_9031 AGRAAAAAAAGA
AAAAAAAAAAAAAA 1 Saghar_9043 AGRAAAAAAAGA
AAAAAAAAAAAAAA 1 Saghar_9052 AGRAAAAAAAGA
AAAAAAAAAAAAAA 1 Saghar_9075 AGRAAAAAAAGA
AAAAAAAAAAAAAA 1 Saghar_9090 AGRAAAAAAAGA
AAAAAAAAAAAAAAA 1 Saghar_9013 AGRAAAAAAGAG
AAAAAAAAAAAAAAA 1 Saghar_9052 AGRAAAAAAGAG
AAAAAAAAAAAAAAA 1 Saghar_9075 AGRAAAAAAGAG
AAAAAAAAAAAAAAG 1 Saghar_9052 GRAAAAAAGAGA
AAAAAAAAAAAAAAG 1 Saghar_9075 GRAAAAAAGAGA
AAAAAAAAAAAAAALGHPQ 1 Saghar_9090 SAAAAAHPQHHA
AAAAAAAAAAAAAG 1 Saghar_9075 RAAAAAAAGAGA
AAAAAAAAAAAAAGA 1 Saghar_9052 RAAAAAAGAGAG
AAAAAAAAAAAAAGA 1 Saghar_9075 RAAAAAAGAGAG
AAAAAAAAAAAAAGAG 1 Saghar_9043 RAAAAAGAGAGA
AAAAAAAAAAAAAGAG 1 Saghar_9075 RAAAAAGAGAGA
AAAAAAAAAAAAAGAG 1 Saghar_9090 RAAAAAGAGAGA
AAAAAAAAAAAAAGLGLGPG 1 Saghar_9075 AAAAAAGPGLSP
AAAAAAAAAAAAAM 1 Saghar_9090 TSSAAAAAMLNP
AAAAAAAAAAAAAQQ 1 Saghar_9052 EAAAAAAQQQQQ
AAAAAAAAAAAAASSPVGVGQ 1 Saghar_9090 GAAAAAVGQRLD
AAAAAAAAAAAAGA 1 Saghar_9052 AAAAAAAGAGAG
AAAAAAAAAAAAGAG 1 Saghar_9075 AAAAAAGAGAGA
AAAAAAAAAAAAGG 1 Saghar_9075 AAAAAAAGGLAA
AAAAAAAAAAAAGPLQ 1 Saghar_9090 KSSAAAPLQLQL
AAAAAAAAAAAAGV 1 Saghar_9090 GPAAAAAGVGGE
AAAAAAAAAAAAQ 1 Saghar_9075 AAAAAAAAQQQQ
AAAAAAAAAAAAQ 1 Saghar_9090 AAAAAAAAQQQQ
AAAAAAAAAAAAQCR 1 Saghar_9090 MAAAAAQCRSPR
AAAAAAAAAAAAQQ 1 Saghar_9052 AAAAAAAQQQQQ
AAAAAAAAAAAGAG 1 Saghar_9075 AAAAAAGAGAGA
AAAAAAAAAAAGAG 1 Saghar_9090 AAAAAAGAGAGA
AAAAAAAAAAAGAGA 1 Saghar_9075 AAAAAAAGAGAK
AAAAAAAAAAAM 1 Saghar_9090 SAAAAAAAMLNP
AAAAAAAAAAAQQ 1 Saghar_9043 AAAAAAAQQQQQ
AAAAAAAAAAAQQ 1 Saghar_9075 AAAAAAAQQQQQ
AAAAAAAAAAAVAAAPPAPA 1 Saghar_9090 SAAAAAAPAAAS
AAAAAAAAAAGAAGGRGSGPG 1 Saghar_9090 MAAAAAGPGRRR
AAAAAAAAAAGAGAG 1 Saghar_9043 AAAAAAGAGAKQ
AAAAAAAAAAGAGAG 1 Saghar_9075 AAAAAAGAGAKQ
AAAAAAAAAAKVP 1 Saghar_9090 KGTAAAKVPAKK
AAAAAAAAAAQQ 1 Saghar_9075 AAAAAAAQQQQQ
AAAAAAAAAGAGAGA 1 Saghar_9043 AAAAAAAGAKQT
AAAAAAAAAGGHT 1 Saghar_9090 AAAAAAGHTHSH
AAAAAAAAAPAAAA 1 Saghar_9090 KTKAAAAAATAP
AAAAAAAAAPGPT 1 Saghar_9090 AAAAAAGPTPPA
AAAAAAAAATNGTG 1 Saghar_9075 MAAAAAGTGGSS
AAAAAAAANQCR 1 Saghar_9090 AAAAAAQCRNLM
AAAAAAAGDSDS 1 Saghar_9031 MAAAAASDSWDA
AAAAAAAGDSDS 1 Saghar_9090 MAAAAASDSWDA
AAAAAAGAASGLPG 1 Saghar_9090 MAAAAALPGPVA
AAAAAAGAASGLPGP 1 Saghar_9043 MAAAAAPGPVAQ
AAAAAAGAASGLPGP 1 Saghar_9075 MAAAAAPGPVAQ
AAAAAAGAASGLPGP 1 Saghar_9090 MAAAAAPGPVAQ
AAAAAAGAASGLPGPV 1 Saghar_9043 MAAAAAGPVAQG
AAAAAAGAASGLPGPV 1 Saghar_9090 MAAAAAGPVAQG
AAAAVAAAAAAAAAAS 1 Saghar_9090 MAAAAVAASLQV
AAAAVVEFQRAQ 1 Saghar_9013 MAAAAVRAQSLL
AAAEVAGQFVIKLTHDVE 1 Saghar_9072 VARAAADVELNL
AAALALTVDLPPASSE 1 Saghar_9060 AAGAAASSEARN
AAAPASAAAGPP 1 Saghar_9090 VSGAAAGPPGAS
AAATAAAAAAAAAA 1 Saghar_9090 TSGAAAAAAVTA
AADMAAQITKRKWEAA 1 Saghar_9013 SWTAADEAAHEA
AADVADDQEEPA 1 Saghar_9093 AYEAADEPATYC
AADVADDQEEPAT 1 Saghar_9093 AYEAADPATYCL
AAEAKAAEAAASAYY 1 Saghar_9090 STPAAEAYYNPG
AAEDVVATGADPSD 1 Saghar_721 MAAEDVPSDLES
AAEGEAASAASSTSSP 1 Saghar_9090 SPTAAESSPKAE
AAEGEAASAASSTSSPK 1 Saghar_9090 SPTAAESPKAED
AAEVAGQFVIKLTHDVE 1 Saghar_9072 ARAAAEDVELNL
AAEVAGQFVIKLTHDVE 1 Saghar_9100 ARAAAEDVELNL
AAGGAAAAAAEAG 1 Saghar_9031 KDEAAGEAGAAS
AAGGAAAAAAEAGA 1 Saghar_9031 KDEAAGAGAASG
AAGGAAAAAAEAGAA 1 Saghar_9090 KDEAAGGAASGE
AAKSQPNIPKAKSLD 1 Saghar_9004 MAAKSQSLDGVT
AAKSQPNIPKAKSLD 1 Saghar_9061 MAAKSQSLDGVT
AAKSQPNIPKAKSLD 1 Saghar_9063 MAAKSQSLDGVT
AALALTVDLPPASSE 1 Saghar_9060 AGAAALSSEARN
AALALTVDLPPASSEAR 1 Saghar_9060 AGAAALEARNSA
AALEKGCSFLPDPY 1 Saghar_9031 EILAALDPYQKQ
AALEKGCSFLPDPY 1 Saghar_9075 EILAALDPYQKQ
AAMAASANIENSGLPH 1 Saghar_9052 HESAAMLPHNSS
AANALSGDVWDIDN 1 Saghar_9084 IQGAANIDNEFX
AANALSGDVWDIDNE 1 Saghar_9084 IQGAANDNEFXX
AAPAAGSAPAAAE 1 Saghar_9043 PGSAAPAAEEKK
AAPAAGSAPAAAE 1 Saghar_9090 PGSAAPAAEEKK
AAPAAGSAPAAAEE 1 Saghar_9043 PGSAAPAEEKKD
AAPAAGSAPAAAEE 1 Saghar_9090 PGSAAPAEEKKD
AAPAAGSAPAAAEEK 1 Saghar_9075 PGSAAPEEKKDE
AAPAAGSAPAAAEEKK 1 Saghar_9075 PGSAAPEKKDEK
AAPAAGSAPAAAEEKKD 1 Saghar_9075 PGSAAPKKDEKK
AAPGSAAPAAGSAP 1 Saghar_9075 AVSAAPSAPAAA
AAPGSAAPAAGSAPA 1 Saghar_9043 AVSAAPAPAAAE
AAPGSAAPAAGSAPA 1 Saghar_9052 AVSAAPAPAAAE
AAPGSAAPAAGSAPA 1 Saghar_9075 AVSAAPAPAAAE
AAPIDRVGQTIE 1 Saghar_9023 ERMAAPTIERMG
AAPIDRVGQTIE 1 Saghar_9063 ERMAAPTIERMG
AARAVLDEFTAPA 1 Saghar_9063 MAARAVAPAEKA
AASAFAGAVRAA 1 Saghar_9052 MAASAFRAASGI
AASAFAGAVRAASG 1 Saghar_9072 MAASAFASGILR
AASAFAGAVRAASGIL 1 Saghar_9043 MAASAFGILRPL
AASAFAGAVRAASGIL 1 Saghar_9072 MAASAFGILRPL
AASAFAGAVRAASGIL 1 Saghar_9090 MAASAFGILRPL
AASGSSLDSFSRG 1 Saghar_9060 AAAAASSRGSLK
AASKPVEAAVVAAAVPS 1 Saghar_9090 MAASKPVPSSGS
AASKPVEAAVVAAAVPSSG 1 Saghar_9090 MAASKPSSGSGV
AASSYLSLTPEQWK 1 Saghar_9093 NKYAASQWKSHR
AASSYLSLTPEQWKS 1 Saghar_9023 NKYAASWKSHRS
AASSYLSLTPEQWKS 1 Saghar_9072 NKYAASWKSHRS
AASSYLSLTPEQWKSH 1 Saghar_9023 NKYAASKSHRSY
AASSYLSLTPEQWKSH 1 Saghar_9093 NKYAASKSHRSY
AASSYLSLTPEQWKSHK 1 Saghar_9023 NKYAASSHKSYS
AASSYLSLTPEQWKSHKS 1 Saghar_9023 NKYAASHKSYSC
AASSYLSLTPEQWKSHKS 1 Saghar_9093 NKYAASHKSYSC
AASSYLSLTPEQWKSHR 1 Saghar_9023 NKYAASSHRSYS
AASSYLSLTPEQWKSHR 1 Saghar_9093 NKYAASSHRSYS
AASSYLSLTPEQWKSHRS 1 Saghar_9023 NKYAASHRSYSC
AAVGAGGSTAAPGPG 1 Saghar_9043 MAAVGAGPGAVS
AAVGAGGSTAAPGPG 1 Saghar_9075 MAAVGAGPGAVS
AAVKTLNPKAEV 1 Saghar_9100 MAAVKTAEVARA
AAVKTLNPKAEVA 1 Saghar_9100 MAAVKTEVARAQ
AAVKTLNPKAEVAR 1 Saghar_9100 MAAVKTVARAQA
AAVKTLNPKAEVARAQAA 1 Saghar_9100 MAAVKTQAALAV
AAVKTLNPKAEVARAQAALA 1 Saghar_9100 MAAVKTALAVNI
AAVVAAAVPSSGSG 1 Saghar_9090 PVEAAVGSGVGG
AAVVAAAVPSSGSGVG 1 Saghar_9090 PVEAAVGVGGGG
AAWAQGYTGHGIVV 1 Saghar_9100 NVKAAWIVVSIL
AAWDDSARAAGGQG 1 Saghar_9075 AGSAAWGQGLHV
AAWDDSARAAGGQG 1 Saghar_9090 AGSAAWGQGLHV
AAWDDSARAAGGQGL 1 Saghar_9090 AGSAAWQGLHVT
AAWDDSARAAGGQGLH 1 Saghar_9090 AGSAAWGLHVTA
ACDLHLWENQGAGW 1 Saghar_9060 LGRACDAGWWHN
ADEIAKAQVARP 1 Saghar_9090 MADEIAARPGGD
ADEIAKAQVARPG 1 Saghar_9031 MADEIARPGGDT
ADEIAKAQVARPG 1 Saghar_9075 MADEIARPGGDT
ADEIAKAQVARPG 1 Saghar_9090 MADEIARPGGDT
ADEIAKAQVARPG 1 Saghar_9100 MADEIARPGGDT
ADEIAKAQVARPGG 1 Saghar_9075 MADEIAPGGDTI
ADEIAKAQVARPGG 1 Saghar_9090 MADEIAPGGDTI
ADEIAKAQVARPGG 1 Saghar_9100 MADEIAPGGDTI
ADEIAKAQVARPGGD 1 Saghar_721 MADEIAGGDTIF
ADEIAKAQVARPGGD 1 Saghar_9013 MADEIAGGDTIF
ADEIAKAQVARPGGD 1 Saghar_9023 MADEIAGGDTIF
ADEIAKAQVARPGGD 1 Saghar_9031 MADEIAGGDTIF
ADEIAKAQVARPGGD 1 Saghar_9043 MADEIAGGDTIF
ADEIAKAQVARPGGD 1 Saghar_9052 MADEIAGGDTIF
ADEIAKAQVARPGGD 1 Saghar_9060 MADEIAGGDTIF
ADEIAKAQVARPGGD 1 Saghar_9061 MADEIAGGDTIF
ADEIAKAQVARPGGD 1 Saghar_9072 MADEIAGGDTIF
ADEIAKAQVARPGGD 1 Saghar_9075 MADEIAGGDTIF
ADEIAKAQVARPGGD 1 Saghar_9090 MADEIAGGDTIF
ADEIAKAQVARPGGD 1 Saghar_9100 MADEIAGGDTIF
ADEIAKAQVARPGGDT 1 Saghar_9031 MADEIAGDTIFG
ADEIAKAQVARPGGDT 1 Saghar_9072 MADEIAGDTIFG
ADEIAKAQVARPGGDT 1 Saghar_9075 MADEIAGDTIFG
ADEIAKAQVARPGGDT 1 Saghar_9090 MADEIAGDTIFG
ADEIAKAQVARPGGDT 1 Saghar_9100 MADEIAGDTIFG
ADEIAKAQVARPGGDTI 1 Saghar_9090 MADEIADTIFGK
ADEIAKAQVARPGGDTIF 1 Saghar_9090 MADEIATIFGKI
ADEIAKAQVARPGGDTIFG 1 Saghar_9090 MADEIAIFGKII
ADEIAKAQVARPGGDTIFG 1 Saghar_9100 MADEIAIFGKII
ADEIAKAQVARPGGDTIFGK 1 Saghar_9090 MADEIAFGKIIR
ADETRNLQNVDMKIG 1 Saghar_9063 FMTADEKIGVXX
ADETRNLQNVDMKIGV 1 Saghar_9013 FMTADEIGVXXX
ADGKITPWPDSRDLD 1 Saghar_9004 ETEADGDLDLSD
ADGKITPWPDSRDLD 1 Saghar_9084 ETEADGDLDLSD
ADGKITPWPDSRDLDL 1 Saghar_9004 ETEADGLDLSDC
ADGKITPWPDSRDLDL 1 Saghar_9084 ETEADGLDLSDC
ADGKITPWPDSRDLDLS 1 Saghar_9004 ETEADGDLSDCX
ADGKITPWPDSRDLDLS 1 Saghar_9084 ETEADGDLSDCX
ADGPRSAQPLRPEDG 1 Saghar_9052 RGSADGEDGHCS
ADGYEQAARVAIEHLDK 1 Saghar_9090 IRIADGLDKISD
ADILGTDKINSG 1 Saghar_9093 ELNADINSGAHK
ADILGTDKINSGAHK 1 Saghar_9052 ELNADIAHKATL
ADLAGNSEVILPVPA 1 Saghar_9100 RHIADLVPAFNV
ADLHRQLQEYLAQGKAGGPA 1 Saghar_9084 MADLHRGPAAAE
ADLSSFKSQELN 1 Saghar_9072 GLQADLELNERN
ADLSSFKSQELN 1 Saghar_9100 GLQADLELNERN
ADLSSFKSQELNE 1 Saghar_9072 GLQADLLNERNE
ADLSSFKSQELNE 1 Saghar_9100 GLQADLLNERNE
ADLSSFKSQELNER 1 Saghar_9072 GLQADLNERNEA
ADLSSFKSQELNER 1 Saghar_9100 GLQADLNERNEA
ADLSSFKSQELNERN 1 Saghar_9072 GLQADLERNEAS
ADLSSFKSQELNERN 1 Saghar_9100 GLQADLERNEAS
ADLSSFKSQELNERNE 1 Saghar_9093 GLQADLRNEASD
ADLSSFKSQELNERNE 1 Saghar_9100 GLQADLRNEASD
ADLTSLRAPLDIPIPD 1 Saghar_9100 LNVADLIPDPPP
ADPKSELFGETARSIEST 1 Saghar_9090 PEMADPESTLDD
ADPPKAHVAHHPIS 1 Saghar_9100 LQRADPPISDHE
ADPPKAHVAHHPISDH 1 Saghar_9100 LQRADPSDHEAT
ADSGTAGGAALAAPAPGPG 1 Saghar_9090 MADSGTGPGSGG
AEAAAAPAAASGPNQ 1 Saghar_9100 RAYAEAPNQMSF
AEAGPEGVAPAPEGEK 1 Saghar_9031 SEKAEAGEKKQK
AEEEATVPNNKIT 1 Saghar_9100 APVAEEKITVVG
AEEHVRVTKAFSVNIF 1 Saghar_9052 KCNAEENIFKVW
AEEHVRVTKAFSVNIFK 1 Saghar_9052 KCNAEEIFKVWV
AEEHVRVTKAFSVNIFK 1 Saghar_9093 KCNAEEIFKVWV
AEFYLNPDQSGEF 1 Saghar_9060 IIQAEFGEFMFD
AEFYLNPDQSGEF 1 Saghar_9061 IIQAEFGEFMFD
AEGEAASAASSTSSP 1 Saghar_9075 PTAAEGSSPKAE
AEGEAASAASSTSSP 1 Saghar_9090 PTAAEGSSPKAE
AEGGKDEAAGGAAAAAAE 1 Saghar_9090 APAAEGAAEAGA
AEGGKDEAAGGAAAAAAEA 1 Saghar_9090 APAAEGAEAGAA
AEGGKDEAAGGAAAAAAEAG 1 Saghar_9090 APAAEGEAGAAS
AEILEIADTPSGDK 1 Saghar_9061 QVAAEIGDKTSL
AEITNIRPSFDVSP 1 Saghar_9031 MAEITNVSPVVA
AEITNIRPSFDVSPV 1 Saghar_9031 MAEITNSPVVAG
AELPEGRGLAGPAEP 1 Saghar_9090 TVKAELAEPELE
AELPEGRGLAGPAEPE 1 Saghar_9090 TVKAELEPELEE
AELPEGRGLAGPAEPELE 1 Saghar_9090 TVKAELELEEEL
AELYVKPGNKERGWND 1 Saghar_9013 VEMAELWNDPPQ
AELYVKPGNKERGWND 1 Saghar_9090 VEMAELWNDPPQ
AENGKLVINGNPITIFQ 1 Saghar_9060 TVKAENIFQERD
AEPAWLHIHGGT 1 Saghar_9072 TALAEPGGTCSR
AEPAWLHIHGGT 1 Saghar_9100 TALAEPGGTCSR
AEPAWLHIHGGTC 1 Saghar_9100 TALAEPGTCSRQ
AEPGSPTAAEGEAAS 1 Saghar_9031 GEAAEPAASAAS
AEPGSPTAAEGEAASAA 1 Saghar_9075 GEAAEPSAASST
AEQMRKIALESEGRPE 1 Saghar_9031 QSLAEQRPEEQM
AESPTEEAATAGAGAAGP 1 Saghar_9090 MAESPTAGPGAS
AESPTEEAATAGAGAAGPG 1 Saghar_9075 MAESPTGPGASS
AESPTEEAATAGAGAAGPG 1 Saghar_9090 MAESPTGPGASS
AESYENEDEELT 1 Saghar_9023 FSNAESELTQPV
AESYENEDEELTQP 1 Saghar_9023 FSNAESTQPVAR
AEVAGQFVIKLTHD 1 Saghar_9072 RAAAEVTHDVEL
AEVAGQFVIKLTHDVE 1 Saghar_9072 RAAAEVDVELNL
AEVAGQFVIKLTHDVE 1 Saghar_9100 RAAAEVDVELNL
AEYQDTTYINHV 1 Saghar_9052 GIYAEYNHVVSV
AFDVIITDSSDPMGPA 1 Saghar_9093 NQDAFDGPAESL
AFNIMEIQPFRRAAA 1 Saghar_9013 HSFAFNAAAIQT
AFNVPGGVVAVGRLD 1 Saghar_9043 RTLAFNRLDSMV
AFNVPGGVVAVGRLD 1 Saghar_9090 RTLAFNRLDSMV
AFQQSGTAADEPSSLGPA 1 Saghar_9060 IDMAFQGPATQV
AGAGIALNDHFV 1 Saghar_9090 TFDAGAHFVKLI
AGASLADLEDSADS 1 Saghar_9084 LPTAGAADSSSA
AGASLADLEDSADSS 1 Saghar_721 LPTAGADSSSAL
AGASLADLEDSADSS 1 Saghar_9063 LPTAGADSSSAL
AGASLADLEDSADSS 1 Saghar_9084 LPTAGADSSSAL
AGASLADLEDSADSSS 1 Saghar_721 LPTAGASSSALL
AGASLADLEDSADSSS 1 Saghar_9004 LPTAGASSSALL
AGASLADLEDSADSSS 1 Saghar_9063 LPTAGASSSALL
AGASLADLEDSADSSS 1 Saghar_9084 LPTAGASSSALL
AGASLADLEDSADSSSA 1 Saghar_9063 LPTAGASSALLV
AGASLADLEDSADSSSA 1 Saghar_9084 LPTAGASSALLV
AGEKLFPYLDPFDS 1 Saghar_9084 LPEAGEFDSASQ
AGGAAAAAAEAGAA 1 Saghar_9075 DEAAGGGAASGE
AGGAAAAAAEAGAA 1 Saghar_9090 DEAAGGGAASGE
AGGAAAAAAEAGAAS 1 Saghar_9052 DEAAGGAASGEQ
AGGAAAAAAEAGAAS 1 Saghar_9075 DEAAGGAASGEQ
AGGAAAAAAEAGAAS 1 Saghar_9090 DEAAGGAASGEQ
AGGAAQLALDKSD 1 Saghar_9100 RPYAGGKSDSHP
AGGDPQEAKPQEAAVAPE 1 Saghar_9043 EGAAGGAPEKPP
AGGDPQEAKPQEAAVAPEKPP 1 Saghar_9043 EGAAGGKPPASD
AGGDPQEAKPQEAAVAPEKPP 1 Saghar_9052 EGAAGGKPPASD
AGIYIPTLAVLVMQDPS 1 Saghar_721 ESYAGIDPSMNL
AGIYIPTLAVLVMQDPS 1 Saghar_9004 ESYAGIDPSMNL
AGIYIPTLAVLVMQDPS 1 Saghar_9060 ESYAGIDPSMNL
AGKILVDVSNPTEQE 1 Saghar_9031 DQLAGKEQEHLQ
AGKILVDVSNPTEQE 1 Saghar_9090 DQLAGKEQEHLQ
AGKQAVSASGKWLD 1 Saghar_9013 MAGKQAWLDGIR
AGKQAVSASGKWLD 1 Saghar_9100 MAGKQAWLDGIR
AGLGEYLFERLTLKHD 1 Saghar_9013 GPEAGLKHDXXX
AGPAQVPEEGAV 1 Saghar_9023 DAWAGPGAVTVT
AGPAQVPEEGAVT 1 Saghar_9023 DAWAGPAVTVTV
AGPAQVPEEGAVT 1 Saghar_9072 DAWAGPAVTVTV
AGPAQVPEEGAVT 1 Saghar_9100 DAWAGPAVTVTV
AGPEGVAPAPEGEK 1 Saghar_9031 KAEAGPGEKKQK
AGPGPAAGAALPDQ 1 Saghar_9090 GPGAGPPDQSFL
AGPGPAAGAALPDQS 1 Saghar_9043 GPGAGPDQSFLW
AGPGPAAGAALPDQS 1 Saghar_9090 GPGAGPDQSFLW
AGPGPAAGAALPDQSF 1 Saghar_9043 GPGAGPQSFLWN
AGPIRAFVVPHSH 1 Saghar_9061 VQSAGPHSHMDV
AGPIRAFVVPHSHMDV 1 Saghar_9061 VQSAGPMDVGWV
AGPIRAFVVPHSHMDVG 1 Saghar_9061 VQSAGPDVGWVY
AGTVRRQAVDVSPL 1 Saghar_9090 IGRAGTSPLRRV
AGTVRRQAVDVSPLR 1 Saghar_9090 IGRAGTPLRRVN
AHLSSFSHVDEIKEFLH 1 Saghar_9060 ALGAHLFLHFLT
AHLSSFSHVDEIKEFLHF 1 Saghar_9060 ALGAHLLHFLTD
AIADTGANVVVTGGK 1 Saghar_9090 QVKAIAGGKVAD
AIDAFRPDLSSASFQRP 1 Saghar_9090 REHAIDQRPQSE
AIDAFRPDLSSASFQRPQ 1 Saghar_9090 REHAIDRPQSET
AIEEHCTFGDPIV 1 Saghar_9075 YNLAIEPIVXXX
AIEVGIFPERIS 1 Saghar_9072 AEQAIERISQGS
AIEVGIFPERIS 1 Saghar_9100 AEQAIERISQGS
AIEVGIFPERISQG 1 Saghar_9072 AEQAIESQGSSG
AIEVGIFPERISQG 1 Saghar_9100 AEQAIESQGSSG
AIEVGIFPERISQGSS 1 Saghar_9072 AEQAIEGSSGSY
AIEVGIFPERISQGSS 1 Saghar_9100 AEQAIEGSSGSY
AIGVAATMAHEMGHN 1 Saghar_9100 SENAIGGHNFGM
AILLGMLDPAEK 1 Saghar_9084 RELAILAEKDEK
AILLSYSERDPVPG 1 Saghar_9061 QNMAILVPGGCN
AILLSYSERDPVPGG 1 Saghar_9061 QNMAILPGGCNL
AINEYKGAVIVVSHDAR 1 Saghar_9090 LGEAINDARLIT
AIPSAAAAAAAAGR 1 Saghar_9090 APLAIPAGRIAI
AIVLDTASDVLDKA 1 Saghar_9060 AVQAIVDKASSL
AIVLDTASDVLDKAS 1 Saghar_9060 AVQAIVKASSLI
AKAAEAAASAYYNPGNPH 1 Saghar_9043 AAEAKANPHNVY
AKAAEAAASAYYNPGNPH 1 Saghar_9075 AAEAKANPHNVY
AKAAEAAASAYYNPGNPH 1 Saghar_9090 AAEAKANPHNVY
AKDFLAGGIAAAISKT 1 Saghar_9090 ISFAKDSKTAVA
AKDVKFGADARALM 1 Saghar_721 RAYAKDALMLQG
AKDVKFGADARALM 1 Saghar_9063 RAYAKDALMLQG
AKDVKFGADARALM 1 Saghar_9072 RAYAKDALMLQG
AKDVKFGADARALM 1 Saghar_9075 RAYAKDALMLQG
AKDVKFGADARALM 1 Saghar_9084 RAYAKDALMLQG
AKDVKFGADARALM 1 Saghar_9090 RAYAKDALMLQG
AKDVKFGADARALM 1 Saghar_9100 RAYAKDALMLQG
AKDVKFGADARALMLQGVD 1 Saghar_9072 RAYAKDGVDLLA
AKDVKFGADARALMLQGVD 1 Saghar_9084 RAYAKDGVDLLA
AKDVKFGADARALMLQGVD 1 Saghar_9090 RAYAKDGVDLLA
AKEAAAAAAAAAAAAAAA 1 Saghar_9090 ALSAKEAAAQQQ
AKESGPTTYKVTSTLTIK 1 Saghar_9072 QAEAKETIKESD
AKKPEDWDEEMDGEWEPP 1 Saghar_9084 DPDAKKEPPVIQ
AKNQVAMNPTNTVFDA 1 Saghar_9063 GDAAKNFDAKRL
AKNQVAMNPTNTVFDAK 1 Saghar_9060 GDAAKNDAKRLI
AKNQVAMNPTNTVFDAK 1 Saghar_9063 GDAAKNDAKRLI
AKPQEAAVAPEKPPA 1 Saghar_9031 PQEAKPPPASDE
AKTFLTVYWTPERVE 1 Saghar_9084 QSTAKTRVELAP
AKVSSLIERISD 1 Saghar_9100 LSSAKVISDPKD
ALADVATVLGRA 1 Saghar_9075 TAKALAGRALYE
ALADVATVLGRAL 1 Saghar_9052 TAKALARALYEL
ALADVATVLGRAL 1 Saghar_9075 TAKALARALYEL
ALADVATVLGRALYE 1 Saghar_9052 TAKALALYELAG
ALADVATVLGRALYEL 1 Saghar_9052 TAKALAYELAGG
ALHKRQVGDYENVIPDFP 1 Saghar_9023 TYSALHDFPEDE
ALKADRAGVLAGHDN 1 Saghar_9090 VWDALKHDNRVS
ALKRIQKELSDLQRD 1 Saghar_9060 MALKRIQRDPPA
ALKRIQKELSDLQRD 1 Saghar_9061 MALKRIQRDPPA
ALKRIQKELSDLQRD 1 Saghar_9063 MALKRIQRDPPA
ALKRIQKELSDLQRD 1 Saghar_9090 MALKRIQRDPPA
ALKRIQKELSDLQRD 1 Saghar_9093 MALKRIQRDPPA
ALKRIQKELSDLQRD 1 Saghar_9100 MALKRIQRDPPA
ALLLRYYYDRYTQS 1 Saghar_9061 PCRALLTQSCRQ
ALNEDLRSWTAADMA 1 Saghar_9100 DYIALNDMAAQI
ALNEDLRSWTAADMAA 1 Saghar_9072 DYIALNMAAQIT
ALNEDLRSWTAADMAA 1 Saghar_9100 DYIALNMAAQIT
ALNEDLRSWTAADMAAQ 1 Saghar_9072 DYIALNAAQITK
ALNEDLRSWTAADMAAQ 1 Saghar_9100 DYIALNAAQITK
ALNEDLRSWTAADMAAQITK 1 Saghar_9060 DYIALNITKRKW
ALNEDLRSWTAADTA 1 Saghar_9031 DYIALNDTAAQI
ALNEDLRSWTAADTAA 1 Saghar_9031 DYIALNTAAQIT
ALNEDLRSWTAADTAAQ 1 Saghar_9031 DYIALNAAQITQ
ALNEDLRSWTAADTAAQ 1 Saghar_9072 DYIALNAAQITQ
ALNEDLRSWTAADTAAQ 1 Saghar_9100 DYIALNAAQITQ
ALNQFSDMSFAEIK 1 Saghar_9004 FKMALNEIKHKY
ALVANTSNMPVAARE 1 Saghar_9060 KRTALVAREASI
AMMIHDQGDLIDS 1 Saghar_9084 KDLAMMIDSIEA
AMMIHDQGDLIDSIE 1 Saghar_9084 KDLAMMSIEANV
ANALSGDVWDIDN 1 Saghar_9084 QGAANAIDNEFX
ANDVPSPYEVRGFPT 1 Saghar_9100 DATANDFPTIYF
ANFLTQILLRPGASD 1 Saghar_9013 SRGANFASDLTG
ANLKTLNQYSIPEINHRL 1 Saghar_9004 HVSANLHRLKSY
ANTVLSGGTTMYPGIADR 1 Saghar_9013 DLYANTADRMQK
ANTVLSGGTTMYPGIADRM 1 Saghar_9013 DLYANTDRMQKE
ANYSLNTDDPLIFK 1 Saghar_9093 NDQANYIFKSTL
APAAEGGKDEAAGGAAAAAAE 1 Saghar_9090 EAEAPAAAEAGA
APAAGSAPAAAEE 1 Saghar_9090 GSAAPAAEEKKD
APAAGSAPAAAEEK 1 Saghar_9075 GSAAPAEEKKDE
APAALYQTIEENIK 1 Saghar_9052 SADAPANIKIFE
APAALYQTIEENIK 1 Saghar_9093 SADAPANIKIFE
APAEDRSGTPDSIAS 1 Saghar_9090 PPSAPAIASSSS
APAGFHVVPAAPPPG 1 Saghar_9100 EVVAPAPPGLPG
APAGSHAAPAQPGP 1 Saghar_9075 GFGAPAPGPTSG
APAGSHAAPAQPGPT 1 Saghar_9075 GFGAPAGPTSGA
APAPAQATAAAAAAQPAPQ 1 Saghar_9043 GASAPAAPQQPE
APAPTFQPERPAR 1 Saghar_9072 VSKAPAPARKGS
APAPTFQPERPAR 1 Saghar_9100 VSKAPAPARKGS
APAPTFQPERPARK 1 Saghar_9100 VSKAPAARKGST
APAPTFQPERPARKG 1 Saghar_9100 VSKAPARKGSTK
APAPTFQPERPARKGS 1 Saghar_9100 VSKAPAKGSTKD
APAPTFQPERPARKGST 1 Saghar_9072 VSKAPAGSTKDS
APAPTFQPERPARKGST 1 Saghar_9100 VSKAPAGSTKDS
APAQDTGSSAAAVET 1 Saghar_9090 SSDAPAVETDAS
APAQDTGSSAAAVETD 1 Saghar_9090 SSDAPAETDASR
APAQDTGSSAAAVETDA 1 Saghar_9090 SSDAPATDASRT
APASTLQSSYQIPTEN 1 Saghar_9084 RVLAPATENSMT
APEEETQARLLPAGAG 1 Saghar_9013 TPLAPEGAGAET
APEEETQARLLPAGAG 1 Saghar_9075 TPLAPEGAGAET
APESFPAAASPGDSATG 1 Saghar_9075 EAEAPEATGHRR
APESFPAAASPGDSATG 1 Saghar_9090 EAEAPEATGHRR
APESGLAEYLFDK 1 Saghar_9090 KMGAPEFDKHTL
APESGLAEYLFDK 1 Saghar_9093 KMGAPEFDKHTL
APESGLAEYLFDKH 1 Saghar_9052 KMGAPEDKHTLG
APESGLAEYLFDKH 1 Saghar_9093 KMGAPEDKHTLG
APGDISPYTIPEED 1 Saghar_9084 RETAPGEEDRHC
APGDISPYTIPEEDR 1 Saghar_9084 RETAPGEDRHCI
APGDISPYTIPEEDRH 1 Saghar_9084 RETAPGDRHCIR
APGDKGESGPSGPAGP 1 Saghar_9090 PAGAPGAGPTGA
APGEEAAAGEEGAAGGDP 1 Saghar_9075 QAAAPGGDPQEA
APGEEAAAGEEGAAGGDP 1 Saghar_9090 QAAAPGGDPQEA
APGEEAAAGEEGAAGGDPQ 1 Saghar_9075 QAAAPGDPQEAK
APGLIIATGSVG 1 Saghar_9052 KESAPGSVGKNL
APGLIIATGSVG 1 Saghar_9075 KESAPGSVGKNL
APGLIIATGSVG 1 Saghar_9093 KESAPGSVGKNL
APGLIIATGSVGKN 1 Saghar_9043 KESAPGGKNLAS
APGLIIATGSVGKN 1 Saghar_9052 KESAPGGKNLAS
APGLIIATGSVGKNL 1 Saghar_9004 KESAPGKNLASK
APGLIIATGSVGKNL 1 Saghar_9043 KESAPGKNLASK
APGLIIATGSVGKNL 1 Saghar_9052 KESAPGKNLASK
APGLIIATGSVGKNL 1 Saghar_9093 KESAPGKNLASK
APGLIIATGSVGKNLA 1 Saghar_9043 KESAPGNLASKT
APGLIIATGSVGKNLA 1 Saghar_9052 KESAPGNLASKT
APGLIIATGSVGKNLAS 1 Saghar_9043 KESAPGLASKTN
APGLIIATGSVGKNLAS 1 Saghar_9052 KESAPGLASKTN
APGLIIATGSVGKNLASK 1 Saghar_9043 KESAPGASKTNV
APGSAAPAAGSAP 1 Saghar_9052 VSAAPGSAPAAA
APGSAAPAAGSAP 1 Saghar_9075 VSAAPGSAPAAA
APGSAAPAAGSAP 1 Saghar_9090 VSAAPGSAPAAA
APGSAAPAAGSAPA 1 Saghar_9052 VSAAPGAPAAAE
APGSAAPAAGSAPA 1 Saghar_9075 VSAAPGAPAAAE
APGSAAPAAGSAPA 1 Saghar_9090 VSAAPGAPAAAE
APGSAAPAAGSAPAAAEE 1 Saghar_9043 VSAAPGAEEKKD
APGSAAPAAGSAPAAAEE 1 Saghar_9090 VSAAPGAEEKKD
APGSAAPAAGSAPAAAEEK 1 Saghar_9043 VSAAPGEEKKDE
APGSAAPAAGSAPAAAEEK 1 Saghar_9090 VSAAPGEEKKDE
APGSAAPAAGSAPAAAEEKK 1 Saghar_9043 VSAAPGEKKDEK
APGSAAPAAGSAPAAAEEKK 1 Saghar_9075 VSAAPGEKKDEK
APGSAAPAAGSAPAAAEEKK 1 Saghar_9090 VSAAPGEKKDEK
APGSAAPAAGSAPAAAEEKKD 1 Saghar_9043 VSAAPGKKDEKK
APGSAAPAAGSAPAAAEEKKD 1 Saghar_9075 VSAAPGKKDEKK
APGSAAPAAGSAPAAAEEKKD 1 Saghar_9090 VSAAPGKKDEKK
APGTKGTAAAAAAAAA 1 Saghar_9090 PKKAPGAAAAKV
APGTKGTAAAAAAAAAA 1 Saghar_9090 PKKAPGAAAKVP
APITGYRIVYSPSVE 1 Saghar_9052 RPQAPISVEGSS
APKQVIKPTFAPPVPPVKP 1 Saghar_9052 TRQAPKVKPGAG
APKQVIKPTFAPPVPPVKPG 1 Saghar_9023 TRQAPKKPGAGA
APKQVIKPTFAPPVPPVKPG 1 Saghar_9052 TRQAPKKPGAGA
APKQVIKPTFAPPVPPVKPG 1 Saghar_9093 TRQAPKKPGAGA
APLEGAKDSPVR 1 Saghar_9063 TLSAPLPVRRAV
APLNPKANREKMTQ 1 Saghar_9100 LTEAPLMTQIMF
APMYYRGAQAAIV 1 Saghar_9090 HSLAPMAIVVYD
APMYYRGAQAAIVV 1 Saghar_9043 HSLAPMIVVYDI
APMYYRGAQAAIVV 1 Saghar_9075 HSLAPMIVVYDI
APMYYRGAQAAIVV 1 Saghar_9090 HSLAPMIVVYDI
APMYYRGAQAAIVVY 1 Saghar_9075 HSLAPMVVYDIT
APMYYRGAQAAIVVY 1 Saghar_9090 HSLAPMVVYDIT
APMYYRGAQAAIVVYD 1 Saghar_9043 HSLAPMVYDITN
APMYYRGAQAAIVVYD 1 Saghar_9075 HSLAPMVYDITN
APMYYRGAQAAIVVYD 1 Saghar_9090 HSLAPMVYDITN
APPAPSAPNSAPSNLGP 1 Saghar_9043 RATAPPLGPQTV
APPAPSAPNSAPSNLGPQ 1 Saghar_9043 RATAPPGPQTVL
APPAPVIVTETPEPAMT 1 Saghar_9093 PVQAPPAMTSGV
APPDQPWVERIIQ 1 Saghar_9100 QLCAPPIIQRLQ
APPKPASWADIASKP 1 Saghar_9061 ATIAPPSKPAKQ
APPKPASWADIASKPA 1 Saghar_9061 ATIAPPKPAKQQ
APPQHHGEPAENQDNPEDPG 1 Saghar_9090 VDCAPPDPGNSP
APPSALFAAAAAAAAAAA 1 Saghar_9090 PPYAPPAAAFHP
APPSPQPATYTCVVSHED 1 Saghar_9072 RVPAPPHEDSRT
APPSPQPATYTCVVSHEDS 1 Saghar_9072 RVPAPPEDSRTL
APPSPQPATYTCVVSHEDSR 1 Saghar_9072 RVPAPPDSRTLL
APPSPQPATYTCVVSHEDSRT 1 Saghar_9072 RVPAPPSRTLLN
APPSSNSTAILHPSS 1 Saghar_9060 AFRAPPPSSRQG
APPSSNSTAILHPSSR 1 Saghar_9060 AFRAPPSSRQGS
APPSSNSTAILHPSSRQ 1 Saghar_9060 AFRAPPSRQGSQ
APPSSNSTAILHPSSRQG 1 Saghar_9060 AFRAPPRQGSQL
APPTAPSPFLFSETTAMK 1 Saghar_9075 PHSAPPAMKCRS
APPVPPVKPGAGAAN 1 Saghar_9043 PTFAPPAANPGP
APPVPPVKPGAGAANPG 1 Saghar_9090 PTFAPPNPGPAE
APPVPPVKPGAGAANPGP 1 Saghar_9043 PTFAPPPGPAEG
APPVPPVKPGAGAANPGP 1 Saghar_9090 PTFAPPPGPAEG
APPVPPVKPGAGAANPGPA 1 Saghar_9043 PTFAPPGPAEGA
APPVPPVKPGAGAANPGPA 1 Saghar_9090 PTFAPPGPAEGA
APPVPPVKPGAGAANPGPAE 1 Saghar_9043 PTFAPPPAEGAV
APPVPPVKPGAGAANPGPAE 1 Saghar_9090 PTFAPPPAEGAV
APQDPDPAGMATYSWSRE 1 Saghar_9090 SLTAPQSRESGA
APQEDDLQGAIYIYNGRADG 1 Saghar_9013 AIGAPQADGISS
APQRPISTQRTAAAPKAGPG 1 Saghar_9060 SSAAPQGPGVVR
APRNKNFNIHGTNK 1 Saghar_9100 NVFAPRTNKHWL
APRNKNFNIHGTNKH 1 Saghar_9100 NVFAPRNKHWLI
APSAARSLPSAST 1 Saghar_9075 MAKAPSASTSKA
APSAARSLPSAST 1 Saghar_9090 MAKAPSASTSKA
APSGSSGGICEKSKLYS 1 Saghar_9075 WVGAPSLYSDGK
APSGSSGGICEKSKLYS 1 Saghar_9090 WVGAPSLYSDGK
APSGSSGGICEKSKLYSDG 1 Saghar_9090 WVGAPSSDGKKK
APSIPKENFSCLTRLDHNRA 1 Saghar_9013 SKSAPSNRAKAQ
APSNLRFLATTPNSL 1 Saghar_9052 AIDAPSNSLLVS
APSPFLFSETTAM 1 Saghar_9075 PPTAPSTAMKCR
APSPFLFSETTAMK 1 Saghar_9052 PPTAPSAMKCRS
APSPFLFSETTAMK 1 Saghar_9075 PPTAPSAMKCRS
APSPFLFSETTAMKCR 1 Saghar_9052 PPTAPSKCRSPG
APSPFLFSETTAMKCR 1 Saghar_9075 PPTAPSKCRSPG
APSPFLFSETTAMKCRSP 1 Saghar_9052 PPTAPSRSPGCP
APSPFLFSETTAMKCRSP 1 Saghar_9075 PPTAPSRSPGCP
APSPFLFSETTAMKCRSPG 1 Saghar_9052 PPTAPSSPGCPF
APSPFLFSETTAMKCRSPG 1 Saghar_9075 PPTAPSSPGCPF
APSPFLFSETTAMKCRSPG 1 Saghar_9093 PPTAPSSPGCPF
APSPVGAGTAAPAPSQ 1 Saghar_9090 SATAPSPSQTPG
APSPVGAGTAAPAPSQTP 1 Saghar_9090 SATAPSQTPGSA
APSPVGAGTAAPAPSQTPG 1 Saghar_9090 SATAPSTPGSAP
APTNGDFTFVSSADAEDLSG 1 Saghar_9063 PAYAPTLSGSIA
APVHADDLREGAQ 1 Saghar_9100 AFYAPVGAQYLM
APVLKVIVNSLKNMIN 1 Saghar_9061 LDKAPVMINTFV
APVWDESASFLIRKPHT 1 Saghar_9072 QTSAPVPHTESL
APVWDESASFLIRKPHTE 1 Saghar_9072 QTSAPVHTESLE
APWIEQEGPEYWD 1 Saghar_9023 EPRAPWYWDRNT
APWIEQEGPEYWD 1 Saghar_9093 EPRAPWYWDRNT
APWIEQEGPEYWDQ 1 Saghar_9023 EPRAPWWDQETR
APWIEQEGPEYWDQE 1 Saghar_9023 EPRAPWDQETRN
APWIEQEGPEYWDQET 1 Saghar_9023 EPRAPWQETRNV
APWIEQEGPEYWDQETR 1 Saghar_9023 EPRAPWETRNVK
APWIEQEGPEYWDQETR 1 Saghar_9093 EPRAPWETRNVK
APWIEQEGPEYWDR 1 Saghar_9023 EPRAPWWDRNTQ
APWIEQEGPEYWDR 1 Saghar_9052 EPRAPWWDRNTQ
APWIEQEGPEYWDR 1 Saghar_9063 EPRAPWWDRNTQ
APWIEQEGPEYWDR 1 Saghar_9093 EPRAPWWDRNTQ
APWIEQEGPEYWDR 1 Saghar_9100 EPRAPWWDRNTQ
APWIEQEGPEYWDRN 1 Saghar_9023 EPRAPWDRNTQI
APWIEQEGPEYWDRN 1 Saghar_9063 EPRAPWDRNTQI
APWIEQEGPEYWDRNT 1 Saghar_9023 EPRAPWRNTQIY
APWIEQEGPEYWDRNTQ 1 Saghar_9023 EPRAPWNTQIYK
APWVEQEGPEYWDR 1 Saghar_9023 EPRAPWWDRETQ
APWVEQEGPEYWDR 1 Saghar_9093 EPRAPWWDRETQ
APWVEQEGPEYWDRE 1 Saghar_9023 EPRAPWDRETQK
APWVEQEGPEYWDRE 1 Saghar_9093 EPRAPWDRETQK
APYAERLAAGEL 1 Saghar_9072 EAGAPYGELRLG
APYAERLAAGEL 1 Saghar_9100 EAGAPYGELRLG
AQFMWIIRKRIQLPS 1 Saghar_9043 ITVAQFLPSEKA
AQNSVIIVDKNGRLV 1 Saghar_9023 KDSAQNRLVYLV
AQNSVIIVDKNGRLV 1 Saghar_9060 KDSAQNRLVYLV
AQPLNVGFCEQEFE 1 Saghar_9004 GVQAQPEFEQTX
AQYEDIAQKSKAEAE 1 Saghar_721 EVKAQYEAESLY
ARDLELLIQTATRDLAQYDAA 1 Saghar_9060 TFEARDDAAHHE
ARGFFKKGDVVIV 1 Saghar_9075 VGKARGVIVLTG
ARGIFAGARVVRGVDWQ 1 Saghar_9090 KITARGDWQWED
ARQDVEALLSRTVR 1 Saghar_9072 KEEARQTVRTQI
ARQDVEALLSRTVR 1 Saghar_9100 KEEARQTVRTQI
ARQDVEALLSRTVRT 1 Saghar_9072 KEEARQVRTQIL
ARQDVEALLSRTVRTQ 1 Saghar_9072 KEEARQRTQILT
ARQDVEALLSRTVRTQ 1 Saghar_9100 KEEARQRTQILT
ARYNLAIEEHCTFG 1 Saghar_9013 GKGARYTFGDPI
ARYNLAIEEHCTFGD 1 Saghar_9013 GKGARYFGDPIV
ARYNLAIEEHCTFGDP 1 Saghar_9013 GKGARYGDPIVX
ARYNLAIEEHCTFGDPI 1 Saghar_9013 GKGARYDPIVXX
ASAAFERLVKENSRLK 1 Saghar_9072 SGEASARLKEKM
ASADKNGGSVSSVSSSR 1 Saghar_9013 MASADKSSRLQS
ASAGDTQAGPRDAADQ 1 Saghar_9090 MASAGDADQNFD
ASAGDTQAGPRDAADQN 1 Saghar_9090 MASAGDDQNFDY
ASDPILYRPVAVALDTK 1 Saghar_9072 ESFASDDTKGPE
ASEEATAGAAGLSGQH 1 Saghar_9090 PQEASEGQHEEV
ASGGAAAAAAAPAAP 1 Saghar_9090 QPSASGAAPAAP
ASLLCSAADLPARG 1 Saghar_9060 NWTASLARGFSN
ASLLCSAADLPARGFS 1 Saghar_9060 NWTASLGFSNQI
ASLSLAPVNIFKAGAD 1 Saghar_9013 MASLSLGADEER
ASLSLAPVNIFKAGAD 1 Saghar_9060 MASLSLGADEER
ASLSLAPVNIFKAGAD 1 Saghar_9072 MASLSLGADEER
ASLSLAPVNIFKAGAD 1 Saghar_9090 MASLSLGADEER
ASMAAAIAASRS 1 Saghar_9013 MASMAASRSAVM
ASMAAAIAASRS 1 Saghar_9043 MASMAASRSAVM
ASMAAAIAASRS 1 Saghar_9052 MASMAASRSAVM
ASMAAAIAASRS 1 Saghar_9090 MASMAASRSAVM
ASMAAAIAASRSA 1 Saghar_9013 MASMAARSAVMS
ASMAAAIAASRSA 1 Saghar_9043 MASMAARSAVMS
ASMAAAIAASRSA 1 Saghar_9090 MASMAARSAVMS
ASPDFGDIAVSHVG 1 Saghar_9043 LLSASPHVGAVV
ASPLLYTLIEKTM 1 Saghar_9061 KVSASPKTMQNV
ASPLLYTLIEKTM 1 Saghar_9093 KVSASPKTMQNV
ASPLLYTLIEKTMQNVK 1 Saghar_9013 KVSASPNVKHPV
ASQNIGSSDHDGTDYS 1 Saghar_9060 FVEASQDYSYYH
ASQTQTSPAHPSVD 1 Saghar_9052 DAAASQSVDPCT
ASRDMAGAQAAAVA 1 Saghar_9043 ATGASRAVALNE
ASRDMAGAQAAAVA 1 Saghar_9075 ATGASRAVALNE
ASRDMAGAQAAAVA 1 Saghar_9090 ATGASRAVALNE
ASRDMAGAQAAAVAL 1 Saghar_9090 ATGASRVALNEE
ASRDMAGAQAAAVALN 1 Saghar_9043 ATGASRALNEEF
ASRDMAGAQAAAVALN 1 Saghar_9052 ATGASRALNEEF
ASRDMAGAQAAAVALN 1 Saghar_9090 ATGASRALNEEF
ASSSGSSPRPAP 1 Saghar_9043 MASSSGPAPDEN
ASSSGSSPRPAP 1 Saghar_9075 MASSSGPAPDEN
ASSSGSSPRPAPD 1 Saghar_9013 MASSSGAPDENE
ASSSGSSPRPAPD 1 Saghar_9075 MASSSGAPDENE
ASSSGSSPRPAPD 1 Saghar_9100 MASSSGAPDENE
ASSSGSSPRPAPDE 1 Saghar_9013 MASSSGPDENEF
ASSSGSSPRPAPDE 1 Saghar_9031 MASSSGPDENEF
ASSSGSSPRPAPDE 1 Saghar_9043 MASSSGPDENEF
ASSSGSSPRPAPDE 1 Saghar_9072 MASSSGPDENEF
ASSSGSSPRPAPDE 1 Saghar_9075 MASSSGPDENEF
ASSSGSSPRPAPDE 1 Saghar_9090 MASSSGPDENEF
ASSSGSSPRPAPDE 1 Saghar_9100 MASSSGPDENEF
ASSSGSSPRPAPDEN 1 Saghar_9013 MASSSGDENEFP
ASSSGSSPRPAPDEN 1 Saghar_9031 MASSSGDENEFP
ASSSGSSPRPAPDEN 1 Saghar_9043 MASSSGDENEFP
ASSSGSSPRPAPDEN 1 Saghar_9052 MASSSGDENEFP
ASSSGSSPRPAPDEN 1 Saghar_9063 MASSSGDENEFP
ASSSGSSPRPAPDEN 1 Saghar_9072 MASSSGDENEFP
ASSSGSSPRPAPDEN 1 Saghar_9075 MASSSGDENEFP
ASSSGSSPRPAPDEN 1 Saghar_9090 MASSSGDENEFP
ASSSGSSPRPAPDEN 1 Saghar_9100 MASSSGDENEFP
ASSVGAAGIPAGGV 1 Saghar_9043 TATASSGGVLTL
ASSVGAAGIPAGGVL 1 Saghar_9043 TATASSGVLTLA
ASSYLSLTPEQWK 1 Saghar_9093 KYAASSQWKSHR
ASSYLSLTPEQWKS 1 Saghar_9023 KYAASSWKSHRS
ASSYLSLTPEQWKS 1 Saghar_9093 KYAASSWKSHRS
ASSYLSLTPEQWKSH 1 Saghar_9093 KYAASSKSHRSY
ASSYLSLTPEQWKSHR 1 Saghar_9023 KYAASSSHRSYS
ASSYLSLTPEQWKSHR 1 Saghar_9093 KYAASSSHRSYS
ASTLLGAITSFAAG 1 Saghar_9013 ADAASTAAGFVK
ASWSAGDFGSVG 1 Saghar_9060 IIFASWSVGATE
ATGLERMGANNLE 1 Saghar_9023 DRMATGNLERMG
ATGLERMGANNLE 1 Saghar_9063 DRMATGNLERMG
ATHAAALSVRNLSP 1 Saghar_9090 VRFATHLSPYVS
ATLDPRSFLLRNPN 1 Saghar_9100 ATNATLNPNDKY
ATLDPRSFLLRNPND 1 Saghar_9072 ATNATLPNDKYE
ATLDPRSFLLRNPND 1 Saghar_9100 ATNATLPNDKYE
ATLTIQGIRFEDN 1 Saghar_9023 ESLATLEDNGIY
ATTGTPTADRGDAAATDD 1 Saghar_9061 MATTGTTDDPAA
ATTGTPTADRGDAAATDD 1 Saghar_9100 MATTGTTDDPAA
ATVLGLFRVTPEIP 1 Saghar_9072 TQGATVEIPAGL
ATVLGLFRVTPEIP 1 Saghar_9084 TQGATVEIPAGL
ATVLGLFRVTPEIP 1 Saghar_9100 TQGATVEIPAGL
ATVLGLFRVTPEIPA 1 Saghar_9072 TQGATVIPAGLP
ATVLGLFRVTPEIPA 1 Saghar_9084 TQGATVIPAGLP
ATVLGLFRVTPEIPA 1 Saghar_9100 TQGATVIPAGLP
ATWTIQGAANALSGDV 1 Saghar_9043 LALATWGDVWDI
ATWTIQGAANALSGDVW 1 Saghar_9013 LALATWDVWDID
ATWTIQGAANALSGDVW 1 Saghar_9043 LALATWDVWDID
AVDPAFAERYAPD 1 Saghar_9100 PPWAVDAPDKTS
AVDRTAGWNIPMG 1 Saghar_9004 CHTAVDPMGLLF
AVDRTAGWNIPMG 1 Saghar_9084 CHTAVDPMGLLF
AVDRTAGWNIPMGL 1 Saghar_9004 CHTAVDMGLLFN
AVDRTAGWNIPMGL 1 Saghar_9061 CHTAVDMGLLFN
AVDRTAGWNIPMGL 1 Saghar_9084 CHTAVDMGLLFN
AVDRTAGWNIPMGLL 1 Saghar_9061 CHTAVDGLLFNQ
AVDRTAGWNIPMGLL 1 Saghar_9084 CHTAVDGLLFNQ
AVDRTAGWNIPMGLL 1 Saghar_9100 CHTAVDGLLFNQ
AVEEIRVVVRPVE 1 Saghar_9061 IEQAVEPVEDGE
AVELGVKLLPAFHTP 1 Saghar_9013 RKKAVEHTPSGI
AVEQGGTQASAVVG 1 Saghar_9075 FVHAVEVVGLGP
AVEWESNGQPENN 1 Saghar_9075 SDIAVEENNYKT
AVEWESNGQPENNYK 1 Saghar_9075 SDIAVENYKTTP
AVGQNVTVTERVLAPA 1 Saghar_9060 PNIAVGAPASTL
AVKGIGSGKVLKSGPQ 1 Saghar_9043 DAEAVKGPQDHV
AVKGIGSGKVLKSGPQ 1 Saghar_9052 DAEAVKGPQDHV
AVKGIGSGKVLKSGPQDH 1 Saghar_9043 DAEAVKQDHVFI
AVKGIGSGKVLKSGPQDHV 1 Saghar_9090 DAEAVKDHVFIY
AVKVFSFANRQNFIN 1 Saghar_9072 RPVAVKFINEKN
AVLRFNGAPTANFQ 1 Saghar_9043 DHDAVLNFQQDV
AVLRFNGAPTANFQ 1 Saghar_9061 DHDAVLNFQQDV
AVLRFNGAPTANFQQ 1 Saghar_9043 DHDAVLFQQDVG
AVSLAACHLLQV 1 Saghar_9093 ESQAVSLQVMFD
AWAGPAQVPEEG 1 Saghar_9090 VVDAWAEEGAVT
AYDGKDYIALNED 1 Saghar_9023 DQYAYDNEDLRS
AYDGKDYIALNEDLR 1 Saghar_9023 DQYAYDDLRSWT
AYDGKDYIALNEDLRSW 1 Saghar_9023 DQYAYDRSWTAA
AYDGKDYIALNEDLRSWT 1 Saghar_9023 DQYAYDSWTAAD
AYDGKDYIALNEDLRSWTA 1 Saghar_9060 RQDAYDWTAADM
AYDGKDYIALNEDLRSWTAA 1 Saghar_9060 RQDAYDTAADMA
AYDGKDYLALNEDLRSW 1 Saghar_9023 EQYAYDRSWTAA
AYDGKDYLALNEDLRSWT 1 Saghar_9023 EQYAYDSWTAAD
AYDGKDYLALNEDLRSWTA 1 Saghar_9060 EQYAYDWTAADT
AYDGKDYLALNEDLRSWTAA 1 Saghar_9060 EQYAYDTAADTA
AYNSLTEAVLPKLHLD 1 Saghar_9060 YLDAYNHLDEDY
CIENTGTGDRFGPET 1 Saghar_9063 KYGCIEPETASD
CLLDENSMLIPIAVG 1 Saghar_9060 VEECLLAVGGAL
CNEIINWLDKNQTA 1 Saghar_721 LDKCNEQTAEKE
CNEIINWLDKNQTAE 1 Saghar_721 LDKCNETAEKEE
CNEIINWLDKNQTAE 1 Saghar_9004 LDKCNETAEKEE
CNEIINWLDKNQTAE 1 Saghar_9061 LDKCNETAEKEE
CNEIINWLDKNQTAEK 1 Saghar_9061 LDKCNEAEKEEF
CPTEIIAFSDRAE 1 Saghar_721 TFVCPTRAEEFK
CPTEIIAFSDRAEE 1 Saghar_721 TFVCPTAEEFKK
CPTEIIAFSDRAEE 1 Saghar_9004 TFVCPTAEEFKK
CPTEIIAFSDRAEEF 1 Saghar_721 TFVCPTEEFKKL
CPTEIIAFSDRAEEFK 1 Saghar_721 TFVCPTEFKKLN
CPWAVSGARASPGSAASP 1 Saghar_9090 FLACPWASPRLR
CPWAVSGARASPGSAASPR 1 Saghar_9090 FLACPWSPRLRE
DAAKNQVAMNPTNTVFDAK 1 Saghar_9060 LIGDAADAKRLI
DAAKNQVAMNPTNTVFDAK 1 Saghar_9063 LIGDAADAKRLI
DADIEDFKAKKKEL 1 Saghar_9100 SHQDADKELEEI
DAETSALHIVVG 1 Saghar_9052 GTSDAEVVGDSL
DAFKPDPNSSSFKKPT 1 Saghar_9090 HLGDAFKPTGEM
DAFLLLRNNSIQNRQL 1 Saghar_9060 RLTDAFRQLLAE
DAFLLLRNNSIQNRQL 1 Saghar_9061 RLTDAFRQLLAE
DAFLLLRNNSIQNRQLL 1 Saghar_9060 RLTDAFQLLAEQ
DAGAGIALNDHF 1 Saghar_9075 STFDAGDHFVKL
DAGAGIALNDHF 1 Saghar_9090 STFDAGDHFVKL
DAGAGIALNDHFV 1 Saghar_9043 STFDAGHFVKLI
DAGAGIALNDHFV 1 Saghar_9075 STFDAGHFVKLI
DAGAGIALNDHFV 1 Saghar_9090 STFDAGHFVKLI
DAGAGIALNDHFVK 1 Saghar_9090 STFDAGFVKLIS
DAGENTALLEAGRS 1 Saghar_9060 FKGDAGGRSDSR
DAGENTALLEAGRSD 1 Saghar_9060 FKGDAGRSDSRH
DAGENTALLEAGRSDS 1 Saghar_9052 FKGDAGSDSRHG
DAGENTALLEAGRSDS 1 Saghar_9060 FKGDAGSDSRHG
DALKADRAGVLAGHDN 1 Saghar_9090 NVWDALHDNRVS
DALKADRAGVLAGHDNR 1 Saghar_9090 NVWDALDNRVSC
DARHLIEKSVRK 1 Saghar_9075 RHLDARVRKIVS
DARQQSTGAIPVTQA 1 Saghar_9060 GALDARTQACLM
DASKILVDALQKFADD 1 Saghar_9023 QFRDASADDMYS
DASKILVDALQKFADDM 1 Saghar_9023 QFRDASDDMYSL
DASTFTINIALNRVG 1 Saghar_9013 PHHDASRVGVDY
DAVLRFNGAPTAN 1 Saghar_9043 DDHDAVTANFQQ
DAVLRFNGAPTAN 1 Saghar_9060 DDHDAVTANFQQ
DAVLRFNGAPTAN 1 Saghar_9061 DDHDAVTANFQQ
DAVLRFNGAPTANF 1 Saghar_9060 DDHDAVANFQQD
DAVLRFNGAPTANF 1 Saghar_9061 DDHDAVANFQQD
DAVLRFNGAPTANFQ 1 Saghar_9043 DDHDAVNFQQDV
DAVLRFNGAPTANFQ 1 Saghar_9060 DDHDAVNFQQDV
DAVLRFNGAPTANFQ 1 Saghar_9061 DDHDAVNFQQDV
DAVLRFNGAPTANFQQ 1 Saghar_9061 DDHDAVFQQDVG
DAYDGKDYIALNEDLR 1 Saghar_9023 YRQDAYDLRSWT
DAYDGKDYIALNEDLRSWTA 1 Saghar_9060 YRQDAYWTAADM
DAYDGKDYIALNEDLRSWTAA 1 Saghar_9060 YRQDAYTAADMA
DCENYITLLERRSEG 1 Saghar_9072 DKRDCESEGLLA
DCENYITLLERRSEG 1 Saghar_9100 DKRDCESEGLLA
DCENYITLLERRSEGL 1 Saghar_9072 DKRDCEEGLLAC
DDDTGPEEGSPPKEEK 1 Saghar_9031 EAEDDDEEKEKM
DDDTGPEEGSPPKEEKE 1 Saghar_9031 EAEDDDEKEKMS
DDDTGPEEGSPPKEEKEKM 1 Saghar_9031 EAEDDDEKMSGS
DDDWTHLSSKEVDPS 1 Saghar_9004 SGGDDDDPSTGE
DDDWTHLSSKEVDPSTG 1 Saghar_721 SGGDDDSTGELQ
DDDWTHLSSKEVDPSTG 1 Saghar_9004 SGGDDDSTGELQ
DDDWTHLSSKEVDPSTG 1 Saghar_9084 SGGDDDSTGELQ
DDDWTHLSSKEVDPSTG 1 Saghar_9100 SGGDDDSTGELQ
DDEIQFDDIGDDD 1 Saghar_9061 PGDDDEDDDEDI
DDEIQFDDIGDDD 1 Saghar_9084 PGDDDEDDDEDI
DDEIQFDDIGDDDE 1 Saghar_9084 PGDDDEDDEDID
DDFGQTWIMIQEHVK 1 Saghar_9013 WKSDDFHVKSFS
DDFLHYKKGIYHH 1 Saghar_9063 EVYDDFYHHTGL
DDFLHYKKGIYHHTG 1 Saghar_9063 EVYDDFHTGLRD
DDFNCNVWDALK 1 Saghar_9075 AGYDDFALKADR
DDGQASIPTEISGN 1 Saghar_9052 TKRDDGSGNSPV
DDGSLEDFTDFQGGTL 1 Saghar_9061 PVLDDGGTLAQD
DDHDAVLRFNGAPTANFQ 1 Saghar_9043 REIDDHNFQQDV
DDHDAVLRFNGAPTANFQ 1 Saghar_9060 REIDDHNFQQDV
DDHDAVLRFNGAPTANFQ 1 Saghar_9061 REIDDHNFQQDV
DDHDAVLRFNGAPTANFQQ 1 Saghar_9060 REIDDHFQQDVG
DDHFGNVDECSSD 1 Saghar_9090 DFEDDHSSDYTI
DDHFGNVDECSSDY 1 Saghar_9090 DFEDDHSDYTIV
DDHFGNVDECSSDYT 1 Saghar_9090 DFEDDHDYTIVL
DDIFRIYIKEKKE 1 Saghar_9023 YVKDDIKKECRR
DDIFRIYIKEKKE 1 Saghar_9060 YVKDDIKKECRR
DDIFRIYIKEKKE 1 Saghar_9063 YVKDDIKKECRR
DDIFRIYIKEKKE 1 Saghar_9072 YVKDDIKKECRR
DDIFRIYIKEKKE 1 Saghar_9100 YVKDDIKKECRR
DDIFRIYIKEKKECRR 1 Saghar_9060 YVKDDICRRDHR
DDKIYYFFREDNPDK 1 Saghar_9072 QAYDDKPDKNPE
DDKIYYFFREDNPDK 1 Saghar_9100 QAYDDKPDKNPE
DDKIYYFFREDNPDKNP 1 Saghar_9072 QAYDDKKNPEAP
DDKIYYFFREDNPDKNPE 1 Saghar_9072 QAYDDKNPEAPL
DDKNQSLFCWEIPVQ 1 Saghar_9004 QLQDDKPVQIVS
DDKNQSLFCWEIPVQIV 1 Saghar_9004 QLQDDKQIVSHL
DDKNQSLFCWEIPVQIVSH 1 Saghar_9004 QLQDDKVSHLXX
DDKVMAAAQAAHADDFI 1 Saghar_9090 SCEDDKDFIQEM
DDLHFYVQDVETG 1 Saghar_9063 EITDDLETGTQL
DDLQGAIYIYNGRADG 1 Saghar_9013 PQEDDLADGISS
DDLQPWHSFGADS 1 Saghar_9013 FSLDDLADSVPA
DDLQPWHSFGADSVP 1 Saghar_9072 FSLDDLSVPANT
DDLQPWHSFGADSVP 1 Saghar_9093 FSLDDLSVPANT
DDLQPWHSFGADSVPA 1 Saghar_9072 FSLDDLVPANTE
DDLQPWHSFGADSVPA 1 Saghar_9075 FSLDDLVPANTE
DDLQPWHSFGADSVPA 1 Saghar_9093 FSLDDLVPANTE
DDLQPWHSFGADSVPA 1 Saghar_9100 FSLDDLVPANTE
DDLQPWHSFGADSVPAN 1 Saghar_9072 FSLDDLPANTEN
DDLQPWHSFGADSVPAN 1 Saghar_9093 FSLDDLPANTEN
DDLQPWHSFGADSVPANT 1 Saghar_9072 FSLDDLANTENE
DDLQPWHSFGADSVPANT 1 Saghar_9093 FSLDDLANTENE
DDLQPWHSFGADSVPANTE 1 Saghar_9072 FSLDDLNTENEV
DDLQPWHSFGADSVPANTE 1 Saghar_9093 FSLDDLNTENEV
DDLTTHAVDAVVNAAN 1 Saghar_9075 VWKDDLAANEDL
DDPDAANYNDINDV 1 Saghar_9084 INVDDPNDVKRL
DDPDAANYNDINDVK 1 Saghar_9084 INVDDPDVKRLK
DDPDAANYNDINDVKR 1 Saghar_9084 INVDDPVKRLKP
DDPFFYDEHTLR 1 Saghar_9072 FHEDDPTLRKRG
DDPFFYDEHTLRK 1 Saghar_9072 FHEDDPLRKRGL
DDPFFYDEHTLRKR 1 Saghar_9072 FHEDDPRKRGLL
DDPFFYDEHTLRKR 1 Saghar_9100 FHEDDPRKRGLL
DDPSTIEKLAKNKQKP 1 Saghar_9072 DLRDDPQKPITP
DDPSTIEKLAKNKQKP 1 Saghar_9100 DLRDDPQKPITP
DDPSTIEKLAKNKQKPIT 1 Saghar_9072 DLRDDPPITPET
DDPSTIEKLAKNKQKPIT 1 Saghar_9100 DLRDDPPITPET
DDSARAAGGQGLHVT 1 Saghar_9043 AAWDDSHVTALX
DDSFDKNVLDSEDV 1 Saghar_9031 ELTDDSEDVWMV
DDSFDKNVLDSEDV 1 Saghar_9063 ELTDDSEDVWMV
DDSFDKNVLDSEDV 1 Saghar_9084 ELTDDSEDVWMV
DDSFDKNVLDSEDVW 1 Saghar_9063 ELTDDSDVWMVE
DDSFDKNVLDSEDVWM 1 Saghar_9063 ELTDDSVWMVEF
DDSFDKNVLDSEDVWMVE 1 Saghar_9063 ELTDDSMVEFYA
DDSQLNGDSSALLNPSKE 1 Saghar_9090 KSRDDSSKECEP
DDSQLNGDSSALLNPSKECEP 1 Saghar_9090 KSRDDSCEPYRR
DDSVVAETAGSL 1 Saghar_9075 AVMDDSGSLSGV
DDTGPEEGSPPKEEK 1 Saghar_9031 AEDDDTEEKEKM
DDTGPEEGSPPKEEKE 1 Saghar_9031 AEDDDTEKEKMS
DDTGPEEGSPPKEEKEK 1 Saghar_9031 AEDDDTKEKMSG
DDVDFKAKVTRVEFE 1 Saghar_9100 GLMDDVEFEELC
DDVEIPANTEKASF 1 Saghar_9075 DDYDDVASFXXX
DDWESGLNAMECALH 1 Saghar_9075 PDCDDWALHLEK
DDWTHLSSKEVDPSTG 1 Saghar_721 GGDDDWSTGELQ
DDWTHLSSKEVDPSTG 1 Saghar_9004 GGDDDWSTGELQ
DDYDDVEIPANTE 1 Saghar_9031 EPEDDYNTEKAS
DDYDDVEIPANTEK 1 Saghar_9031 EPEDDYTEKASF
DDYDDVEIPANTEKA 1 Saghar_9031 EPEDDYEKASFX
DDYDDVEIPANTEKA 1 Saghar_9075 EPEDDYEKASFX
DDYDDVEIPANTEKAS 1 Saghar_9031 EPEDDYKASFXX
DEAAGGAAAAAAE 1 Saghar_9090 GGKDEAAAEAGA
DEAAGGAAAAAAEAG 1 Saghar_9075 GGKDEAEAGAAS
DEAEAAAAAKFT 1 Saghar_9075 VAEDEAKFTGLS
DEAEAAAAAKFTG 1 Saghar_9075 VAEDEAFTGLSK
DEAEAAAAAKFTG 1 Saghar_9090 VAEDEAFTGLSK
DEAEAAAAAKFTGLS 1 Saghar_9075 VAEDEAGLSKEE
DEAEAAAAAKFTGLS 1 Saghar_9090 VAEDEAGLSKEE
DEAEKAKAAAMAAAAAE 1 Saghar_9013 PTYDEAAAETSQ
DEAGHPVPSQIQ 1 Saghar_9090 RVTDEAQIQNST
DEATSALDTESE 1 Saghar_9060 LLLDEAESEAVV
DEATSALDTESEA 1 Saghar_9060 LLLDEASEAVVQ
DEATSALDTESEAV 1 Saghar_9060 LLLDEAEAVVQV
DEATSALDTESEKVV 1 Saghar_9060 LLLDEAKVVQEA
DEDAAGSPAEPSPP 1 Saghar_9075 FLLDEDSPPAAS
DEDGDEVEEEAEEPYE 1 Saghar_9023 DEDDEDPYEEAT
DEDGDEVEEEAEEPYE 1 Saghar_9093 DEDDEDPYEEAT
DEEVDGKADGAEAKPAE 1 Saghar_9004 DGSDEEPAEXXX
DEEVDGKADGAEAKPAE 1 Saghar_9072 DGSDEEPAEXXX
DEGHVLTFLKQHYGRDN 1 Saghar_9060 ASWDEGRDNLLD
DEGHVLTFLKQHYGRDN 1 Saghar_9072 ASWDEGRDNLLD
DEGHVLTFLKQHYGRDN 1 Saghar_9100 ASWDEGRDNLLD
DEGHVLTFLKQHYGRDNL 1 Saghar_9072 ASWDEGDNLLDT
DEIQCQLAIPVSSL 1 Saghar_9043 DDCDEISSLNSQ
DEIQCQLAIPVSSLN 1 Saghar_9043 DDCDEISLNSQY
DEKSDQSGSKLLPGKKSS 1 Saghar_9013 TEEDEKKSSERS
DELLQKEQNYSDDVL 1 Saghar_721 DEVDELDVLANM
DELRDAVLLVFANKQD 1 Saghar_9075 LQEDELKQDMPN
DENILWLDYKNICKVVE 1 Saghar_9023 EKCDENVVEVGS
DENILWLDYKNICKVVEV 1 Saghar_9023 EKCDENVEVGSK
DENSMLIPIAVG 1 Saghar_9052 CLLDENAVGGAL
DENSMLIPIAVG 1 Saghar_9060 CLLDENAVGGAL
DENSMLIPIAVG 1 Saghar_9061 CLLDENAVGGAL
DENSMLIPIAVG 1 Saghar_9075 CLLDENAVGGAL
DENSMLIPIAVGG 1 Saghar_9060 CLLDENVGGALA
DENSMLIPIAVGG 1 Saghar_9061 CLLDENVGGALA
DENSMLIPIAVGGA 1 Saghar_9060 CLLDENGGALAG
DENSMLIPIAVGGA 1 Saghar_9061 CLLDENGGALAG
DENYERINVPVPQ 1 Saghar_9031 IYLDENVPQFGG
DENYERINVPVPQFG 1 Saghar_9031 IYLDENQFGGGD
DENYNGVSDVELR 1 Saghar_9063 SESDENELRVAL
DEPEGDYEEVLEPE 1 Saghar_9023 EQEDEPEPEDSS
DEPLGPEDEDSFS 1 Saghar_9031 NPEDEPSFSNAE
DEPLGPEDEDSFSNAESYEN 1 Saghar_9031 NPEDEPYENEDE
DEPSSEESDLEIDK 1 Saghar_9093 LKADEPIDKEGV
DEQFYVDLGRKETV 1 Saghar_9043 FDGDEQETVWCL
DEQFYVDLGRKETVW 1 Saghar_9043 FDGDEQTVWCLP
DESGLAKQAASG 1 Saghar_9090 LGLDESASGLVG
DESGPSIVHRKCF 1 Saghar_9100 QEYDESKCFXXX
DESTLIEDGGARSDGSL 1 Saghar_9043 LTSDESGSLEDG
DESTLIEDGGARSDGSLE 1 Saghar_9075 LTSDESSLEDGD
DESTLIEDGGARSDGSLE 1 Saghar_9090 LTSDESSLEDGD
DETRNLQNVDMKIGV 1 Saghar_9013 MTADETIGVXXX
DETVSRQVLIYLARELA 1 Saghar_9013 MHGDETELAAGY
DETVSRQVLIYLARELAAG 1 Saghar_9013 MHGDETAAGYRR
DETVSRQVLIYLARELAAGY 1 Saghar_9013 MHGDETAGYRRG
DEVDELLQKEQNYSDDVL 1 Saghar_721 EIQDEVDVLANM
DEVDELLQKEQNYSDDVL 1 Saghar_9004 EIQDEVDVLANM
DFDACLITKAGLQ 1 Saghar_9075 CSSDFDGLQVYN
DFEDDHFGNVDEC 1 Saghar_9090 QAFDFEDECSSD
DFEDDHFGNVDECS 1 Saghar_9090 QAFDFEECSSDY
DFEDDHFGNVDECSS 1 Saghar_9090 QAFDFECSSDYT
DFEDDHFGNVDECSSD 1 Saghar_9075 QAFDFESSDYTI
DFEDDHFGNVDECSSD 1 Saghar_9090 QAFDFESSDYTI
DFEDDHFGNVDECSSDY 1 Saghar_9075 QAFDFESDYTIV
DFEDDHFGNVDECSSDY 1 Saghar_9090 QAFDFESDYTIV
DFEDDHFGNVDECSSDYT 1 Saghar_9090 QAFDFEDYTIVL
DFEDDHFGNVDECSSDYTI 1 Saghar_9090 QAFDFEYTIVLP
DFESLGKGMKVHVNPS 1 Saghar_9072 DYRDFENPSQSL
DFFINLSATDYPTRT 1 Saghar_9060 WAWDFFTRTNEE
DFFNGKELNKSINPD 1 Saghar_9072 LLQDFFNPDEAV
DFFNGKELNKSINPD 1 Saghar_9100 LLQDFFNPDEAV
DFFNGKELNKSINPDEAVA 1 Saghar_9060 LLQDFFAVAYGA
DFFNGKELNKSINPDEAVAYG 1 Saghar_9060 LLQDFFAYGAAV
DFITMNPSVVQRAFG 1 Saghar_9013 TKSDFIAFGGFR
DFITMNPSVVQRAFG 1 Saghar_9043 TKSDFIAFGGFR
DFITMNPSVVQRAFGGF 1 Saghar_9013 TKSDFIGGFRNE
DFITMNPSVVQRAFGGF 1 Saghar_9043 TKSDFIGGFRNE
DFITMNPSVVQRAFGGF 1 Saghar_9090 TKSDFIGGFRNE
DFITMNPSVVQRAFGGF 1 Saghar_9100 TKSDFIGGFRNE
DFITMNPSVVQRAFGGFR 1 Saghar_9013 TKSDFIGFRNES
DFNSDTHSSTFDAGAG 1 Saghar_9063 VSSDFNGAGIAL
DFNSDTHSSTFDAGAG 1 Saghar_9075 VSSDFNGAGIAL
DFRGARILSGQEE 1 Saghar_9090 YPFDFRQEEGVF
DFRGARILSGQEEG 1 Saghar_9090 YPFDFREEGVFG
DFSSIIQTCSGN 1 Saghar_9075 QLRDFSSGNIQR
DFSSIIQTCSGN 1 Saghar_9090 QLRDFSSGNIQR
DFSSIIQTCSGNI 1 Saghar_9075 QLRDFSGNIQRI
DFSSIIQTCSGNI 1 Saghar_9090 QLRDFSGNIQRI
DFSSIIQTCSGNIQ 1 Saghar_9075 QLRDFSNIQRIS
DFSSIIQTCSGNIQ 1 Saghar_9090 QLRDFSNIQRIS
DFSSKLDNIYSSD 1 Saghar_9023 LSLDFSSSDKFY
DFSSKLDNIYSSDK 1 Saghar_9023 LSLDFSSDKFYK
DFSSKLDNIYSSDKF 1 Saghar_9023 LSLDFSDKFYKQ
DFSSKLDNIYSSDKFY 1 Saghar_9023 LSLDFSKFYKQT
DFSSKLDNIYSSDKFYK 1 Saghar_9023 LSLDFSFYKQTV
DFTFVSSADAEDLSG 1 Saghar_9063 TNGDFTLSGSIA
DFYTSITRARFEELN 1 Saghar_9031 EGIDFYELNADL
DGAISTIVLRGSTD 1 Saghar_9013 EKEDGASTDNLM
DGAISTIVLRGSTD 1 Saghar_9060 EKEDGASTDNLM
DGAISTIVLRGSTDN 1 Saghar_9013 EKEDGATDNLMD
DGAISTIVLRGSTDN 1 Saghar_9060 EKEDGATDNLMD
DGDEQFYVDLGRKETV 1 Saghar_9043 HEFDGDETVWCL
DGDEQFYVDLGRKETVW 1 Saghar_9043 HEFDGDTVWCLP
DGDPASLTREVIRLAQDAE 1 Saghar_9072 SALDGDDAEVEL
DGEGHTQDTELVE 1 Saghar_9063 WQQDGELVETRP
DGEGHTQDTELVE 1 Saghar_9093 WQQDGELVETRP
DGFQPSRSIIFA 1 Saghar_9075 VLKDGFIFASWS
DGFQPSRSIIFAS 1 Saghar_9075 VLKDGFFASWSA
DGFQPSRSIIFASW 1 Saghar_9052 VLKDGFASWSAG
DGFQPSRSIIFASW 1 Saghar_9093 VLKDGFASWSAG
DGFQPSRSIIFASWS 1 Saghar_9043 VLKDGFSWSAGD
DGFQPSRSIIFASWSA 1 Saghar_9043 VLKDGFWSAGDF
DGFQPSRSIIFASWSAG 1 Saghar_9043 VLKDGFSAGDFG
DGFQPSRSIIFASWSAGDFGS 1 Saghar_9052 VLKDGFFGSVGA
DGGGAADRVINQ 1 Saghar_9090 NIGDGGINQILT
DGGIAVWNMDVSREE 1 Saghar_9061 CSSDGGREEAPQ
DGGIAVWNMDVSREEA 1 Saghar_9061 CSSDGGEEAPQW
DGGIAVWNMDVSREEAP 1 Saghar_9061 CSSDGGEAPQWL
DGGIAVWNMDVSREEAPQ 1 Saghar_9061 CSSDGGAPQWLE
DGGLIGAEEKVIN 1 Saghar_9063 GEQDGGVINSKN
DGGLIGAEEKVIN 1 Saghar_9075 GEQDGGVINSKN
DGHFFFSTQDPFTFE 1 Saghar_9063 DHMDGHTFEXXX
DGILGMAYPRISVN 1 Saghar_9043 AKFDGISVNNVL
DGKADGAEAKPAE 1 Saghar_9093 EEVDGKPAEXXX
DGKDYIALNEDL 1 Saghar_9023 YAYDGKEDLRSW
DGKDYIALNEDLR 1 Saghar_9004 YAYDGKDLRSWT
DGKDYIALNEDLR 1 Saghar_9023 YAYDGKDLRSWT
DGKDYIALNEDLR 1 Saghar_9060 DAYDGKDLRSWT
DGKDYIALNEDLR 1 Saghar_9063 YAYDGKDLRSWT
DGKDYIALNEDLR 1 Saghar_9100 YAYDGKDLRSWT
DGKDYIALNEDLRS 1 Saghar_9004 YAYDGKLRSWTA
DGKDYIALNEDLRS 1 Saghar_9023 YAYDGKLRSWTA
DGKDYIALNEDLRSW 1 Saghar_9004 YAYDGKRSWTAA
DGKDYIALNEDLRSW 1 Saghar_9013 DAYDGKRSWTAA
DGKDYIALNEDLRSW 1 Saghar_9023 YAYDGKRSWTAA
DGKDYIALNEDLRSW 1 Saghar_9063 YAYDGKRSWTAA
DGKDYIALNEDLRSWT 1 Saghar_9013 DAYDGKSWTAAD
DGKDYIALNEDLRSWT 1 Saghar_9023 YAYDGKSWTAAD
DGKDYIALNEDLRSWT 1 Saghar_9061 SAYDGKSWTAAD
DGKDYIALNEDLRSWTA 1 Saghar_9013 DAYDGKWTAADM
DGKDYIALNEDLRSWTA 1 Saghar_9023 YAYDGKWTAADT
DGKDYIALNEDLRSWTA 1 Saghar_9031 SAYDGKWTAADT
DGKDYIALNEDLRSWTA 1 Saghar_9060 DAYDGKWTAADM
DGKDYIALNEDLRSWTA 1 Saghar_9061 SAYDGKWTAADT
DGKDYIALNEDLRSWTA 1 Saghar_9090 DAYDGKWTAADM
DGKDYIALNEDLRSWTAA 1 Saghar_9060 DAYDGKTAADMA
DGKDYIALNEDLRSWTAA 1 Saghar_9061 SAYDGKTAADTA
DGKDYIALNEDLRSWTAA 1 Saghar_9090 DAYDGKTAADMA
DGKDYLALNEDLRSW 1 Saghar_9004 YAYDGKRSWTAA
DGKDYLALNEDLRSW 1 Saghar_9023 YAYDGKRSWTAA
DGKDYLALNEDLRSW 1 Saghar_9063 YAYDGKRSWTAA
DGKDYLALNEDLRSWT 1 Saghar_9023 YAYDGKSWTAAD
DGKDYLALNEDLRSWTA 1 Saghar_9023 YAYDGKWTAADT
DGKDYLALNEDLRSWTA 1 Saghar_9031 YAYDGKWTAADT
DGKDYLALNEDLRSWTA 1 Saghar_9060 YAYDGKWTAADT
DGKDYLALNEDLRSWTA 1 Saghar_9090 YAYDGKWTAADT
DGKDYLALNEDLRSWTAA 1 Saghar_9060 YAYDGKTAADTA
DGKDYLALNEDLRSWTAA 1 Saghar_9090 YAYDGKTAADTA
DGKGARYNLAIEEH 1 Saghar_9031 TYKDGKEEHCTF
DGKGARYNLAIEEHCT 1 Saghar_9031 TYKDGKHCTFGD
DGKGARYNLAIEEHCTF 1 Saghar_9031 TYKDGKCTFGDP
DGKGARYNLAIEEHCTFG 1 Saghar_9013 TYKDGKTFGDPI
DGKITPWPDSRDLDL 1 Saghar_9004 TEADGKLDLSDC
DGKITPWPDSRDLDL 1 Saghar_9084 TEADGKLDLSDC
DGKITPWPDSRDLDLS 1 Saghar_9004 TEADGKDLSDCX
DGKITPWPDSRDLDLS 1 Saghar_9084 TEADGKDLSDCX
DGKKRYDLSALVRHAEP 1 Saghar_9090 GATDGKAEPEQN
DGKKRYDLSALVRHAEPE 1 Saghar_9090 GATDGKEPEQNW
DGLFPVSEAQVHLALG 1 Saghar_9052 CSLDGLALGDQR
DGLFPVSEAQVHLALGDQ 1 Saghar_9052 CSLDGLGDQRLN
DGLFPVSEAQVHLALGDQ 1 Saghar_9072 CSLDGLGDQRLN
DGLFPVSEAQVHLALGDQ 1 Saghar_9100 CSLDGLGDQRLN
DGLFPVSEAQVHLALGDQR 1 Saghar_9043 CSLDGLDQRLNP
DGLFPVSEAQVHLALGDQR 1 Saghar_9052 CSLDGLDQRLNP
DGLFPVSEAQVHLALGDQR 1 Saghar_9072 CSLDGLDQRLNP
DGLFPVSEAQVHLALGDQR 1 Saghar_9100 CSLDGLDQRLNP
DGLLQAGARLCPTVQ 1 Saghar_9013 SMYDGLTVQLED
DGPKFLKSGDAAIVD 1 Saghar_9043 KLEDGPIVDMVP
DGPKFLKSGDAAIVD 1 Saghar_9075 KLEDGPIVDMVP
DGPKFLKSGDAAIVDMVPG 1 Saghar_9043 KLEDGPVPGKPM
DGPPAQSLGVEPVD 1 Saghar_9093 IIMDGPPVDKDV
DGPPAQSLGVEPVDK 1 Saghar_9093 IIMDGPVDKDVI
DGREVEGTRTRPGMTPP 1 Saghar_9100 VDRDGRTPPCLS
DGSDEDAAFAGCSQD 1 Saghar_9090 QCRDGSSQDPEF
DGSDEDAAFAGCSQDP 1 Saghar_9075 QCRDGSQDPEFH
DGSDEDAAFAGCSQDP 1 Saghar_9090 QCRDGSQDPEFH
DGSDEDAAFAGCSQDPE 1 Saghar_9090 QCRDGSDPEFHK
DGSDEDAAFAGCSQDPEF 1 Saghar_9090 QCRDGSPEFHKV
DGSDEDAAFAGCSQDPEFH 1 Saghar_9090 QCRDGSEFHKVC
DGSDEEVDGKADGAEAKPAE 1 Saghar_9093 GAGDGSPAEXXX
DGSDEEVDGKADGAEAKPAE 1 Saghar_9100 GAGDGSPAEXXX
DGSFFLYSKLTVDKS 1 Saghar_9063 LDSDGSDKSRWQ
DGSFFLYSKLTVDKSR 1 Saghar_9063 LDSDGSKSRWQQ
DGSFFLYSKLTVDKSRWQ 1 Saghar_9063 LDSDGSRWQQGN
DGSLEDFTDFQGG 1 Saghar_9061 VLDDGSQGGTLA
DGSSVNTAKAQPAQEV 1 Saghar_9060 HLKDGSQEVAAV
DGSVYTTNTILLSSEK 1 Saghar_9052 ILEDGSSEKRSF
DGVPAAAPGQPAQ 1 Saghar_9043 VTLDGVPAQLQL
DGYEQAARVAIEHLD 1 Saghar_9090 RIADGYHLDKIS
DHDAVLRFNGAPTAN 1 Saghar_9061 EIDDHDTANFQQ
DHDAVLRFNGAPTANFQ 1 Saghar_9060 EIDDHDNFQQDV
DHDAVLRFNGAPTANFQ 1 Saghar_9061 EIDDHDNFQQDV
DHFGNVDECSSDY 1 Saghar_9090 FEDDHFSDYTIV
DHKPGPGARAEDAAEGR 1 Saghar_9075 PAADHKEGRARR
DHQGELFPSPDPS 1 Saghar_9090 FLLDHQDPSGLX
DHQGELFPSPDPSG 1 Saghar_9090 FLLDHQPSGLXX
DHQGELFPSPDPSGL 1 Saghar_9090 FLLDHQSGLXXX
DHVLLFWKSLALKE 1 Saghar_9013 TENDHVLKEKHF
DHVLLFWKSLALKEKHF 1 Saghar_9013 TENDHVKHFNES
DIALKTNGDQASCEN 1 Saghar_9060 ERNDIACENELL
DIELVSNSAALIQQA 1 Saghar_9063 EGNDIEQQATTV
DIFQTVDLWEGKN 1 Saghar_9060 NTTDIFGKNMAC
DIGTEVFAPGPG 1 Saghar_9031 LSLDIGGPGSGI
DIGTEVFAPGPG 1 Saghar_9075 LSLDIGGPGSGI
DIHENVDTDLPGSL 1 Saghar_9093 GEGDIHGSLGQS
DIHENVDTDLPGSLG 1 Saghar_9093 GEGDIHSLGQSE
DIHENVDTDLPGSLGQS 1 Saghar_9093 GEGDIHGQSEEK
DIIKGEMSRPGE 1 Saghar_9072 VILDIIPGEVCS
DIIKGEMSRPGE 1 Saghar_9100 VILDIIPGEVCS
DIIKGEMSRPGEV 1 Saghar_9072 VILDIIGEVCSA
DIIKGEMSRPGEV 1 Saghar_9100 VILDIIGEVCSA
DIIKGEMSRPGEVC 1 Saghar_9100 VILDIIEVCSAL
DIKKILDSVGIEADDDRL 1 Saghar_9052 SAKDIKDRLNKV
DIKPIWQRPSKE 1 Saghar_9100 LMNDIKSKEVEE
DIKPIWQRPSKEVE 1 Saghar_9100 LMNDIKEVEEDE
DIKPIWQRPSKEVEE 1 Saghar_9100 LMNDIKVEEDEY
DILKYHTEIVFARTSP 1 Saghar_9013 QLDDILTSPQQK
DILKYHTEIVFARTSPQ 1 Saghar_9013 QLDDILSPQQKL
DILQYYLACSPRAANPF 1 Saghar_9090 LSGDILNPFQQK
DINDKRFQETFEDVFSDRS 1 Saghar_9060 GVQDINDRSLRK
DINDKRFQETFEDVFSDRSL 1 Saghar_9060 GVQDINRSLRKV
DINSSMTNSTAASRPP 1 Saghar_9052 LEEDINRPPVTL
DIQHAGVQYILDS 1 Saghar_9043 IKNDIQLDSVIS
DIQHAGVQYILDSVIS 1 Saghar_9063 IKNDIQVISALL
DIQLGIKDPSVF 1 Saghar_9063 RFFDIQSVFTPP
DIQLGIKDPSVFTPP 1 Saghar_9063 RFFDIQTPPSTC
DISRGLQGTYQDVGSLN 1 Saghar_9061 MYEDISSLNIGD
DISRGLQGTYQDVGSLNIG 1 Saghar_9061 MYEDISNIGDVQ
DISSSTSRTMESESL 1 Saghar_9052 NDNDISESLRTL
DISSSTSRTMESESLR 1 Saghar_9052 NDNDISSLRTLE
DISSSTSRTMESESLR 1 Saghar_9093 NDNDISSLRTLE
DISSSTSRTMESESLRT 1 Saghar_9093 NDNDISLRTLEF
DISSSTSRTMESESLRTLE 1 Saghar_9093 NDNDISTLEFRG
DITDTLVAVTISEGAH 1 Saghar_9075 VTKDITGAHHLD
DITDTLVAVTISEGAHH 1 Saghar_9013 VTKDITAHHLDL
DITDTLVAVTISEGAHH 1 Saghar_9075 VTKDITAHHLDL
DITDTLVAVTISEGAHHL 1 Saghar_9013 VTKDITHHLDLR
DITHLDGHKVHISRDK 1 Saghar_9072 FEMDITRDKITR
DITHLDGHKVHISRDK 1 Saghar_9100 FEMDITRDKITR
DITHLDGHKVHISRDKI 1 Saghar_9100 FEMDITDKITRP
DITHLDGHKVHISRDKIT 1 Saghar_9100 FEMDITKITRPG
DIVMTQSPDSLA 1 Saghar_9052 AYGDIVSLAVSL
DIVMTQSPDSLA 1 Saghar_9093 AYGDIVSLAVSL
DIVMTQSPDSLAV 1 Saghar_9052 AYGDIVLAVSLG
DIVMTQSPDSLAV 1 Saghar_9093 AYGDIVLAVSLG
DIVMTQSPDSLAVS 1 Saghar_9093 AYGDIVAVSLGE
DIVMTQSPDSLAVSLGERAT 1 Saghar_9052 AYGDIVRATINC
DKKAAGAGKVTKSAQKAQKAK 1 Saghar_9090 KAVDKKKAKXXX
DKKAAGAGKVTKSAQKAQKAK 1 Saghar_9100 KAVDKKKAKXXX
DKQEFQDAWKLPKIAVD 1 Saghar_9004 CGCDKQAVDGPF
DKQEFQDAWKLPKIAVD 1 Saghar_9061 CGCDKQAVDGPF
DKQEFQDAWKLPKIAVDG 1 Saghar_9004 CGCDKQVDGPFG
DKQEFQDAWKLPKIAVDGP 1 Saghar_9004 CGCDKQDGPFGT
DKQEFQDAWKLPKIAVDGPF 1 Saghar_9004 CGCDKQGPFGTA
DKQEFQDAWKLPKIAVDGPFG 1 Saghar_9004 CGCDKQPFGTAS
DKRFQETFEDVFSD 1 Saghar_9061 DINDKRFSDRSL
DKRFQETFEDVFSDR 1 Saghar_9004 DINDKRSDRSLR
DKRFQETFEDVFSDR 1 Saghar_9084 DINDKRSDRSLR
DKRFQETFEDVFSDRS 1 Saghar_9004 DINDKRDRSLRK
DKRFQETFEDVFSDRS 1 Saghar_9060 DINDKRDRSLRK
DKRFQETFEDVFSDRS 1 Saghar_9061 DINDKRDRSLRK
DKRFQETFEDVFSDRS 1 Saghar_9084 DINDKRDRSLRK
DKRFQETFEDVFSDRSL 1 Saghar_9060 DINDKRRSLRKV
DKRFQETFEDVFSDRSL 1 Saghar_9061 DINDKRRSLRKV
DKTKFLVPDHVNMSEL 1 Saghar_9090 PVLDKTSELIKI
DKTKFLVPDHVNMSELIK 1 Saghar_9090 PVLDKTLIKIIR
DLDNWTALISASK 1 Saghar_9013 NLEDLDASKEGH
DLDNWTALISASK 1 Saghar_9052 NLEDLDASKEGH
DLDNWTALISASK 1 Saghar_9060 NLEDLDASKEGH
DLDNWTALISASKE 1 Saghar_9060 NLEDLDSKEGHV
DLDNWTALISASKEG 1 Saghar_9052 NLEDLDKEGHVH
DLDNWTALISASKEG 1 Saghar_9060 NLEDLDKEGHVH
DLDNWTALISASKEGH 1 Saghar_9060 NLEDLDEGHVHI
DLDNWTALISASKEGHV 1 Saghar_9060 NLEDLDGHVHIV
DLDVEQLGIPEQEYSCV 1 Saghar_9090 KLMDLDSCVVKM
DLEIDKEGVIEPDTD 1 Saghar_9031 EESDLEDTDAPQ
DLEIDKEGVIEPDTD 1 Saghar_9090 EESDLEDTDAPQ
DLEIDKEGVIEPDTDA 1 Saghar_9090 EESDLETDAPQE
DLEIDKEGVIEPDTDAP 1 Saghar_9031 EESDLEDAPQEM
DLEIDKEGVIEPDTDAP 1 Saghar_9090 EESDLEDAPQEM
DLEIDKEGVIEPDTDAPQ 1 Saghar_9031 EESDLEAPQEMG
DLEIDKEGVIEPDTDAPQ 1 Saghar_9090 EESDLEAPQEMG
DLGQHGLEEDFM 1 Saghar_9023 DSQDLGDFMLXX
DLGQHGLEEDFM 1 Saghar_9063 DSQDLGDFMLXX
DLGQHGLEEDFM 1 Saghar_9084 DSQDLGDFMLXX
DLGQHGLEEDFM 1 Saghar_9093 DSQDLGDFMLXX
DLGQHGLEEDFML 1 Saghar_9023 DSQDLGFMLXXX
DLGQHGLEEDFML 1 Saghar_9063 DSQDLGFMLXXX
DLGQHGLEEDFML 1 Saghar_9093 DSQDLGFMLXXX
DLGSPEGIAVDHLG 1 Saghar_9023 IRQDLGHLGRNI
DLHASQIQGFFDIPVDNL 1 Saghar_9061 ITMDLHDNLYAE
DLINIHFQRAKNGGGE 1 Saghar_9072 IVEDLIGGEVDV
DLLSGRLYWVDSKLHSIS 1 Saghar_9004 ITLDLLSISSID
DLLYVGSNDIQYEDIK 1 Saghar_9063 ITTDLLDIKGDM
DLNKSINPDEAVA 1 Saghar_9060 NGRDLNAVAYGA
DLNKSINPDEAVAYG 1 Saghar_9023 NGRDLNAYGAAV
DLNKSINPDEAVAYG 1 Saghar_9060 NGRDLNAYGAAV
DLPASASLPAKA 1 Saghar_9043 QASDLPAKADLL
DLPASASLPAKA 1 Saghar_9075 QASDLPAKADLL
DLPASASLPAKAD 1 Saghar_9043 QASDLPKADLLL
DLPASASLPAKAD 1 Saghar_9075 QASDLPKADLLL
DLPASASLPAKAD 1 Saghar_9090 QASDLPKADLLL
DLPASASLPAKADL 1 Saghar_9043 QASDLPADLLLS
DLPASASLPAKADL 1 Saghar_9075 QASDLPADLLLS
DLPASASLPAKADL 1 Saghar_9090 QASDLPADLLLS
DLPASASLPAKADLL 1 Saghar_9043 QASDLPDLLLST
DLPASASLPAKADLL 1 Saghar_9075 QASDLPDLLLST
DLPASASLPAKADLL 1 Saghar_9090 QASDLPDLLLST
DLPEYQGEPDEISIQK 1 Saghar_9090 QKIDLPIQKCQE
DLPVNSGVTRIS 1 Saghar_9043 YVNDLPRISCQT
DLPVNSGVTRIS 1 Saghar_9052 YVNDLPRISCQT
DLPVNSGVTRISC 1 Saghar_9043 YVNDLPISCQTL
DLPVNSGVTRISCQ 1 Saghar_9043 YVNDLPSCQTLI
DLPVNSGVTRISCQ 1 Saghar_9052 YVNDLPSCQTLI
DLPVNSGVTRISCQT 1 Saghar_9043 YVNDLPCQTLIV
DLPVNSGVTRISCQT 1 Saghar_9052 YVNDLPCQTLIV
DLPVNSGVTRISCQT 1 Saghar_9090 YVNDLPCQTLIV
DLQPWHSFGADSVP 1 Saghar_9072 SLDDLQSVPANT
DLQPWHSFGADSVP 1 Saghar_9093 SLDDLQSVPANT
DLQPWHSFGADSVPA 1 Saghar_9023 SLDDLQVPANTE
DLQPWHSFGADSVPA 1 Saghar_9072 SLDDLQVPANTE
DLQPWHSFGADSVPA 1 Saghar_9075 SLDDLQVPANTE
DLQPWHSFGADSVPA 1 Saghar_9093 SLDDLQVPANTE
DLQPWHSFGADSVPA 1 Saghar_9100 SLDDLQVPANTE
DLQPWHSFGADSVPAN 1 Saghar_9072 SLDDLQPANTEN
DLQPWHSFGADSVPAN 1 Saghar_9093 SLDDLQPANTEN
DLQPWHSFGADSVPANT 1 Saghar_9093 SLDDLQANTENE
DLQPWHSFGADSVPANTE 1 Saghar_9093 SLDDLQNTENEV
DLRSWTAADMAA 1 Saghar_9031 LNEDLRMAAQIT
DLRSWTAADMAA 1 Saghar_9060 LNEDLRMAAQIT
DLRSWTAADMAA 1 Saghar_9072 LNEDLRMAAQIT
DLRSWTAADMAA 1 Saghar_9100 LNEDLRMAAQIT
DLRSWTAADMAAQ 1 Saghar_9060 LNEDLRAAQITK
DLRSWTAADMAAQ 1 Saghar_9072 LNEDLRAAQITK
DLRSWTAADMAAQ 1 Saghar_9100 LNEDLRAAQITK
DLRSWTAADMAAQI 1 Saghar_9060 LNEDLRAQITKR
DLRSWTAADMAAQIT 1 Saghar_9013 LNEDLRQITKRK
DLRSWTAADMAAQIT 1 Saghar_9043 LNEDLRQITKRK
DLRSWTAADMAAQIT 1 Saghar_9060 LNEDLRQITKRK
DLRSWTAADMAAQIT 1 Saghar_9075 LNEDLRQITKRK
DLRSWTAADMAAQIT 1 Saghar_9100 LNEDLRQITKRK
DLRSWTAADMAAQITK 1 Saghar_9013 LNEDLRITKRKW
DLRSWTAADMAAQITK 1 Saghar_9023 LNEDLRITKRKW
DLRSWTAADMAAQITK 1 Saghar_9060 LNEDLRITKRKW
DLRSWTAADMAAQITK 1 Saghar_9075 LNEDLRITKRKW
DLRSWTAADMAAQITKR 1 Saghar_9013 LNEDLRTKRKWE
DLRSWTAADMAAQITKR 1 Saghar_9023 LNEDLRTKRKWE
DLRSWTAADMAAQITKR 1 Saghar_9060 LNEDLRTKRKWE
DLRSWTAADMAAQITKR 1 Saghar_9075 LNEDLRTKRKWE
DLRSWTAADMAAQITKRK 1 Saghar_9023 LNEDLRKRKWEA
DLRSWTAADMAAQITKRK 1 Saghar_9060 LNEDLRKRKWEA
DLRSWTAADMAAQITKRK 1 Saghar_9075 LNEDLRKRKWEA
DLRSWTAADMAAQITKRKW 1 Saghar_9023 LNEDLRRKWEAA
DLRSWTAADMAAQITKRKWE 1 Saghar_9023 LNEDLRKWEAAH
DLRSWTAADMAAQITKRKWE 1 Saghar_9060 LNEDLRKWEAAH
DLRSWTAADMAAQITKRKWE 1 Saghar_9075 LNEDLRKWEAAH
DLRSWTAADMAAQITKRKWEA 1 Saghar_9060 LNEDLRWEAAHE
DLRSWTAADTAA 1 Saghar_9031 LNEDLRTAAQIT
DLRSWTAADTAA 1 Saghar_9060 LNEDLRTAAQIT
DLRSWTAADTAA 1 Saghar_9100 LNEDLRTAAQIT
DLRSWTAADTAAQ 1 Saghar_9023 LNEDLRAAQITQ
DLRSWTAADTAAQ 1 Saghar_9031 LNEDLRAAQITQ
DLRSWTAADTAAQ 1 Saghar_9043 LNEDLRAAQITQ
DLRSWTAADTAAQ 1 Saghar_9060 LNEDLRAAQITQ
DLRSWTAADTAAQ 1 Saghar_9063 LNEDLRAAQITQ
DLRSWTAADTAAQ 1 Saghar_9072 LNEDLRAAQITQ
DLRSWTAADTAAQ 1 Saghar_9075 LNEDLRAAQITQ
DLRSWTAADTAAQ 1 Saghar_9100 LNEDLRAAQITQ
DLRSWTAADTAAQI 1 Saghar_9043 LNEDLRAQITQR
DLRSWTAADTAAQI 1 Saghar_9060 LNEDLRAQITQR
DLRSWTAADTAAQIS 1 Saghar_9075 LNEDLRQISKRK
DLRSWTAADTAAQISKRKCE 1 Saghar_9052 LNEDLRKCEAAN
DLRSWTAADTAAQISKRKCEA 1 Saghar_9052 LNEDLRCEAANV
DLRSWTAADTAAQIT 1 Saghar_9013 LNEDLRQITQRK
DLRSWTAADTAAQIT 1 Saghar_9023 LNEDLRQITQRK
DLRSWTAADTAAQIT 1 Saghar_9031 LNEDLRQITQRK
DLRSWTAADTAAQIT 1 Saghar_9043 LNEDLRQITQRK
DLRSWTAADTAAQIT 1 Saghar_9052 LNEDLRQITQRK
DLRSWTAADTAAQIT 1 Saghar_9060 LNEDLRQITQRK
DLRSWTAADTAAQIT 1 Saghar_9063 LNEDLRQITQRK
DLRSWTAADTAAQIT 1 Saghar_9072 LNEDLRQITQRK
DLRSWTAADTAAQIT 1 Saghar_9075 LNEDLRQITQRK
DLRSWTAADTAAQIT 1 Saghar_9100 LNEDLRQITQRK
DLRSWTAADTAAQITQ 1 Saghar_9023 LNEDLRITQRKW
DLRSWTAADTAAQITQ 1 Saghar_9031 LNEDLRITQRKL
DLRSWTAADTAAQITQ 1 Saghar_9043 LNEDLRITQRKW
DLRSWTAADTAAQITQ 1 Saghar_9052 LNEDLRITQRKW
DLRSWTAADTAAQITQ 1 Saghar_9060 LNEDLRITQRKW
DLRSWTAADTAAQITQ 1 Saghar_9063 LNEDLRITQRKW
DLRSWTAADTAAQITQ 1 Saghar_9072 LNEDLRITQRKW
DLRSWTAADTAAQITQ 1 Saghar_9075 LNEDLRITQRKW
DLRSWTAADTAAQITQ 1 Saghar_9100 LNEDLRITQRKW
DLRSWTAADTAAQITQR 1 Saghar_9013 LNEDLRTQRKLE
DLRSWTAADTAAQITQR 1 Saghar_9023 LNEDLRTQRKWE
DLRSWTAADTAAQITQR 1 Saghar_9031 LNEDLRTQRKLE
DLRSWTAADTAAQITQR 1 Saghar_9043 LNEDLRTQRKWE
DLRSWTAADTAAQITQR 1 Saghar_9052 LNEDLRTQRKWE
DLRSWTAADTAAQITQR 1 Saghar_9060 LNEDLRTQRKWE
DLRSWTAADTAAQITQR 1 Saghar_9063 LNEDLRTQRKWE
DLRSWTAADTAAQITQR 1 Saghar_9072 LNEDLRTQRKWE
DLRSWTAADTAAQITQR 1 Saghar_9075 LNEDLRTQRKWE
DLRSWTAADTAAQITQR 1 Saghar_9090 LNEDLRTQRKWE
DLRSWTAADTAAQITQR 1 Saghar_9100 LNEDLRTQRKWE
DLRSWTAADTAAQITQRK 1 Saghar_9031 LNEDLRQRKLEA
DLRSWTAADTAAQITQRK 1 Saghar_9052 LNEDLRQRKWEA
DLRSWTAADTAAQITQRK 1 Saghar_9075 LNEDLRQRKWEA
DLRSWTAADTAAQITQRKW 1 Saghar_9031 LNEDLRRKWEAA
DLRSWTAADTAAQITQRKW 1 Saghar_9052 LNEDLRRKWEAA
DLRSWTAADTAAQITQRKWE 1 Saghar_9031 LNEDLRKWEAAR
DLRSWTAADTAAQITQRKWE 1 Saghar_9052 LNEDLRKWEAAR
DLRSWTAADTAAQITQRKWE 1 Saghar_9060 LNEDLRKWEAAR
DLRSWTAADTVAQ 1 Saghar_9060 LNEDLRVAQITQ
DLRSWTAADTVAQIT 1 Saghar_9090 LNEDLRQITQRF
DLRSWTAADTVAQITQ 1 Saghar_9052 LNEDLRITQRFY
DLRSWTAADTVAQITQ 1 Saghar_9090 LNEDLRITQRFY
DLRSWTAADTVAQITQR 1 Saghar_9052 LNEDLRTQRFYE
DLRSWTAADTVAQITQRF 1 Saghar_9052 LNEDLRQRFYEA
DLSALVRHAEPE 1 Saghar_9090 KRYDLSEPEQNW
DLSEFAAKAALSAGKV 1 Saghar_9090 TATDLSGKVSPE
DLSFSKDWSFYLL 1 Saghar_9063 EHSDLSYLLYYT
DLSRYNNTLVESASTQ 1 Saghar_9043 AATDLSSTQDAL
DLSRYNNTLVESASTQD 1 Saghar_9060 AATDLSTQDALT
DLSRYNNTLVESASTQDA 1 Saghar_9060 AATDLSQDALTM
DLSSFKSQELNER 1 Saghar_9072 LQADLSNERNEA
DLSSFKSQELNER 1 Saghar_9100 LQADLSNERNEA
DLSSFKSQELNERN 1 Saghar_9100 LQADLSERNEAS
DLSSFKSQELNERNE 1 Saghar_9100 LQADLSRNEASD
DLSSLSRYSDNWE 1 Saghar_9004 NSFDLSNWEAIT
DLSSLSRYSDNWE 1 Saghar_9084 NSFDLSNWEAIT
DLSSLSRYSDNWEAIT 1 Saghar_9084 NSFDLSAITGTG
DLSSLSRYSDNWEAITG 1 Saghar_9084 NSFDLSITGTGD
DLTNNITLEDLEQLK 1 Saghar_9060 LLQDLTQLKSAC
DLTSLRAPLDIPIPD 1 Saghar_9100 NVADLTIPDPPP
DLTSLRAPLDIPIPDPPP 1 Saghar_9100 NVADLTPPPKDD
DLTSLRAPLDIPIPDPPPKD 1 Saghar_9100 NVADLTPKDDEM
DLTSLRAPLDIPIPDPPPKDD 1 Saghar_9100 NVADLTKDDEME
DLVDAVILTEKTA 1 Saghar_9075 EVLDLVKTALHL
DLVGKYETLEEDSN 1 Saghar_9093 IHYDLVDSNYVL
DLVGKYETLEEDSNY 1 Saghar_9093 IHYDLVSNYVLQ
DLYANTVLSGGTTMYPGIADR 1 Saghar_9013 IRKDLYADRMQK
DNALQSGNSQESVT 1 Saghar_9052 WKVDNASVTEQD
DNALQSGNSQESVTE 1 Saghar_9052 WKVDNAVTEQDS
DNALQSGNSQESVTEQ 1 Saghar_9052 WKVDNATEQDSK
DNDISSSTSRTME 1 Saghar_9075 MMNDNDTMESES
DNDISSSTSRTMES 1 Saghar_9052 MMNDNDMESESL
DNDISSSTSRTMES 1 Saghar_9075 MMNDNDMESESL
DNDSDLALGMLAGAATG 1 Saghar_9043 RYRDNDATGMAL
DNESDQASGAYIFRPN 1 Saghar_9090 SIGDNERPNQQK
DNFNPVSEERGK 1 Saghar_9031 TLADNFRGKVQD
DNFNPVSEERGKV 1 Saghar_9031 TLADNFGKVQDC
DNKQAGVFEPTIVK 1 Saghar_9063 KPRDNKIVKVKS
DNPDYKGTWIHPEID 1 Saghar_9100 RQIDNPEIDNPE
DNPDYKGTWIHPEIDNP 1 Saghar_9031 RQIDNPDNPEYS
DNPDYKGTWIHPEIDNP 1 Saghar_9072 RQIDNPDNPEYS
DNPDYKGTWIHPEIDNP 1 Saghar_9100 RQIDNPDNPEYS
DNPKSWYEDVEGCG 1 Saghar_9061 VRTDNPGCGIQC
DNPKSWYEDVEGCGIQ 1 Saghar_9061 VRTDNPGIQCQN
DNQLVVPSEGLY 1 Saghar_9031 ELRDNQGLYLIY
DPADDDAFEPVEVS 1 Saghar_9075 VFYDPAEVSLPA
DPADQNELASTNDSQLG 1 Saghar_9063 DELDPAQLGFLP
DPAEGDGAQPEETPR 1 Saghar_9031 GSKDPATPRDGD
DPAFYMLKGKLQYELQY 1 Saghar_9063 DYEDPALQYRNR
DPAHGYMYWTDWGETPR 1 Saghar_9004 IALDPATPRIER
DPAHSYTSVMVDG 1 Saghar_9023 CPFDPAVDGELY
DPAHSYTSVMVDGE 1 Saghar_9023 CPFDPADGELYS
DPAHSYTSVMVDGE 1 Saghar_9031 CPFDPADGELYS
DPAHSYTSVMVDGE 1 Saghar_9093 CPFDPADGELYS
DPAHSYTSVMVDGEL 1 Saghar_9023 CPFDPAGELYSG
DPAKKLQFYEDRQQ 1 Saghar_9004 SALDPARQQLPA
DPAQLAQRISSNIQKITQ 1 Saghar_9060 VGGDPAITQCSV
DPAQLAQRISSNIQKITQ 1 Saghar_9063 VGGDPAITQCSV
DPASLTREVIRLAQDAE 1 Saghar_9072 LDGDPADAEVEL
DPAVGFLETISPG 1 Saghar_9061 TIKDPASPGYSI
DPAVGFLETISPGYS 1 Saghar_9061 TIKDPAGYSIHT
DPDAANYNDINDV 1 Saghar_9084 NVDDPDNDVKRL
DPDAANYNDINDVK 1 Saghar_9084 NVDDPDDVKRLK
DPDVLHNSYALHGIRY 1 Saghar_9072 FQADPDIRYKND
DPEDGALLGKIEK 1 Saghar_9031 YSNDPEIEKVRV
DPEEIEKEEQAAAEKAVTKE 1 Saghar_9090 FYRDPETKEEFQ
DPEEIEKEEQAAAEKAVTKEE 1 Saghar_9090 FYRDPEKEEFQG
DPENTSISPGRE 1 Saghar_9031 CTEDPEGRELWF
DPENTSISPGREL 1 Saghar_9031 CTEDPERELWFR
DPEPDQQDPTLGGPARAAEE 1 Saghar_9043 LSQDPEAEEVMC
DPESGEADEVPA 1 Saghar_9093 FSSDPEVPAYCV
DPEVMVAFQDVAQN 1 Saghar_9061 AMQDPEAQNPAN
DPEVMVAFQDVAQNP 1 Saghar_9061 AMQDPEQNPANM
DPEVMVAFQDVAQNPA 1 Saghar_9004 AMQDPENPANMS
DPEVMVAFQDVAQNPA 1 Saghar_9061 AMQDPENPANMS
DPEVMVAFQDVAQNPA 1 Saghar_9084 AMQDPENPANMS
DPEVMVAFQDVAQNPAN 1 Saghar_9061 AMQDPEPANMSK
DPFFVVKGEVQKAV 1 Saghar_9043 SMEDPFKAVNTA
DPFFVVKGEVQKAVN 1 Saghar_9043 SMEDPFAVNTAQ
DPFFVVKGEVQKAVN 1 Saghar_9072 SMEDPFAVNTAQ
DPFFVVKGEVQKAVN 1 Saghar_9100 SMEDPFAVNTAQ
DPFFVVKGEVQKAVNT 1 Saghar_9043 SMEDPFVNTAQG
DPFFVVKGEVQKAVNT 1 Saghar_9072 SMEDPFVNTAQG
DPFFVVKGEVQKAVNT 1 Saghar_9100 SMEDPFVNTAQG
DPFFVVKGEVQKAVNTA 1 Saghar_9043 SMEDPFNTAQGL
DPFFVVKGEVQKAVNTA 1 Saghar_9072 SMEDPFNTAQGL
DPFFVVKGEVQKAVNTA 1 Saghar_9100 SMEDPFNTAQGL
DPFFVVKGEVQKAVNTAQ 1 Saghar_9072 SMEDPFTAQGLF
DPFFVVKGEVQKAVNTAQ 1 Saghar_9100 SMEDPFTAQGLF
DPGGSVPSGEASAA 1 Saghar_9031 RIYDPGSAAFER
DPGGSVPSGEASAAFE 1 Saghar_9043 RIYDPGAFERLV
DPGGSVPSGEASAAFE 1 Saghar_9052 RIYDPGAFERLV
DPGGSVPSGEASAAFE 1 Saghar_9090 RIYDPGAFERLV
DPGGSVPSGEASAAFER 1 Saghar_9031 RIYDPGFERLVK
DPGGSVPSGEASAAFER 1 Saghar_9043 RIYDPGFERLVK
DPGGSVPSGEASAAFER 1 Saghar_9052 RIYDPGFERLVK
DPGGSVPSGEASAAFERL 1 Saghar_9043 RIYDPGERLVKE
DPGGSVPSGEASAAFERL 1 Saghar_9052 RIYDPGERLVKE
DPGGSVPSGEASAAFERLVK 1 Saghar_9031 RIYDPGLVKENS
DPGPNFHQAHTTVIID 1 Saghar_9100 SLEDPGIIDLQA
DPGVFPRADEDED 1 Saghar_9031 TFMDPGDEDKED
DPHSPSRFRVIGSLS 1 Saghar_9072 LITDPHSLSNSK
DPHSPSRFRVIGSLS 1 Saghar_9100 LITDPHSLSNSK
DPHSPSRFRVIGSLSN 1 Saghar_9072 LITDPHLSNSKE
DPHSPSRFRVIGSLSN 1 Saghar_9100 LITDPHLSNSKE
DPHSPSRFRVIGSLSNS 1 Saghar_9072 LITDPHSNSKEF
DPIHGVPEFISVG 1 Saghar_9100 GVSDPISVGYVD
DPILYRPVAVALDTKGPE 1 Saghar_9031 FASDPIGPEIRT
DPKSELFGETARSIE 1 Saghar_9090 EMADPKSIESTL
DPKSELFGETARSIES 1 Saghar_9090 EMADPKIESTLD
DPKSELFGETARSIES 1 Saghar_9100 EMADPKIESTLD
DPKSELFGETARSIEST 1 Saghar_9090 EMADPKESTLDD
DPLDKQLYWIDSRQ 1 Saghar_9004 IDYDPLSRQNMI
DPLDKQLYWIDSRQ 1 Saghar_9061 IDYDPLSRQNMI
DPLDKQLYWIDSRQN 1 Saghar_721 IDYDPLRQNMIR
DPLDKQLYWIDSRQN 1 Saghar_9004 IDYDPLRQNMIR
DPLDKQLYWIDSRQN 1 Saghar_9061 IDYDPLRQNMIR
DPLDKQLYWIDSRQNMI 1 Saghar_9004 IDYDPLNMIRKA
DPLLDAGTTVLS 1 Saghar_9031 GLEDPLVLSCGC
DPLLDAGTTVLSCG 1 Saghar_9013 GLEDPLSCGCVS
DPLLDAGTTVLSCG 1 Saghar_9031 GLEDPLSCGCVS
DPLLDAGTTVLSCG 1 Saghar_9043 GLEDPLSCGCVS
DPLLDAGTTVLSCG 1 Saghar_9075 GLEDPLSCGCVS
DPLLDAGTTVLSCG 1 Saghar_9090 GLEDPLSCGCVS
DPLLLSGTHVMEGSGR 1 Saghar_9013 LDKDPLSGRMVV
DPLLLSGTHVMEGSGRM 1 Saghar_9013 LDKDPLGRMVVT
DPLNDNIATLLHQSSDK 1 Saghar_9013 KNMDPLSDKFVS
DPLNDNIATLLHQSSDKF 1 Saghar_9013 KNMDPLDKFVSE
DPLNDNIATLLHQSSDKF 1 Saghar_9060 KNMDPLDKFVSE
DPNDFDPKTFFKLHDVNSDG 1 Saghar_9100 DGLDPNSDGFLD
DPNIVIAKMDATANDVPSPYE 1 Saghar_9060 LSKDPNPYEVRG
DPNNYLPKESML 1 Saghar_9072 LIFDPNSMLKTT
DPNNYLPKESML 1 Saghar_9100 LIFDPNSMLKTT
DPNNYLPKESMLK 1 Saghar_9072 LIFDPNMLKTTL
DPPKAHVAHHPIS 1 Saghar_9100 QRADPPPISDHE
DPPKAHVAHHPISDH 1 Saghar_9100 QRADPPSDHEAT
DPPKAHVAHHPISDHEAT 1 Saghar_9063 QRADPPEATLRC
DPPKTHVTHHPISDHE 1 Saghar_9063 ERADPPDHEATL
DPPKTHVTHHPISDHEATL 1 Saghar_9093 ERADPPATLRCW
DPPLIALDKDAPL 1 Saghar_9023 VLLDPPAPLRFA
DPQEAKPQEAAVAPEKPP 1 Saghar_9031 AGGDPQKPPASD
DPQEAKPQEAAVAPEKPP 1 Saghar_9043 AGGDPQKPPASD
DPQEAKPQEAAVAPEKPP 1 Saghar_9075 AGGDPQKPPASD
DPQEAKPQEAAVAPEKPPA 1 Saghar_9031 AGGDPQPPASDE
DPQEAKPQEAAVAPEKPPA 1 Saghar_9043 AGGDPQPPASDE
DPSSGQLVSGGVAEEAKQAL 1 Saghar_9090 IGMDPSQALKNM
DPSSLSFNMWKEIPIP 1 Saghar_9004 VRIDPSPIPFYL
DPSSLSFNMWKEIPIPF 1 Saghar_721 VRIDPSIPFYLS
DPSSLSFNMWKEIPIPF 1 Saghar_9100 VRIDPSIPFYLS
DPSSLSFNMWKEIPIPFY 1 Saghar_9100 VRIDPSPFYLSV
DPSTIEKLAKNKQKP 1 Saghar_9072 LRDDPSQKPITP
DPSTIEKLAKNKQKP 1 Saghar_9100 LRDDPSQKPITP
DPTGTYHGDSDL 1 Saghar_9023 HGIDPTSDLQLD
DPTGTYHGDSDLQ 1 Saghar_9023 HGIDPTDLQLDR
DPTGTYHGDSDLQLDR 1 Saghar_9023 HGIDPTLDRISV
DPTGTYHGDSDLQLDR 1 Saghar_9063 HGIDPTLDRISV
DPTGTYHGDSDLQLDRI 1 Saghar_9023 HGIDPTDRISVY
DPTLGGPARAAEE 1 Saghar_9043 DQQDPTAEEVMC
DPTPGALAPRDGLWNG 1 Saghar_9100 LLSDPTWNGAQL
DPTSYAGYIEDLK 1 Saghar_9063 SRSDPTDLKKFL
DPTSYAGYIEDLK 1 Saghar_9072 SRSDPTDLKKFL
DPTSYAGYIEDLK 1 Saghar_9100 SRSDPTDLKKFL
DPTSYAGYIEDLKK 1 Saghar_9072 SRSDPTLKKFLK
DPTSYAGYIEDLKK 1 Saghar_9100 SRSDPTLKKFLK
DPTSYAGYIEDLKKF 1 Saghar_9072 SRSDPTKKFLKP
DPTSYAGYIEDLKKF 1 Saghar_9100 SRSDPTKKFLKP
DPTTKEFETLIKDLSAEN 1 Saghar_9072 DASDPTAENGLE
DPTTKEFETLIKDLSAENG 1 Saghar_9072 DASDPTENGLES
DPVPKPVIKIEKIE 1 Saghar_9090 QVLDPVKIEDMD
DPVPKPVIKIEKIEDMDDN 1 Saghar_9072 QVLDPVDDNCYL
DPVPKPVIKIEKIEDMDDN 1 Saghar_9075 QVLDPVDDNCYL
DPVPKPVIKIEKIEDMDDN 1 Saghar_9084 QVLDPVDDNCYL
DPVPKPVIKIEKIEDMDDN 1 Saghar_9090 QVLDPVDDNCYL
DPVPKPVIKIEKIEDMDDN 1 Saghar_9100 QVLDPVDDNCYL
DPWAVSPRRKLISVD 1 Saghar_9060 NRGDPWSVDSRS
DPWAVSPRRKLISVDSR 1 Saghar_9060 NRGDPWDSRSVS
DPYSVPARDYLID 1 Saghar_9063 LQSDPYLIDGSR
DPYSVPARDYLIDG 1 Saghar_9063 LQSDPYIDGSRG
DPYSVPARDYLIDGS 1 Saghar_9063 LQSDPYDGSRGI
DQANLTVKLPDG 1 Saghar_9060 ITFDQAPDGYEF
DQANLTVKLPDGYE 1 Saghar_9060 ITFDQAGYEFKF
DQANLTVKLPDGYEF 1 Saghar_9060 ITFDQAYEFKFP
DQANLTVKLPDGYEFK 1 Saghar_9060 ITFDQAEFKFPN
DQELLMYSHDNIICG 1 Saghar_9063 LRADQEICGITS
DQGNRTTPSYVA 1 Saghar_9075 IANDQGYVAFTD
DQLIYIPLPDEKSR 1 Saghar_9090 GRLDQLKSRVAI
DQLIYIPLPDEKSRVA 1 Saghar_9090 GRLDQLRVAILK
DQPERSFGWKDQR 1 Saghar_9004 QEWDQPDQRKLW
DQQGVAQGIITGIR 1 Saghar_9043 AESDQQGIRGLC
DQVSGPPSAPAED 1 Saghar_9061 LTDDQVAEDRSG
DRFQILTLWLPDSLT 1 Saghar_9052 ETVDRFSLTTWE
DRHEQEDEPEGDYEEVLEPE 1 Saghar_9023 EEMDRHEPEDSS
DRIADAFSPASVDNQL 1 Saghar_9031 FCRDRINQLNAQ
DRIINAFFPEGEDQ 1 Saghar_9084 PLGDRIEDQVNF
DRKMVGDVTGAQAYAS 1 Saghar_9052 KSRDRKYASTAK
DRKMVGDVTGAQAYASTAK 1 Saghar_9013 KSRDRKTAKCLN
DRKMVGDVTGAQAYASTAK 1 Saghar_9090 KSRDRKTAKCLN
DRKMVGDVTGAQAYASTAKC 1 Saghar_9013 KSRDRKAKCLNI
DRNLPSDSQDLGQHGLEEDF 1 Saghar_9084 RSLDRNEDFMLX
DRNLPSDSQDLGQHGLEEDFM 1 Saghar_9023 RSLDRNDFMLXX
DRNLPSDSQDLGQHGLEEDFM 1 Saghar_9063 RSLDRNDFMLXX
DRNLPSDSQDLGQHGLEEDFM 1 Saghar_9084 RSLDRNDFMLXX
DRNLPSDSQDLGQHGLEEDFM 1 Saghar_9093 RSLDRNDFMLXX
DRNPYYGGESASITPL 1 Saghar_9043 LHMDRNTPLEDL
DRNPYYGGESASITPL 1 Saghar_9090 LHMDRNTPLEDL
DRQYMEGFNDELE 1 Saghar_9004 KTADRQELEAFK
DRQYMEGFNDELEAFK 1 Saghar_9084 KTADRQAFKERV
DRSSFYVNGLTLGGQK 1 Saghar_9090 VGKDRSGQKCSV
DRTGETALHLAARYSRSDA 1 Saghar_9100 NQTDRTSDAAKR
DRTKTPIIATLASGAVA 1 Saghar_9043 NVNDRTAVAAVM
DRVGHSTAHDEIIP 1 Saghar_9063 DIFDRVIIPMSI
DRWINDVEDSYG 1 Saghar_9063 DWDDRWSYGQQW
DSAQGSDVSLTA 1 Saghar_9043 ACSDSALTAXXX
DSAQNSVIIVDKNGRL 1 Saghar_9023 QVKDSAGRLVYL
DSAQNSVIIVDKNGRL 1 Saghar_9063 QVKDSAGRLVYL
DSAQNSVIIVDKNGRLV 1 Saghar_9023 QVKDSARLVYLV
DSAQNSVIIVDKNGRLV 1 Saghar_9063 QVKDSARLVYLV
DSDAASPRGEPRAP 1 Saghar_9031 VRFDSDRAPWVE
DSFDKNVLDSEDV 1 Saghar_9031 LTDDSFEDVWMV
DSFDKNVLDSEDV 1 Saghar_9084 LTDDSFEDVWMV
DSGGIIVAIEHS 1 Saghar_9090 TILDSGEHSSRP
DSIKGLQPEDVN 1 Saghar_9023 KSEDSIDVNLLV
DSIVMDPKKDVLIE 1 Saghar_9063 KTFDSILIEFYA
DSKDSTYSLSSTLT 1 Saghar_9075 TEQDSKTLTLSK
DSKDSTYSLSSTLTLS 1 Saghar_9075 TEQDSKTLSKAD
DSKDSTYSLSSTLTLSK 1 Saghar_9052 TEQDSKLSKADY
DSKDSTYSLSSTLTLSK 1 Saghar_9075 TEQDSKLSKADY
DSKDSTYSLSSTLTLSKA 1 Saghar_9052 TEQDSKSKADYE
DSKDSTYSLSSTLTLSKA 1 Saghar_9075 TEQDSKSKADYE
DSKDSTYSLSSTLTLSKAD 1 Saghar_9052 TEQDSKKADYEK
DSKDSTYSLSSTLTLSKAD 1 Saghar_9075 TEQDSKKADYEK
DSKDSTYSLSSTLTLSKADYE 1 Saghar_9004 TEQDSKDYEKHK
DSKDSTYSLSSTLTLSKADYE 1 Saghar_9052 TEQDSKDYEKHK
DSKDSTYSLSSTLTLSKADYE 1 Saghar_9075 TEQDSKDYEKHK
DSKPDTTAPPSSP 1 Saghar_9052 EVEDSKSSPKVT
DSKPDTTAPPSSPK 1 Saghar_9052 EVEDSKSPKVTY
DSKPDTTAPPSSPKV 1 Saghar_9052 EVEDSKPKVTYK
DSLSRTTNIQGINL 1 Saghar_9052 WLKDSLINLLFS
DSNQFFRDVTAD 1 Saghar_9061 GLGDSNTADFEG
DSNQFFRDVTADF 1 Saghar_9061 GLGDSNADFEGQ
DSNQFFRDVTADF 1 Saghar_9084 GLGDSNADFEGQ
DSNQFFRDVTADFE 1 Saghar_9061 GLGDSNDFEGQS
DSNQFFRDVTADFE 1 Saghar_9084 GLGDSNDFEGQS
DSNQFFRDVTADFEG 1 Saghar_9061 GLGDSNFEGQSP
DSNQFFRDVTADFEGQSPK 1 Saghar_9061 GLGDSNSPKCTQ
DSNTKYFHKLNIPKLD 1 Saghar_9072 LTLDSNKLDFSS
DSNTKYFHKLNIPKLDF 1 Saghar_9072 LTLDSNLDFSSQ
DSNTKYFHKLNIPKLDF 1 Saghar_9100 LTLDSNLDFSSQ
DSNTKYFHKLNIPKLDFS 1 Saghar_9072 LTLDSNDFSSQA
DSNTKYFHKLNIPKLDFS 1 Saghar_9100 LTLDSNDFSSQA
DSNTKYFHKLNIPKLDFSS 1 Saghar_9072 LTLDSNFSSQAD
DSNTNRIAAQRPREEEPD 1 Saghar_9100 VVFDSNEPDSDY
DSPRSWIQVQIP 1 Saghar_9072 VISDSPQIPASH
DSPRSWIQVQIPA 1 Saghar_9072 VISDSPIPASHP
DSQDLGQHGLEED 1 Saghar_9084 LPSDSQEEDFML
DSQDLGQHGLEEDF 1 Saghar_9084 LPSDSQEDFMLX
DSQDLGQHGLEEDFM 1 Saghar_9023 LPSDSQDFMLXX
DSQDLGQHGLEEDFM 1 Saghar_9084 LPSDSQDFMLXX
DSQDLGQHGLEEDFM 1 Saghar_9093 LPSDSQDFMLXX
DSQDLGQHGLEEDFML 1 Saghar_9023 LPSDSQFMLXXX
DSQDLGQHGLEEDFML 1 Saghar_9084 LPSDSQFMLXXX
DSSALLNPSKECEPY 1 Saghar_9090 LNGDSSEPYRRN
DSTYSLSSTLTL 1 Saghar_9075 DSKDSTLTLSKA
DSTYSLSSTLTLSK 1 Saghar_9052 DSKDSTLSKADY
DSTYSLSSTLTLSK 1 Saghar_9075 DSKDSTLSKADY
DSTYSLSSTLTLSKA 1 Saghar_9052 DSKDSTSKADYE
DSTYSLSSTLTLSKA 1 Saghar_9063 DSKDSTSKADYE
DSTYSLSSTLTLSKA 1 Saghar_9075 DSKDSTSKADYE
DSTYSLSSTLTLSKAD 1 Saghar_9052 DSKDSTKADYEK
DSTYSLSSTLTLSKAD 1 Saghar_9063 DSKDSTKADYEK
DSTYSLSSTLTLSKAD 1 Saghar_9075 DSKDSTKADYEK
DSVEDHLAWSKD 1 Saghar_9060 LSIDSVSKDINA
DSVLGTVSVADTK 1 Saghar_9052 YWTDSVDTKGVK
DSVLGTVSVADTKG 1 Saghar_9052 YWTDSVTKGVKR
DSVLGTVSVADTKGVK 1 Saghar_9052 YWTDSVGVKRKT
DSVQDWMDVLSGG 1 Saghar_9061 GGWDSVSGGEKQ
DSVQDWMDVLSGGE 1 Saghar_9061 GGWDSVGGEKQR
DSYLLPISEDKV 1 Saghar_9031 ELQDSYDKVMEG
DSYLPVILDIIK 1 Saghar_9023 EIVDSYIIKGEM
DSYLPVILDIIK 1 Saghar_9063 EIVDSYIIKGEM
DSYLPVILDIIKG 1 Saghar_9063 EIVDSYIKGEMS
DTDQACSIRDPNSG 1 Saghar_9060 TTTDTDNSGFVF
DTDQACSIRDPNSGF 1 Saghar_9060 TTTDTDSGFVFN
DTDQACSIRDPNSGFV 1 Saghar_9060 TTTDTDGFVFNL
DTDSSCLESHSSL 1 Saghar_9075 NGFDTDSSLSDS
DTDTGALLFIGKIL 1 Saghar_9013 VLRDTDKILDPR
DTEDRSGLSEVVE 1 Saghar_9075 SGQDTEVVEASS
DTEDRSGLSEVVE 1 Saghar_9090 SGQDTEVVEASS
DTGEGWETVEMHPAYTE 1 Saghar_9060 EFGDTGYTEEEL
DTGEGWETVEMHPAYTE 1 Saghar_9093 EFGDTGYTEEEL
DTGEGWETVEMHPAYTEE 1 Saghar_9060 EFGDTGTEEELR
DTGEGWETVEMHPAYTEE 1 Saghar_9100 EFGDTGTEEELR
DTGEGWETVEMHPAYTEEE 1 Saghar_9060 EFGDTGEEELRR
DTGEGWETVEMHPAYTEEEL 1 Saghar_9060 EFGDTGEELRRF
DTHSSTFDAGAG 1 Saghar_9063 FNSDTHGAGIAL
DTHSSTFDAGAG 1 Saghar_9075 FNSDTHGAGIAL
DTHSSTFDAGAGIA 1 Saghar_9090 FNSDTHGIALND
DTHSSTFDAGAGIALN 1 Saghar_9090 FNSDTHALNDHF
DTHSSTFDAGAGIALNDH 1 Saghar_9043 FNSDTHNDHFVK
DTHSSTFDAGAGIALNDH 1 Saghar_9075 FNSDTHNDHFVK
DTHSSTFDAGAGIALNDH 1 Saghar_9090 FNSDTHNDHFVK
DTHSSTFDAGAGIALNDHF 1 Saghar_9043 FNSDTHDHFVKL
DTHSSTFDAGAGIALNDHF 1 Saghar_9090 FNSDTHDHFVKL
DTHSSTFDAGAGIALNDHFV 1 Saghar_9090 FNSDTHHFVKLI
DTHSSTFDAGAGIALNDHFVK 1 Saghar_9043 FNSDTHFVKLIS
DTHSSTFDAGAGIALNDHFVK 1 Saghar_9075 FNSDTHFVKLIS
DTHSSTFDAGAGIALNDHFVK 1 Saghar_9090 FNSDTHFVKLIS
DTIDEHPGAASGAQTA 1 Saghar_9090 SGLDTIQTAHRM
DTLNEDSYKDSTL 1 Saghar_721 AELDTLSTLIMQ
DTLNEDSYKDSTL 1 Saghar_9004 AELDTLSTLIMQ
DTLNEDSYKDSTLI 1 Saghar_721 AELDTLTLIMQL
DTLNEDSYKDSTLI 1 Saghar_9004 AELDTLTLIMQL
DTLNEDSYKDSTLIM 1 Saghar_721 AELDTLLIMQLL
DTLNEDSYKDSTLIM 1 Saghar_9004 AELDTLLIMQLL
DTLNEESYKDSTL 1 Saghar_721 AELDTLSTLIMQ
DTLNEESYKDSTL 1 Saghar_9004 AELDTLSTLIMQ
DTLNEESYKDSTLI 1 Saghar_721 AELDTLTLIMQL
DTLNEESYKDSTLI 1 Saghar_9004 AELDTLTLIMQL
DTLNEESYKDSTLIM 1 Saghar_9004 AELDTLLIMQLL
DTNHVLLKLRRPVVG 1 Saghar_9060 YGHDTNVVGSSE
DTPWLRDFHDPV 1 Saghar_9084 CGVDTPDPVVEV
DTPWLRDFHDPVV 1 Saghar_9004 CGVDTPPVVEVE
DTPWLRDFHDPVVE 1 Saghar_721 CGVDTPVVEVEV
DTPWLRDFHDPVVE 1 Saghar_9004 CGVDTPVVEVEV
DTPWLRDFHDPVVE 1 Saghar_9061 CGVDTPVVEVEV
DTPWLRDFHDPVVE 1 Saghar_9063 CGVDTPVVEVEV
DTPWLRDFHDPVVE 1 Saghar_9084 CGVDTPVVEVEV
DTPWLRDFHDPVVEV 1 Saghar_721 CGVDTPVEVEVS
DTPWLRDFHDPVVEV 1 Saghar_9004 CGVDTPVEVEVS
DTPWLRDFHDPVVEV 1 Saghar_9043 CGVDTPVEVEVS
DTPWLRDFHDPVVEV 1 Saghar_9061 CGVDTPVEVEVS
DTPWLRDFHDPVVEV 1 Saghar_9063 CGVDTPVEVEVS
DTPWLRDFHDPVVEV 1 Saghar_9084 CGVDTPVEVEVS
DTPWLRDFHDPVVEVE 1 Saghar_721 CGVDTPEVEVSV
DTPWLRDFHDPVVEVE 1 Saghar_9004 CGVDTPEVEVSV
DTPWLRDFHDPVVEVE 1 Saghar_9084 CGVDTPEVEVSV
DTRNWNDEWDNL 1 Saghar_9004 LCYDTRDNLIKM
DTRNWNDEWDNLI 1 Saghar_9004 LCYDTRNLIKMA
DTRNWNDEWDNLIK 1 Saghar_9004 LCYDTRLIKMAS
DTVRWEFGTCQPLSDEK 1 Saghar_9090 GAYDTVDEKDLT
DTYKELIERIPE 1 Saghar_9072 TTMDTYIPELNK
DTYKELIERIPE 1 Saghar_9100 TTMDTYIPELNK
DTYKELIERIPEL 1 Saghar_9072 TTMDTYPELNKV
DTYKELIERIPEL 1 Saghar_9100 TTMDTYPELNKV
DTYKELIERIPELN 1 Saghar_9100 TTMDTYELNKVA
DVEALLSRTVRT 1 Saghar_9072 ARQDVEVRTQIL
DVEALLSRTVRTQIL 1 Saghar_9072 ARQDVEQILTGK
DVEGSTSPQIGDK 1 Saghar_9075 QAKDVEGDKVEF
DVEIPANTEKASF 1 Saghar_9004 DYDDVEASFXXX
DVEIPANTEKASF 1 Saghar_9084 DYDDVEASFXXX
DVEPKEAEDDDTGPEEGSPP 1 Saghar_9075 PTEDVESPPKEE
DVGGSVGSASSVK 1 Saghar_9090 ELWDVGSVKSTR
DVGRVIFGLFGKTVPK 1 Saghar_9072 GDEDVGVPKTVD
DVGTKSDFITMNPSVVQ 1 Saghar_9013 FAADVGVVQRAF
DVIEEVEDSKPDTTAPP 1 Saghar_9052 DLDDVIAPPSSP
DVIITDSSDPMGP 1 Saghar_9063 DAFDVIMGPAES
DVIITDSSDPMGP 1 Saghar_9093 DAFDVIMGPAES
DVIITDSSDPMGPA 1 Saghar_9063 DAFDVIGPAESL
DVIITDSSDPMGPA 1 Saghar_9093 DAFDVIGPAESL
DVIITDSSDPMGPAE 1 Saghar_9063 DAFDVIPAESLF
DVKIYLDENYERIN 1 Saghar_9004 LEEDVKRINVPV
DVKIYLDENYERIN 1 Saghar_9013 LEEDVKRINVPV
DVKIYLDENYERIN 1 Saghar_9023 LEEDVKRINVPV
DVKIYLDENYERIN 1 Saghar_9031 LEEDVKRINVPV
DVKIYLDENYERIN 1 Saghar_9052 LEEDVKRINVPV
DVKIYLDENYERIN 1 Saghar_9061 LEEDVKRINVPV
DVKIYLDENYERIN 1 Saghar_9072 LEEDVKRINVPV
DVKIYLDENYERIN 1 Saghar_9075 LEEDVKRINVPV
DVKIYLDENYERIN 1 Saghar_9084 LEEDVKRINVPV
DVKIYLDENYERINVP 1 Saghar_9004 LEEDVKNVPVPQ
DVKIYLDENYERINVP 1 Saghar_9023 LEEDVKNVPVPQ
DVKIYLDENYERINVP 1 Saghar_9072 LEEDVKNVPVPQ
DVKIYLDENYERINVPVP 1 Saghar_9004 LEEDVKPVPQFG
DVKIYLDENYERINVPVP 1 Saghar_9072 LEEDVKPVPQFG
DVKIYLDENYERINVPVPQ 1 Saghar_9072 LEEDVKVPQFGG
DVLAPSGATAAGAGDEG 1 Saghar_9090 DDDDVLDEGDGQ
DVLVGADSVRAA 1 Saghar_9013 NPKDVLRAAITF
DVLVGADSVRAA 1 Saghar_9072 NPKDVLRAAITF
DVLVGADSVRAA 1 Saghar_9100 NPKDVLRAAITF
DVLVGADSVRAAIT 1 Saghar_9013 NPKDVLAITFSF
DVLVGADSVRAAIT 1 Saghar_9072 NPKDVLAITFSF
DVLVGADSVRAAIT 1 Saghar_9100 NPKDVLAITFSF
DVPSPYEVRGFPT 1 Saghar_9072 TANDVPFPTIYF
DVPSPYEVRGFPT 1 Saghar_9100 TANDVPFPTIYF
DVSLKDIIDPAFR 1 Saghar_9063 LKGDVSAFRASW
DVSQDIQEMKDESAR 1 Saghar_9061 GTQDVSSARMSQ
DVSQDIQEMKDESAR 1 Saghar_9084 GTQDVSSARMSQ
DVTEIDILVKNRGV 1 Saghar_9072 QQKDVTRGVLRH
DVTEIDILVKNRGVL 1 Saghar_9072 QQKDVTGVLRHS
DVTEIDILVKNRGVLR 1 Saghar_9072 QQKDVTVLRHSN
DVTGAQAYASTA 1 Saghar_9013 MVGDVTSTAKCL
DVTGAQAYASTA 1 Saghar_9031 MVGDVTSTAKCL
DVTGAQAYASTA 1 Saghar_9043 MVGDVTSTAKCL
DVTGAQAYASTA 1 Saghar_9052 MVGDVTSTAKCL
DVTGAQAYASTA 1 Saghar_9075 MVGDVTSTAKCL
DVTGAQAYASTA 1 Saghar_9090 MVGDVTSTAKCL
DVTGAQAYASTAK 1 Saghar_9013 MVGDVTTAKCLN
DVTGAQAYASTAK 1 Saghar_9031 MVGDVTTAKCLN
DVTGAQAYASTAK 1 Saghar_9043 MVGDVTTAKCLN
DVTGAQAYASTAK 1 Saghar_9052 MVGDVTTAKCLN
DVTGAQAYASTAK 1 Saghar_9063 MVGDVTTAKCLN
DVTGAQAYASTAK 1 Saghar_9072 MVGDVTTAKCLN
DVTGAQAYASTAK 1 Saghar_9075 MVGDVTTAKCLN
DVTGAQAYASTAK 1 Saghar_9090 MVGDVTTAKCLN
DVTGAQAYASTAK 1 Saghar_9100 MVGDVTTAKCLN
DVTGAQAYASTAKC 1 Saghar_9052 MVGDVTAKCLNI
DVTGAQAYASTAKC 1 Saghar_9075 MVGDVTAKCLNI
DVTGAQAYASTAKC 1 Saghar_9090 MVGDVTAKCLNI
DVTGVVRQWLSRGGEI 1 Saghar_9072 LSFDVTGEIEGF
DVTGVVRQWLSRGGEI 1 Saghar_9100 LSFDVTGEIEGF
DVTGVVRQWLSRGGEIE 1 Saghar_9072 LSFDVTEIEGFR
DVTGVVRQWLSRGGEIE 1 Saghar_9100 LSFDVTEIEGFR
DVTGVVRQWLSRGGEIEG 1 Saghar_9072 LSFDVTIEGFRL
DVTGVVRQWLSRGGEIEG 1 Saghar_9100 LSFDVTIEGFRL
DYDDVEIPANTE 1 Saghar_9031 PEDDYDNTEKAS
DYDDVEIPANTEK 1 Saghar_9031 PEDDYDTEKASF
DYDDVEIPANTEKA 1 Saghar_9031 PEDDYDEKASFX
DYDDVEIPANTEKA 1 Saghar_9075 PEDDYDEKASFX
DYDDVEIPANTEKAS 1 Saghar_9031 PEDDYDKASFXX
DYDPLDKQLYWIDSRQN 1 Saghar_9061 RAIDYDRQNMIR
DYENVIPDFPEDEG 1 Saghar_9023 QVGDYEDEGIHY
DYENVIPDFPEDEG 1 Saghar_9031 QVGDYEDEGIHY
DYENVIPDFPEDEGIH 1 Saghar_9023 QVGDYEGIHYSE
DYENVIPDFPEDEGIH 1 Saghar_9031 QVGDYEGIHYSE
DYIALNEDLRSWT 1 Saghar_9061 DGKDYISWTAAD
DYLYNKETKLFTAKL 1 Saghar_9013 ITVDYLAKLNVN
DYLYNKETKLFTAKLN 1 Saghar_9013 ITVDYLKLNVNE
DYSWYQAGSARSGP 1 Saghar_9043 QHADYSSGPVTV
DYSWYQAGSARSGP 1 Saghar_9072 QHADYSSGPVTV
DYSWYQAGSARSGPVT 1 Saghar_9090 QHADYSPVTVYP
DYTGEDVTPQNFLAVLRGDAE 1 Saghar_9013 VPKDYTDAEAVK
EAAAAAAAAAAA 1 Saghar_9090 SAKEAAAAAAAA
EAADVADDQEEPA 1 Saghar_9023 AAYEAAEPATYC
EAADVADDQEEPA 1 Saghar_9093 AAYEAAEPATYC
EAADVADDQEEPAT 1 Saghar_9023 AAYEAAPATYCL
EAADVADDQEEPAT 1 Saghar_9093 AAYEAAPATYCL
EAAEPGSPTAAEGEA 1 Saghar_9031 AEGEAAGEAASA
EAAGGAAAAAAEA 1 Saghar_9090 GKDEAAAEAGAA
EAAGGAAAAAAEAG 1 Saghar_9075 GKDEAAEAGAAS
EAAGGAAAAAAEAG 1 Saghar_9090 GKDEAAEAGAAS
EAASRGILDVQSVQ 1 Saghar_9061 RQKEAASVQEKR
EAASRGILDVQSVQE 1 Saghar_9061 RQKEAAVQEKRK
EAASRGILDVQSVQEK 1 Saghar_9061 RQKEAAQEKRKK
EAAWTLLEPELK 1 Saghar_9093 RCQEAAELKTIP
EADGKITPWPDSRDLDLS 1 Saghar_9004 TETEADDLSDCX
EAEAPESFPAAASPGD 1 Saghar_9075 GPEEAEPGDSAT
EAEDDDTGPEEGSPP 1 Saghar_9075 EPKEAESPPKEE
EAEDDDTGPEEGSPPK 1 Saghar_9075 EPKEAEPPKEEK
EAEKAKAAAMAAAAAE 1 Saghar_9013 TYDEAEAAETSQ
EAESSPFVERLLK 1 Saghar_9100 SRKEAELLKKGY
EAESSPFVERLLKKG 1 Saghar_9100 SRKEAEKKGYEV
EAFINTAKEIYEKI 1 Saghar_9060 NVEEAFEKIQEG
EAFINTAKEIYEKIQ 1 Saghar_9060 NVEEAFKIQEGV
EAFVIDFKPRASMDT 1 Saghar_9061 VDEEAFMDTVHH
EAGPEGVAPAPEGEK 1 Saghar_9031 EKAEAGGEKKQK
EAKELRQKVKYLQDQ 1 Saghar_9060 LTAEAKQDQLSP
EAKPQEAAVAPEKPP 1 Saghar_9031 DPQEAKKPPASD
EAKPQEAAVAPEKPPA 1 Saghar_9031 DPQEAKPPASDE
EALSLPSKTPEG 1 Saghar_9075 SYEEALPEGGPA
EALSLPSKTPEGGPAPPP 1 Saghar_9075 SYEEALPPPYSE
EAPLNPKANREK 1 Saghar_9100 LLTEAPREKMTQ
ECLLDENSMLIPIAVG 1 Saghar_9060 SVEECLAVGGAL
EDDHFGNVDECSSD 1 Saghar_9090 FDFEDDSSDYTI
EDDHFGNVDECSSDY 1 Saghar_9090 FDFEDDSDYTIV
EDDHFGNVDECSSDYT 1 Saghar_9090 FDFEDDDYTIVL
EDDKVMAAAQAAHADDFI 1 Saghar_9090 QSCEDDDFIQEM
EDDLQGAIYIYNGRADG 1 Saghar_9013 APQEDDADGISS
EDDPFFYDEHTLRK 1 Saghar_9100 GFHEDDLRKRGL
EDEAEAAAAAKF 1 Saghar_9075 KVAEDEAKFTGL
EDEAEAAAAAKFT 1 Saghar_9075 KVAEDEKFTGLS
EDEAEAAAAAKFTG 1 Saghar_9075 KVAEDEFTGLSK
EDEAEAAAAAKFTGLS 1 Saghar_9043 KVAEDEGLSKEE
EDEAEAAAAAKFTGLS 1 Saghar_9075 KVAEDEGLSKEE
EDEAEAAAAAKFTGLS 1 Saghar_9090 KVAEDEGLSKEE
EDFSPDGGYIPRIL 1 Saghar_9043 PKDEDFRILFLD
EDGAISTIVLRGSTDN 1 Saghar_9060 HEKEDGTDNLMD
EDGSAVSATSTIN 1 Saghar_9090 VVAEDGTINLYF
EDGYSGVEVRVTPT 1 Saghar_9100 ELAEDGTPTRTE
EDINSSMTNSTAASRPP 1 Saghar_9052 KLEEDIRPPVTL
EDISRGLQGTYQDVGSLNIG 1 Saghar_9061 SMYEDINIGDVQ
EDLDNWTALISASK 1 Saghar_9060 CNLEDLASKEGH
EDLDNWTALISASKE 1 Saghar_9013 CNLEDLSKEGHV
EDLDNWTALISASKE 1 Saghar_9052 CNLEDLSKEGHV
EDLDNWTALISASKE 1 Saghar_9060 CNLEDLSKEGHV
EDLDNWTALISASKEG 1 Saghar_9013 CNLEDLKEGHVH
EDLDNWTALISASKEG 1 Saghar_9060 CNLEDLKEGHVH
EDLDNWTALISASKEGH 1 Saghar_9052 CNLEDLEGHVHI
EDLDNWTALISASKEGH 1 Saghar_9060 CNLEDLEGHVHI
EDLDNWTALISASKEGHV 1 Saghar_9013 CNLEDLGHVHIV
EDLDNWTALISASKEGHV 1 Saghar_9052 CNLEDLGHVHIV
EDLDNWTALISASKEGHV 1 Saghar_9060 CNLEDLGHVHIV
EDLDNWTALISASKEGHVH 1 Saghar_9060 CNLEDLHVHIVE
EDLEVTVSDHIQK 1 Saghar_9060 YVLEDLIQKVLK
EDLRSWTAADMA 1 Saghar_9004 ALNEDLDMAAQI
EDLRSWTAADMA 1 Saghar_9031 ALNEDLDMAAQI
EDLRSWTAADMA 1 Saghar_9060 ALNEDLDMAAQI
EDLRSWTAADMA 1 Saghar_9072 ALNEDLDMAAQI
EDLRSWTAADMA 1 Saghar_9084 ALNEDLDMAAQI
EDLRSWTAADMA 1 Saghar_9100 ALNEDLDMAAQI
EDLRSWTAADMAA 1 Saghar_9004 ALNEDLMAAQIT
EDLRSWTAADMAA 1 Saghar_9031 ALNEDLMAAQIT
EDLRSWTAADMAA 1 Saghar_9060 ALNEDLMAAQIT
EDLRSWTAADMAA 1 Saghar_9061 ALNEDLMAAQIT
EDLRSWTAADMAA 1 Saghar_9063 ALNEDLMAAQIT
EDLRSWTAADMAA 1 Saghar_9072 ALNEDLMAAQIT
EDLRSWTAADMAA 1 Saghar_9084 ALNEDLMAAQIT
EDLRSWTAADMAA 1 Saghar_9100 ALNEDLMAAQIT
EDLRSWTAADMAAQ 1 Saghar_9004 ALNEDLAAQITK
EDLRSWTAADMAAQ 1 Saghar_9031 ALNEDLAAQITK
EDLRSWTAADMAAQ 1 Saghar_9052 ALNEDLAAQITK
EDLRSWTAADMAAQ 1 Saghar_9060 ALNEDLAAQITK
EDLRSWTAADMAAQ 1 Saghar_9061 ALNEDLAAQITK
EDLRSWTAADMAAQ 1 Saghar_9063 ALNEDLAAQITK
EDLRSWTAADMAAQ 1 Saghar_9072 ALNEDLAAQITK
EDLRSWTAADMAAQ 1 Saghar_9084 ALNEDLAAQITK
EDLRSWTAADMAAQ 1 Saghar_9100 ALNEDLAAQITK
EDLRSWTAADMAAQI 1 Saghar_9060 ALNEDLAQITKR
EDLRSWTAADMAAQI 1 Saghar_9072 ALNEDLAQITKR
EDLRSWTAADMAAQIT 1 Saghar_9013 ALNEDLQITKRK
EDLRSWTAADMAAQIT 1 Saghar_9060 ALNEDLQITKRK
EDLRSWTAADMAAQIT 1 Saghar_9075 ALNEDLQITKRK
EDLRSWTAADMAAQIT 1 Saghar_9100 ALNEDLQITKRK
EDLRSWTAADMAAQITK 1 Saghar_9013 ALNEDLITKRKW
EDLRSWTAADMAAQITK 1 Saghar_9060 ALNEDLITKRKW
EDLRSWTAADMAAQITKR 1 Saghar_9013 ALNEDLTKRKWE
EDLRSWTAADMAAQITKR 1 Saghar_9023 ALNEDLTKRKWE
EDLRSWTAADMAAQITKR 1 Saghar_9060 ALNEDLTKRKWE
EDLRSWTAADMAAQITKR 1 Saghar_9075 ALNEDLTKRKWE
EDLRSWTAADMAAQITKRK 1 Saghar_9013 ALNEDLKRKWEA
EDLRSWTAADMAAQITKRK 1 Saghar_9023 ALNEDLKRKWEA
EDLRSWTAADMAAQITKRK 1 Saghar_9060 ALNEDLKRKWEA
EDLRSWTAADMAAQITKRKW 1 Saghar_9023 ALNEDLRKWEAA
EDLRSWTAADMAAQITKRKW 1 Saghar_9060 ALNEDLRKWEAA
EDLRSWTAADMAAQITKRKWE 1 Saghar_9013 ALNEDLKWEAAH
EDLRSWTAADMAAQITKRKWE 1 Saghar_9023 ALNEDLKWEAAH
EDLRSWTAADMAAQITKRKWE 1 Saghar_9060 ALNEDLKWEAAH
EDLRSWTAADTA 1 Saghar_9004 ALNEDLDTAAQI
EDLRSWTAADTA 1 Saghar_9031 ALNEDLDTAAQI
EDLRSWTAADTA 1 Saghar_9060 ALNEDLDTAAQI
EDLRSWTAADTA 1 Saghar_9061 ALNEDLDTAAQI
EDLRSWTAADTA 1 Saghar_9072 ALNEDLDTAAQI
EDLRSWTAADTA 1 Saghar_9084 ALNEDLDTAAQI
EDLRSWTAADTA 1 Saghar_9100 ALNEDLDTAAQI
EDLRSWTAADTAA 1 Saghar_9004 ALNEDLTAAQIT
EDLRSWTAADTAA 1 Saghar_9031 ALNEDLTAAQIT
EDLRSWTAADTAA 1 Saghar_9060 ALNEDLTAAQIT
EDLRSWTAADTAA 1 Saghar_9061 ALNEDLTAAQIT
EDLRSWTAADTAA 1 Saghar_9072 ALNEDLTAAQIT
EDLRSWTAADTAA 1 Saghar_9084 ALNEDLTAAQIT
EDLRSWTAADTAA 1 Saghar_9100 ALNEDLTAAQIT
EDLRSWTAADTAAQ 1 Saghar_9004 ALNEDLAAQITQ
EDLRSWTAADTAAQ 1 Saghar_9023 ALNEDLAAQITQ
EDLRSWTAADTAAQ 1 Saghar_9031 ALNEDLAAQITQ
EDLRSWTAADTAAQ 1 Saghar_9043 ALNEDLAAQITQ
EDLRSWTAADTAAQ 1 Saghar_9060 ALNEDLAAQITQ
EDLRSWTAADTAAQ 1 Saghar_9061 ALNEDLAAQITQ
EDLRSWTAADTAAQ 1 Saghar_9072 ALNEDLAAQITQ
EDLRSWTAADTAAQ 1 Saghar_9075 ALNEDLAAQITQ
EDLRSWTAADTAAQ 1 Saghar_9084 ALNEDLAAQITQ
EDLRSWTAADTAAQ 1 Saghar_9100 ALNEDLAAQITQ
EDLRSWTAADTAAQI 1 Saghar_9060 ALNEDLAQITQR
EDLRSWTAADTAAQI 1 Saghar_9100 ALNEDLAQITQR
EDLRSWTAADTAAQIS 1 Saghar_9043 ALNEDLQISKRK
EDLRSWTAADTAAQIS 1 Saghar_9060 ALNEDLQISKRK
EDLRSWTAADTAAQIS 1 Saghar_9075 ALNEDLQISKRK
EDLRSWTAADTAAQISKRKCE 1 Saghar_9060 ALNEDLKCEAAN
EDLRSWTAADTAAQIT 1 Saghar_9023 ALNEDLQITQRK
EDLRSWTAADTAAQIT 1 Saghar_9031 ALNEDLQITQRK
EDLRSWTAADTAAQIT 1 Saghar_9043 ALNEDLQITQRK
EDLRSWTAADTAAQIT 1 Saghar_9052 ALNEDLQITQRK
EDLRSWTAADTAAQIT 1 Saghar_9060 ALNEDLQITQRK
EDLRSWTAADTAAQIT 1 Saghar_9072 ALNEDLQITQRK
EDLRSWTAADTAAQIT 1 Saghar_9075 ALNEDLQITQRK
EDLRSWTAADTAAQIT 1 Saghar_9100 ALNEDLQITQRK
EDLRSWTAADTAAQITQ 1 Saghar_9023 ALNEDLITQRKW
EDLRSWTAADTAAQITQ 1 Saghar_9031 ALNEDLITQRKL
EDLRSWTAADTAAQITQ 1 Saghar_9043 ALNEDLITQRKW
EDLRSWTAADTAAQITQ 1 Saghar_9052 ALNEDLITQRKW
EDLRSWTAADTAAQITQ 1 Saghar_9060 ALNEDLITQRKW
EDLRSWTAADTAAQITQ 1 Saghar_9061 ALNEDLITQRKL
EDLRSWTAADTAAQITQ 1 Saghar_9072 ALNEDLITQRKW
EDLRSWTAADTAAQITQ 1 Saghar_9075 ALNEDLITQRKW
EDLRSWTAADTAAQITQ 1 Saghar_9100 ALNEDLITQRKW
EDLRSWTAADTAAQITQR 1 Saghar_9013 ALNEDLTQRKLE
EDLRSWTAADTAAQITQR 1 Saghar_9023 ALNEDLTQRKWE
EDLRSWTAADTAAQITQR 1 Saghar_9031 ALNEDLTQRKLE
EDLRSWTAADTAAQITQR 1 Saghar_9043 ALNEDLTQRKWE
EDLRSWTAADTAAQITQR 1 Saghar_9052 ALNEDLTQRKWE
EDLRSWTAADTAAQITQR 1 Saghar_9060 ALNEDLTQRKWE
EDLRSWTAADTAAQITQR 1 Saghar_9072 ALNEDLTQRKWE
EDLRSWTAADTAAQITQR 1 Saghar_9075 ALNEDLTQRKWE
EDLRSWTAADTAAQITQR 1 Saghar_9100 ALNEDLTQRKWE
EDLRSWTAADTAAQITQRK 1 Saghar_9023 ALNEDLQRKWEA
EDLRSWTAADTAAQITQRK 1 Saghar_9052 ALNEDLQRKWEA
EDLRSWTAADTAAQITQRK 1 Saghar_9060 ALNEDLQRKWEA
EDLRSWTAADTAAQITQRK 1 Saghar_9075 ALNEDLQRKWEA
EDLRSWTAADTAAQITQRKL 1 Saghar_9060 ALNEDLRKLEAA
EDLRSWTAADTAAQITQRKW 1 Saghar_9052 ALNEDLRKWEAA
EDLRSWTAADTAAQITQRKW 1 Saghar_9060 ALNEDLRKWEAA
EDLRSWTAADTAAQITQRKWE 1 Saghar_9023 ALNEDLKWEAAR
EDLRSWTAADTAAQITQRKWE 1 Saghar_9052 ALNEDLKWEAAR
EDLRSWTAADTAAQITQRKWE 1 Saghar_9060 ALNEDLKWEAAR
EDLRSWTAADTAAQITQRKWE 1 Saghar_9072 ALNEDLKWEAAR
EDLRSWTAADTVA 1 Saghar_9060 SLNEDLTVAQIT
EDLRSWTAADTVAQ 1 Saghar_9060 SLNEDLVAQITQ
EDLRSWTAADTVAQ 1 Saghar_9100 SLNEDLVAQITQ
EDLRSWTAADTVAQI 1 Saghar_9060 SLNEDLAQITQR
EDLRSWTAADTVAQIT 1 Saghar_9060 SLNEDLQITQRF
EDLRSWTAADTVAQITQ 1 Saghar_9060 SLNEDLITQRFY
EDLRSWTAADTVAQITQR 1 Saghar_9060 SLNEDLTQRFYE
EDPENTSISPGRE 1 Saghar_9031 FCTEDPGRELWF
EDPENTSISPGREL 1 Saghar_9031 FCTEDPRELWFR
EDPFFVVKGEVQKAVN 1 Saghar_9043 MSMEDPAVNTAQ
EDPFFVVKGEVQKAVNTA 1 Saghar_9043 MSMEDPNTAQGL
EDSDHGGKPPLPAE 1 Saghar_9090 QPAEDSPAEKPA
EDSDHGGKPPLPAEKPAPGPG 1 Saghar_9090 QPAEDSGPGLPP
EDSIKGLQPEDVN 1 Saghar_9023 GKSEDSDVNLLV
EDSLQDAWDYVQ 1 Saghar_9063 SSREDSYVQAQV
EDSLQDAWDYVQA 1 Saghar_9063 SSREDSVQAQVK
EDSLQDAWDYVQAQV 1 Saghar_9063 SSREDSAQVKCC
EDTVKDCVDIEVFPA 1 Saghar_9063 QHTEDTFPAGEN
EDVDLPCTAPWDPQVP 1 Saghar_9031 ACSEDVQVPYTV
EDVKIYLDENYE 1 Saghar_9004 ELEEDVNYERIN
EDVKIYLDENYERIN 1 Saghar_9004 ELEEDVRINVPV
EDVKIYLDENYERIN 1 Saghar_9013 ELEEDVRINVPV
EDVKIYLDENYERIN 1 Saghar_9023 ELEEDVRINVPV
EDVKIYLDENYERIN 1 Saghar_9031 ELEEDVRINVPV
EDVKIYLDENYERIN 1 Saghar_9061 ELEEDVRINVPV
EDVKIYLDENYERIN 1 Saghar_9084 ELEEDVRINVPV
EDVKIYLDENYERINVP 1 Saghar_9004 ELEEDVNVPVPQ
EDVKIYLDENYERINVP 1 Saghar_9023 ELEEDVNVPVPQ
EDVKIYLDENYERINVPV 1 Saghar_9023 ELEEDVVPVPQF
EDVKIYLDENYERINVPVP 1 Saghar_9004 ELEEDVPVPQFG
EDVKIYLDENYERINVPVP 1 Saghar_9023 ELEEDVPVPQFG
EDVKIYLDENYERINVPVP 1 Saghar_9072 ELEEDVPVPQFG
EDVKIYLDENYERINVPVPQ 1 Saghar_9072 ELEEDVVPQFGG
EDVLKEAVANKGPVS 1 Saghar_9043 YGREDVPVSVGV
EEADNNEDPSIE 1 Saghar_9031 LSQEEASIEEED
EEADNNEDPSIEE 1 Saghar_9031 LSQEEAIEEEDL
EEADNNEDPSIEEE 1 Saghar_9031 LSQEEAEEEDLL
EEADNNEDPSIEEED 1 Saghar_9031 LSQEEAEEDLLM
EEADNNEDPSIEEEDL 1 Saghar_9031 LSQEEAEDLLML
EEALSLPSKTPEGGPAPPP 1 Saghar_9090 PSYEEAPPPYSE
EEDDMREMEEERL 1 Saghar_9023 PKNEEDERLRMR
EEDDMREMEEERL 1 Saghar_9093 PKNEEDERLRMR
EEDDMREMEEERLR 1 Saghar_9023 PKNEEDRLRMRE
EEDDMREMEEERLR 1 Saghar_9093 PKNEEDRLRMRE
EEDFMKPVISIVDE 1 Saghar_9075 VNMEEDVDELLE
EEDLVVWVDPLDGTK 1 Saghar_9004 AIKEEDGTKEYT
EEDVKIYLDENYE 1 Saghar_9004 MELEEDNYERIN
EEDVKIYLDENYERIN 1 Saghar_9004 MELEEDRINVPV
EEDVKIYLDENYERIN 1 Saghar_9023 MELEEDRINVPV
EEDVKIYLDENYERINVPVPQ 1 Saghar_9023 MELEEDVPQFGG
EEEEDAPAVISD 1 Saghar_9075 GNSEEEISDFIY
EEESGEPEQAAGDAPPP 1 Saghar_9090 LQNEEEPPPYSS
EEEVDADAADAAAAEEE 1 Saghar_9075 RLREEEEEEDGE
EEGAAGGDPQEAKPQEA 1 Saghar_9090 AAGEEGQEAAVA
EEIIVQNGKVIGVKSEG 1 Saghar_9043 KPIEEISEGEIA
EEIPVVIAASEDR 1 Saghar_9031 GRQEEIEDRLGG
EEIPVVIAASEDR 1 Saghar_9075 GRQEEIEDRLGG
EEIQRKLNEQQELQR 1 Saghar_9023 CNSEEILQRDIE
EEKEYFGIVSVRIL 1 Saghar_9052 ENLEEKRILVHE
EEKEYFGIVSVRILVH 1 Saghar_9052 ENLEEKLVHEWP
EEMVVTEHVSDK 1 Saghar_9075 IIQEEMSDKEAL
EENIKIFEEEEVE 1 Saghar_9004 QTIEENEVEFIS
EENIKIFEEEEVE 1 Saghar_9031 QTIEENEVEFIS
EEPRAPWIEQEGPEYWD 1 Saghar_9004 SPREEPYWDRNT
EEPRAPWIEQEGPEYWD 1 Saghar_9023 SPREEPYWDRNT
EEPRAPWIEQEGPEYWDR 1 Saghar_9023 SPREEPWDRNTQ
EEPRAPWIEQEGPEYWDRN 1 Saghar_9023 SPREEPDRNTQI
EEPRAPWIEQEGPEYWDRN 1 Saghar_9063 SPREEPDRNTQI
EEPRAPWIEQEGPEYWDRN 1 Saghar_9100 SPREEPDRNTQI
EEPRAPWIEQEGPEYWDRNT 1 Saghar_9023 SPREEPRNTQIY
EEPRAPWIEQEGPEYWDRNTQ 1 Saghar_9023 SPREEPNTQIYK
EEPTVYSDEEEPKDES 1 Saghar_9093 KEGEEPDESARK
EERTFRNWMNSLGVNPR 1 Saghar_9090 ETREERNPRVNH
EERTFRNWMNSLGVNPR 1 Saghar_9100 ETREERNPRVNH
EESDLEIDKEGVIE 1 Saghar_9023 PSSEESVIEPDT
EESDLEIDKEGVIEP 1 Saghar_9023 PSSEESIEPDTD
EESDLEIDKEGVIEPD 1 Saghar_9023 PSSEESEPDTDA
EESSYSDIPDVK 1 Saghar_9004 SIREESDVKNDF
EESSYSDIPDVK 1 Saghar_9084 SIREESDVKNDF
EESSYSDIPDVKN 1 Saghar_9004 SIREESVKNDFA
EEVDGKADGAEAKPAE 1 Saghar_9004 GSDEEVPAEXXX
EEVDGKADGAEAKPAE 1 Saghar_9013 GSDEEVPAEXXX
EEVDGKADGAEAKPAE 1 Saghar_9031 GSDEEVPAEXXX
EEVDGKADGAEAKPAE 1 Saghar_9052 GSDEEVPAEXXX
EEVDGKADGAEAKPAE 1 Saghar_9060 GSDEEVPAEXXX
EEVDGKADGAEAKPAE 1 Saghar_9061 GSDEEVPAEXXX
EEVDGKADGAEAKPAE 1 Saghar_9063 GSDEEVPAEXXX
EEVDGKADGAEAKPAE 1 Saghar_9072 GSDEEVPAEXXX
EEVDGKADGAEAKPAE 1 Saghar_9075 GSDEEVPAEXXX
EEVDGKADGAEAKPAE 1 Saghar_9084 GSDEEVPAEXXX
EEVDGKADGAEAKPAE 1 Saghar_9093 GSDEEVPAEXXX
EEVDGKADGAEAKPAE 1 Saghar_9100 GSDEEVPAEXXX
EFILYAVRKSIYRYD 1 Saghar_9061 EENEFIRYDLAS
EFLEKNYTDEAIE 1 Saghar_9004 SVREFLAIETDD
EFLEKNYTDEAIET 1 Saghar_721 SVREFLIETDDL
EFLEKNYTDEAIET 1 Saghar_9004 SVREFLIETDDL
EFLEKNYTDEAIETDD 1 Saghar_9004 SVREFLTDDLTI
EGEITTLNHKLQ 1 Saghar_9093 EELEGEKLQDAS
EGEITTLNHKLQDAS 1 Saghar_9072 EELEGEDASAEV
EGEITTLNHKLQDASA 1 Saghar_9072 EELEGEASAEVE
EGGKDEAAGGAAAAAAE 1 Saghar_9090 PAAEGGAAEAGA
EGGKDEAAGGAAAAAAEA 1 Saghar_9090 PAAEGGAEAGAA
EGHVLTFLKQHYGRDN 1 Saghar_9072 SWDEGHRDNLLD
EGIDFYTSITRAR 1 Saghar_9075 SLYEGIRARFEE
EGIDFYTSITRARFE 1 Saghar_9075 SLYEGIRFEELN
EGIDFYTSITRARFE 1 Saghar_9084 SLYEGIRFEELC
EGIDFYTSITRARFEE 1 Saghar_9075 SLYEGIFEELNA
EGLEAAGAAGASAAS 1 Saghar_9090 ARREGLAASYSS
EGLMTTVHAITATQ 1 Saghar_9060 GIVEGLATQKTV
EGLMTTVHAITATQK 1 Saghar_9060 GIVEGLTQKTVD
EGLMTTVHAITATQKT 1 Saghar_9060 GIVEGLQKTVDG
EGNLIFDPNNYL 1 Saghar_9023 AKIEGNNYLPKE
EGNLIFDPNNYLPK 1 Saghar_9023 AKIEGNLPKESM
EGNLIFDPNNYLPKES 1 Saghar_9072 AKIEGNKESMLK
EGNLIFDPNNYLPKESML 1 Saghar_9072 AKIEGNSMLKTT
EGTLCASPNSTAVYNPAGN 1 Saghar_9100 GSAEGTAGNEDY
EHSDLSFSKDWSFYLL 1 Saghar_9063 EKVEHSYLLYYT
EHSDLSFSKDWSFYLLY 1 Saghar_9063 EKVEHSLLYYTE
EHSVEVAHGKAS 1 Saghar_9075 LFIEHSKASCKL
EHVIIQAEFYLNPDQS 1 Saghar_9004 IKEEHVDQSGEF
EHVIIQAEFYLNPDQSG 1 Saghar_9004 IKEEHVQSGEFM
EHVRVTKAFSVNIF 1 Saghar_9052 NAEEHVNIFKVW
EHVRVTKAFSVNIF 1 Saghar_9093 NAEEHVNIFKVW
EHVRVTKAFSVNIFK 1 Saghar_9093 NAEEHVIFKVWV
EIAKAQVARPGGDT 1 Saghar_9100 MADEIAGDTIFG
EIFEGAPVQTVCPH 1 Saghar_9090 LQGEIFCPHCQQ
EIGWTDVGGWTG 1 Saghar_9061 QIKEIGWTGQGG
EIGWTDVGGWTGQ 1 Saghar_9061 QIKEIGTGQGGS
EIIDDNHAIVSTSVGSE 1 Saghar_9090 TLEEIIGSEHYV
EIINWLDKNQTA 1 Saghar_9061 KCNEIIQTAEKE
EIINWLDKNQTAE 1 Saghar_9004 KCNEIITAEKEE
EIINWLDKNQTAE 1 Saghar_9061 KCNEIITAEKEE
EIINWLDKNQTAEK 1 Saghar_9061 KCNEIIAEKEEF
EIINWLDKNQTAEKE 1 Saghar_9061 KCNEIIEKEEFE
EIPFSPYRVRAVPT 1 Saghar_9100 GGDEIPVPTGDA
EIPVVIAASEDR 1 Saghar_9075 RQEEIPEDRLGG
EIPVVIAASEDRL 1 Saghar_9023 RQEEIPDRLGGA
EIRQMSGAQIKIANPV 1 Saghar_9013 NINEIRNPVEGS
EIRQMSGAQIKIANPV 1 Saghar_9090 NINEIRNPVEGS
EISQASHYFERHLE 1 Saghar_9072 ISWEISHLEFEA
EISQASHYFERHLEF 1 Saghar_9072 ISWEISLEFEAR
EISQASHYFERHLEF 1 Saghar_9100 ISWEISLEFEAR
EISQASHYFERHLEFE 1 Saghar_9072 ISWEISEFEART
EISQASHYFERHLEFE 1 Saghar_9100 ISWEISEFEART
EIVDSYLPVILD 1 Saghar_9031 SCKEIVILDIIK
EIVDSYLPVILDIIK 1 Saghar_9023 SCKEIVIIKGEM
EIVDSYLPVILDIIK 1 Saghar_9031 SCKEIVIIKGEM
EIVDSYLPVILDIIK 1 Saghar_9063 SCKEIVIIKGEM
EKEYFGIVSVRIL 1 Saghar_9052 NLEEKERILVHE
EKGMTAYLDLLLGN 1 Saghar_9084 HDFEKGLGNCYL
EKHKVYACEVTHQGLS 1 Saghar_9090 ADYEKHGLSSPV
EKHKVYACEVTHQGLSSP 1 Saghar_9090 ADYEKHSSPVTK
EKHKVYACEVTHQGLSSPV 1 Saghar_9090 ADYEKHSPVTKS
EKIEWLESHQDADIEDFK 1 Saghar_9004 AVEEKIDFKAKK
EKLFPYLDPFDS 1 Saghar_9084 EAGEKLFDSASQ
EKVEHSDLSFSKDWSFYLL 1 Saghar_9063 ERIEKVYLLYYT
EKYGIVDYMIEQSGPPS 1 Saghar_9061 GPREKYPPSKEI
ELEGEITTLNHK 1 Saghar_9031 KVEELENHKLQD
ELEGEITTLNHK 1 Saghar_9093 KVEELENHKLQD
ELEGEITTLNHKLQ 1 Saghar_9072 KVEELEKLQDAS
ELEGEITTLNHKLQ 1 Saghar_9093 KVEELEKLQDAS
ELEGEITTLNHKLQDA 1 Saghar_9093 KVEELEQDASAE
ELEGEITTLNHKLQDAS 1 Saghar_9072 KVEELEDASAEV
ELEGEITTLNHKLQDASA 1 Saghar_9072 KVEELEASAEVE
ELEGEITTLNHKLQDASAE 1 Saghar_9072 KVEELESAEVER
ELIERIPELNKVAR 1 Saghar_9060 TYKELIVARAAA
ELIERIPELNKVARA 1 Saghar_9060 TYKELIARAAAE
ELIERIPELNKVARAA 1 Saghar_9060 TYKELIRAAAEV
ELLQKEQNYSDDVL 1 Saghar_721 EVDELLDVLANM
ELMSPASSNSSGSLSPS 1 Saghar_9013 CNIELMSPSSSS
ELMVSEGWKDAGYE 1 Saghar_721 EMAELMGYEYLC
ELMVSEGWKDAGYE 1 Saghar_9004 EMAELMGYEYLC
ELNKSINPDEAV 1 Saghar_9060 NGKELNEAVAYG
ELNKSINPDEAVA 1 Saghar_9013 NGKELNAVAYGA
ELNKSINPDEAVA 1 Saghar_9060 NGKELNAVAYGA
ELNKSINPDEAVAY 1 Saghar_9060 NGKELNVAYGAA
ELNKSINPDEAVAYG 1 Saghar_9013 NGKELNAYGAAV
ELNKSINPDEAVAYG 1 Saghar_9023 NGKELNAYGAAV
ELNKSINPDEAVAYG 1 Saghar_9060 NGKELNAYGAAV
ELPEGRGLAGPAEP 1 Saghar_9090 VKAELPAEPELE
ELPEGRGLAGPAEPE 1 Saghar_9090 VKAELPEPELEE
ELPEGRGLAGPAEPELE 1 Saghar_9090 VKAELPELEEEL
ELQDSYLLPISEDKV 1 Saghar_9031 TFIELQDKVMEG
ELRQKVKYLQDQLSPLT 1 Saghar_9061 EAKELRPLTRQR
ELVETIAATAREIE 1 Saghar_9090 DAAELVEIEENS
EMEENEPYPAEYEVIN 1 Saghar_9084 LLSEMEVINQFQ
ENADFQDTTLES 1 Saghar_9084 RLHENALESQDT
ENDFALIIDGKT 1 Saghar_9013 LRKENDGKTLKY
ENGKLVINGNPITIFQ 1 Saghar_9060 VKAENGIFQERD
ENGKSNFLNCYVSGFHPS 1 Saghar_9013 HPAENGHPSDIE
ENIKIFEEEEVE 1 Saghar_9004 TIEENIEVEFIS
ENPEDEPLGPEDED 1 Saghar_9031 SGYENPDEDSFS
ENPEDEPLGPEDEDS 1 Saghar_9031 SGYENPEDSFSN
ENPEDEPLGPEDEDSFS 1 Saghar_9031 SGYENPSFSNAE
ENSWFSTQVDTVATK 1 Saghar_9052 YRGENSATKVKD
ENSWFSTQVDTVATK 1 Saghar_9075 YRGENSATKVKD
ENTEYDTIPHTNR 1 Saghar_9075 HSGENTTNRTIL
ENTEYDTIPHTNRT 1 Saghar_9075 HSGENTNRTILK
ENTYSSGSSFPVPKS 1 Saghar_9075 VNSENTPKSLQE
ENVIPDFPEDEGIH 1 Saghar_9023 GDYENVGIHYSE
ENVPATITDIFGASQ 1 Saghar_9060 LDLENVASQDTL
ENYNGVSDVELR 1 Saghar_9063 ESDENYELRVAL
ENYVADIEVDGKQ 1 Saghar_9063 TVFENYGKQVEL
EPAWLHIHGGTCSRQE 1 Saghar_9090 ALAEPARQELGV
EPDEEKSDQQGEALDSSQK 1 Saghar_9090 DMKEPDSQKKTK
EPEDDYDDVEIP 1 Saghar_9004 SYIEPEEIPANT
EPEDDYDDVEIP 1 Saghar_9084 SYIEPEEIPANT
EPEDDYDDVEIPA 1 Saghar_721 SYIEPEIPANTE
EPEDDYDDVEIPA 1 Saghar_9004 SYIEPEIPANTE
EPEDDYDDVEIPAN 1 Saghar_9004 SYIEPEPANTEK
EPEDDYDDVEIPANT 1 Saghar_9004 SYIEPEANTEKA
EPEDDYDDVEIPANTEK 1 Saghar_9031 SYIEPETEKASF
EPEDDYDDVEIPANTEKA 1 Saghar_9031 SYIEPEEKASFX
EPEEPNNIHDED 1 Saghar_9093 SFWEPEDEDCAT
EPEEPNNIHDEDCATMNKG 1 Saghar_9093 SFWEPENKGGTW
EPEFETQLEPEFEEEEE 1 Saghar_9031 TQLEPEEEEEEK
EPENEISSDCNHLL 1 Saghar_9093 DVREPEHLLWNY
EPEPPGVVGGPGEKAKP 1 Saghar_9043 EPKEPEAKPLVL
EPFSVTEDYPLHPSKIET 1 Saghar_9072 TSHEPFIETQLV
EPGEAAAGGAAEEAR 1 Saghar_9090 EQPEPGEARRLE
EPGEQEHSFAFNIMEIQPFR 1 Saghar_9072 KVVEPGPFRRAA
EPGGGAAEEAAPP 1 Saghar_9043 VRVEPGAPPWAL
EPGGGAAEEAAPP 1 Saghar_9090 VRVEPGAPPWAL
EPGGGAAEEAAPPW 1 Saghar_9090 VRVEPGPPWALG
EPGGGAAEEAAPPWA 1 Saghar_9090 VRVEPGPWALGL
EPGGGAAGPAAAADG 1 Saghar_9090 LGGEPGADGGTV
EPGSPTAAEGEA 1 Saghar_9031 EAAEPGGEAASA
EPGSPTAAEGEAASAA 1 Saghar_9043 EAAEPGSAASST
EPGSPTAAEGEAASAA 1 Saghar_9075 EAAEPGSAASST
EPGSPTAAEGEAASAA 1 Saghar_9090 EAAEPGSAASST
EPGSPTAAEGEAASAASS 1 Saghar_9043 EAAEPGASSTSS
EPGSPTAAEGEAASAASST 1 Saghar_9090 EAAEPGSSTSSP
EPIDQKFVAISDLYEPID 1 Saghar_9063 ELLEPIPIDDGC
EPIEQKFVSISDLLVPKD 1 Saghar_9063 ELLEPIPKDLGT
EPIEQKFVSISDLLVPKDLG 1 Saghar_9063 ELLEPIDLGTES
EPIRPRPPRPKPTHQPPQ 1 Saghar_9072 ETEEPIPPQTKW
EPKEAEDDDTGPEEGSPP 1 Saghar_9075 EDVEPKSPPKEE
EPKEAEDDDTGPEEGSPPK 1 Saghar_9075 EDVEPKPPKEEK
EPKEDLPVITIDPASPQSPE 1 Saghar_9023 LAYEPKSPESVD
EPLGPEDEDSFSNAE 1 Saghar_9031 PEDEPLNAESYE
EPLGPEDEDSFSNAESYE 1 Saghar_9031 PEDEPLSYENED
EPLGPEDEDSFSNAESYEN 1 Saghar_9031 PEDEPLYENEDE
EPLGPEDEDSFSNAESYENE 1 Saghar_9031 PEDEPLENEDEE
EPLGPEDEDSFSNAESYENED 1 Saghar_9031 PEDEPLNEDEEL
EPLGRVSFELFADKVP 1 Saghar_9004 VDGEPLKVPKTA
EPLGRVSFELFADKVP 1 Saghar_9061 VDGEPLKVPKTA
EPLGRVSFELFADKVPK 1 Saghar_9004 VDGEPLVPKTAE
EPLLPRIAWAHPRRGAPG 1 Saghar_9072 GEREPLAPGSAV
EPLLPRIAWAHPRRGAPG 1 Saghar_9090 GEREPLAPGSAV
EPLLPRIAWAHPRRGAPG 1 Saghar_9100 GEREPLAPGSAV
EPLQTWQDAPYI 1 Saghar_9004 AMHEPLPYIFIV
EPLQTWQDAPYIFI 1 Saghar_9004 AMHEPLIFIVHI
EPPGELADISDVE 1 Saghar_9063 MLNEPPDVEGEV
EPPGELADISDVEG 1 Saghar_9061 MLNEPPVEGEVG
EPPGELADISDVEG 1 Saghar_9063 MLNEPPVEGEVG
EPPGELADISDVEG 1 Saghar_9084 MLNEPPVEGEVG
EPPGELADISDVEGE 1 Saghar_9063 MLNEPPEGEVGA
EPPGELADISDVEGEV 1 Saghar_9063 MLNEPPGEVGAI
EPPGELADISDVEGEVG 1 Saghar_9061 MLNEPPEVGAIG
EPPGELADISDVEGEVG 1 Saghar_9063 MLNEPPEVGAIG
EPPGELADISDVEGEVG 1 Saghar_9084 MLNEPPEVGAIG
EPPKTHVTHHPISDHEA 1 Saghar_9063 LHLEPPHEATLR
EPPKTHVTHHPISDHEAT 1 Saghar_9063 LHLEPPEATLRC
EPPVSGPDVPSTPAAEAK 1 Saghar_9075 GPMEPPEAKAAE
EPPVSGPDVPSTPAAEAK 1 Saghar_9090 GPMEPPEAKAAE
EPPVSGPDVPSTPAAEAKA 1 Saghar_9031 GPMEPPAKAAEA
EPPVSGPDVPSTPAAEAKA 1 Saghar_9063 GPMEPPAKAAEA
EPPVSGPDVPSTPAAEAKA 1 Saghar_9075 GPMEPPAKAAEA
EPPVSGPDVPSTPAAEAKA 1 Saghar_9090 GPMEPPAKAAEA
EPPVSGPDVPSTPAAEAKAAE 1 Saghar_9052 GPMEPPAAEAAA
EPQAKGAEASAASEE 1 Saghar_9075 ESQEPQSEEEAG
EPQAKGAEASAASEE 1 Saghar_9090 ESQEPQSEEEAG
EPQAKGAEASAASEEE 1 Saghar_9090 ESQEPQEEEAGP
EPQAKGAEASAASEEEAGPQ 1 Saghar_9090 ESQEPQGPQATE
EPRAPWIEQEGPEYWD 1 Saghar_9004 PREEPRYWDRNT
EPRAPWIEQEGPEYWD 1 Saghar_9023 PREEPRYWDRNT
EPRAPWIEQEGPEYWD 1 Saghar_9093 PREEPRYWDRNT
EPRAPWIEQEGPEYWDQ 1 Saghar_9023 QRMEPRWDQETR
EPRAPWIEQEGPEYWDQ 1 Saghar_9052 QRMEPRWDQETR
EPRAPWIEQEGPEYWDQ 1 Saghar_9063 QRMEPRWDQETR
EPRAPWIEQEGPEYWDQ 1 Saghar_9100 QRMEPRWDQETR
EPRAPWIEQEGPEYWDQE 1 Saghar_9023 QRMEPRDQETRN
EPRAPWIEQEGPEYWDQE 1 Saghar_9052 QRMEPRDQETRN
EPRAPWIEQEGPEYWDQE 1 Saghar_9063 QRMEPRDQETRN
EPRAPWIEQEGPEYWDQE 1 Saghar_9100 QRMEPRDQETRN
EPRAPWIEQEGPEYWDQET 1 Saghar_9023 QRMEPRQETRNV
EPRAPWIEQEGPEYWDQETR 1 Saghar_9023 QRMEPRETRNVK
EPRAPWIEQEGPEYWDQETRN 1 Saghar_9023 QRMEPRTRNVKA
EPRAPWIEQEGPEYWDR 1 Saghar_9023 PREEPRWDRNTQ
EPRAPWIEQEGPEYWDR 1 Saghar_9052 PREEPRWDRNTQ
EPRAPWIEQEGPEYWDR 1 Saghar_9063 PREEPRWDRNTQ
EPRAPWIEQEGPEYWDR 1 Saghar_9100 PREEPRWDRNTQ
EPRAPWIEQEGPEYWDRN 1 Saghar_9023 PREEPRDRNTQI
EPRAPWIEQEGPEYWDRN 1 Saghar_9052 PREEPRDRNTQI
EPRAPWIEQEGPEYWDRN 1 Saghar_9063 PREEPRDRNTQI
EPRAPWIEQEGPEYWDRN 1 Saghar_9100 PREEPRDRNTQI
EPRAPWIEQEGPEYWDRNT 1 Saghar_9023 PREEPRRNTQIY
EPRAPWIEQEGPEYWDRNTQ 1 Saghar_9023 PREEPRNTQIYK
EPRAPWVEQEGPEYWD 1 Saghar_9023 PRGEPRYWDRET
EPRAPWVEQEGPEYWDR 1 Saghar_9023 PRGEPRWDRETQ
EPRAPWVEQEGPEYWDR 1 Saghar_9093 PRGEPRWDRETQ
EPRAPWVEQEGPEYWDRE 1 Saghar_9023 PRGEPRDRETQK
EPRAPWVEQEGPEYWDRE 1 Saghar_9063 PRGEPRDRETQK
EPRAPWVEQEGPEYWDRE 1 Saghar_9093 PRGEPRDRETQK
EPRAPWVEQEGPEYWDRET 1 Saghar_9023 PRGEPRRETQKY
EPRAPWVEQEGPEYWDRET 1 Saghar_9093 PRGEPRRETQKY
EPSSEESDLEIDK 1 Saghar_9093 KADEPSIDKEGV
EPSSEESDLEIDKEGVIE 1 Saghar_9023 KADEPSVIEPDT
EPSSEESDLEIDKEGVIEPD 1 Saghar_9023 KADEPSEPDTDA
EPSSEESDLEIDKEGVIEPDT 1 Saghar_9023 KADEPSPDTDAP
EPSVVGVTSPPAAP 1 Saghar_9060 DPEEPSAAPLSV
EPTEDVEPKEAEDDD 1 Saghar_9052 KSSEPTDDDTGP
EPTEDVEPKEAEDDDT 1 Saghar_9052 KSSEPTDDTGPE
EPTGYSAELSSEGIRDD 1 Saghar_9090 EGAEPTRDDRNE
EPTGYSAELSSEGIRDDR 1 Saghar_9090 EGAEPTDDRNEE
EPTHPERGWIISPLG 1 Saghar_9004 EKFEPTPLGDNP
EPTHPERGWIISPLGDN 1 Saghar_721 EKFEPTGDNPWW
EPTHPERGWIISPLGDN 1 Saghar_9004 EKFEPTGDNPWW
EPTTVAFDVRPGGVV 1 Saghar_9072 AVSEPTGVVHSF
EPTTVAFDVRPGGVV 1 Saghar_9100 AVSEPTGVVHSF
EPTVHFAEDALLPGDD 1 Saghar_9063 DYQEPTGDDREI
EPYPAEYEVINQFQPPPAYTP 1 Saghar_9061 EENEPYYTPXXX
EPYPAEYEVINQFQPPPAYTP 1 Saghar_9072 EENEPYYTPXXX
EQDSKDSTYSLSSTLTLSKAD 1 Saghar_9075 SVTEQDKADYEK
EQDTITSKVPTDRE 1 Saghar_9060 YETEQDDREDSQ
EQDTITSKVPTDRED 1 Saghar_9060 YETEQDREDSQR
EQDTITSKVPTDREDS 1 Saghar_9060 YETEQDEDSQRI
EQEDEPEGDYEEVLEPE 1 Saghar_9023 DRHEQEEPEDSS
EQKFVSISDLLVPKD 1 Saghar_9063 EPIEQKPKDLGT
EQKFVSISDLLVPKDL 1 Saghar_9063 EPIEQKKDLGTE
ERFFGDSAASMA 1 Saghar_9061 KENERFSMAIKN
ERFFGDSAASMAIK 1 Saghar_9061 KENERFAIKNPK
ERFVWSSLDTPSQR 1 Saghar_9052 SGQERFSQRSFS
ERIPELNKVARA 1 Saghar_9060 ELIERIARAAAE
ERIPELNKVARAAAEVAGQF 1 Saghar_9090 ELIERIGQFVIK
ERQAIPLDENEG 1 Saghar_9031 VVEERQNEGIYV
ERTFRNWMNSLGVNPR 1 Saghar_9090 TREERTNPRVNH
ESAAMAASANIE 1 Saghar_9075 AAHESANIENSG
ESAAMAASANIENSG 1 Saghar_9031 AAHESANSGLPH
ESAPGLIIATGSVG 1 Saghar_9075 LSKESASVGKNL
ESDENYNGVSDVELR 1 Saghar_9063 FLSESDELRVAL
ESDLEIDKEGVIE 1 Saghar_9023 SSEESDVIEPDT
ESDLEIDKEGVIEP 1 Saghar_9023 SSEESDIEPDTD
ESDLEIDKEGVIEPD 1 Saghar_9023 SSEESDEPDTDA
ESEDDASDTNPDFYIN 1 Saghar_9031 AYDESEYINICQ
ESEFLDTWNRETH 1 Saghar_9061 PCGESEETHCHQ
ESELHSYLSRLIAAE 1 Saghar_9013 IHQESEAAERER
ESGPSIVHRKCF 1 Saghar_9004 EYDESGKCFXXX
ESGPSIVHRKCF 1 Saghar_9013 EYDESGKCFXXX
ESGPSIVHRKCF 1 Saghar_9023 EYDESGKCFXXX
ESGPSIVHRKCF 1 Saghar_9031 EYDESGKCFXXX
ESGPSIVHRKCF 1 Saghar_9043 EYDESGKCFXXX
ESGPSIVHRKCF 1 Saghar_9052 EYDESGKCFXXX
ESGPSIVHRKCF 1 Saghar_9060 EYDESGKCFXXX
ESGPSIVHRKCF 1 Saghar_9061 EYDESGKCFXXX
ESGPSIVHRKCF 1 Saghar_9063 EYDESGKCFXXX
ESGPSIVHRKCF 1 Saghar_9072 EYDESGKCFXXX
ESGPSIVHRKCF 1 Saghar_9075 EYDESGKCFXXX
ESGPSIVHRKCF 1 Saghar_9084 EYDESGKCFXXX
ESGPSIVHRKCF 1 Saghar_9090 EYDESGKCFXXX
ESGPSIVHRKCF 1 Saghar_9093 EYDESGKCFXXX
ESGPSIVHRKCF 1 Saghar_9100 EYDESGKCFXXX
ESGPTTYKVTST 1 Saghar_9072 EAKESGTSTLTI
ESGPTTYKVTSTL 1 Saghar_9072 EAKESGSTLTIK
ESGPTTYKVTSTLT 1 Saghar_9072 EAKESGTLTIKE
ESGPTTYKVTSTLT 1 Saghar_9100 EAKESGTLTIKE
ESGPTTYKVTSTLTI 1 Saghar_9072 EAKESGLTIKES
ESGPTTYKVTSTLTIK 1 Saghar_9072 EAKESGTIKESD
ESGPTTYKVTSTLTIK 1 Saghar_9093 EAKESGTIKESD
ESGQVYVNDLPVNSGVT 1 Saghar_9043 ITYESGGVTRIS
ESGQVYVNDLPVNSGVTRIS 1 Saghar_9060 ITYESGRISCQT
ESLATLTIQGIR 1 Saghar_9052 SQNESLGIRFED
ESLATLTIQGIRFE 1 Saghar_9052 SQNESLRFEDNG
ESLNEVGYDDIGGCR 1 Saghar_9061 DEEESLGCRKQL
ESNARYFHVVIAGPQ 1 Saghar_9100 EPDESNGPQDSP
ESREEGASDYVLWK 1 Saghar_9063 IIIESRLWKEIL
ESREEGASDYVLWKE 1 Saghar_9063 IIIESRWKEILF
ESVKYFLDNLDK 1 Saghar_9004 QLGESVLDKLGE
ESVKYFLDNLDK 1 Saghar_9084 QLGESVLDKLGE
ESVKYFLDNLDKLG 1 Saghar_9004 QLGESVKLGEPD
ESVKYFLDNLDKLG 1 Saghar_9061 QLGESVKLGEPD
ESVKYFLDNLDKLGEPD 1 Saghar_9004 QLGESVEPDYIP
ETELMGFVDDQQ 1 Saghar_9061 EVEETEDQQTFF
ETELMGFVDDQQT 1 Saghar_9004 EVEETEQQTFFC
ETELMGFVDDQQT 1 Saghar_9061 EVEETEQQTFFC
ETELSSVTLSTCRGIR 1 Saghar_9060 TVRETEGIRGLI
ETELSSVTLSTCRGIRGLITV 1 Saghar_9060 TVRETEITVSSN
ETEQDTITSKVPTDREDS 1 Saghar_9060 TGYETEEDSQRI
ETMTGWVHDVLG 1 Saghar_9063 YCNETMVLGRNW
ETNEIQVVNEEPQRDR 1 Saghar_9023 EKEETNRDRLPQ
ETPDQFMTADETR 1 Saghar_9075 ESSETPETRNLQ
ETPDQFMTADETRN 1 Saghar_9075 ESSETPTRNLQN
ETPDQFMTADETRNL 1 Saghar_9075 ESSETPRNLQNV
ETPDQFMTADETRNLQ 1 Saghar_9075 ESSETPNLQNVD
ETRNLQNVDMKIGV 1 Saghar_9013 TADETRIGVXXX
ETRNLQNVDMKIGV 1 Saghar_9060 TADETRIGVXXX
ETRNLQNVDMKIGV 1 Saghar_9061 TADETRIGVXXX
ETRNLQNVDMKIGV 1 Saghar_9063 TADETRIGVXXX
ETSAATLSPGASSRG 1 Saghar_9052 GSRETSSRGWDD
ETSLAFIVPHET 1 Saghar_9072 LFNETSHETKSP
ETSLAFIVPHET 1 Saghar_9084 LFNETSHETKSP
ETSLAFIVPHET 1 Saghar_9100 LFNETSHETKSP
ETVLRQAIAERIK 1 Saghar_9075 VQTETVRIKPVL
ETVLRQAIAERIKP 1 Saghar_9075 VQTETVIKPVLM
EVAGQFVIKLTHDVE 1 Saghar_9072 AAAEVADVELNL
EVCPAGWKPGSDTIKPD 1 Saghar_9100 KHGEVCKPDVQK
EVDELLQKEQNYSDDVL 1 Saghar_721 IQDEVDDVLANM
EVDYSATVDQRLP 1 Saghar_9063 VKMEVDRLPECA
EVEPFLSWPKIQA 1 Saghar_9060 VPSEVEIQALCF
EVGVDSVEGEGEEE 1 Saghar_9093 DYEEVGEEEGEE
EVGYDDIGGCRK 1 Saghar_9061 SLNEVGCRKQLA
EVGYDDIGGCRKQ 1 Saghar_9061 SLNEVGRKQLAQ
EVHFFDWEEHYSHGLG 1 Saghar_9061 AENEVHGLGWYL
EVLDGVEDAEGEEE 1 Saghar_9063 EDFEVLEEEEEE
EVLHLLRYRNWHARSL 1 Saghar_9013 SYEEVLRSLLDR
EVNPSLGKTPEE 1 Saghar_9084 DIMEVNPEEVTR
EVNPSLGKTPEEVTRTVN 1 Saghar_9084 DIMEVNTVNTAV
EVPTSTSVLPAKQEE 1 Saghar_9052 IAYEVPQEEAAK
EVPTYLNFKSMNH 1 Saghar_9072 SYMEVPMNHMNY
EVPTYLNFKSMNHM 1 Saghar_9072 SYMEVPNHMNYL
EVPTYLNFKSMNHMN 1 Saghar_9072 SYMEVPHMNYLP
EVSTVLKLDNTV 1 Saghar_9060 NTSEVSNTVVGQ
EWLESHQDADIEDFK 1 Saghar_9004 EKIEWLDFKAKK
EYPEYFLDVPDLD 1 Saghar_9084 MSYEYPDLDNVI
EYVLHVYEHLSKP 1 Saghar_9072 STQEYVSKPKVT
EYVLHVYEHLSKP 1 Saghar_9100 STQEYVSKPKVT
EYVLHVYEHLSKPK 1 Saghar_9072 STQEYVKPKVTM
FAFNIMEIQPFRRAAA 1 Saghar_9013 EHSFAFAAAIQT
FAFNIMEIQPFRRAAAIQ 1 Saghar_9013 EHSFAFAIQTMS
FDAGAGIALNDH 1 Saghar_9031 SSTFDANDHFVK
FDAGAGIALNDH 1 Saghar_9063 SSTFDANDHFVK
FDAGAGIALNDH 1 Saghar_9075 SSTFDANDHFVK
FDAGAGIALNDH 1 Saghar_9090 SSTFDANDHFVK
FDAGAGIALNDH 1 Saghar_9100 SSTFDANDHFVK
FDAGAGIALNDHF 1 Saghar_9075 SSTFDADHFVKL
FDAGAGIALNDHF 1 Saghar_9090 SSTFDADHFVKL
FDAGAGIALNDHFV 1 Saghar_9090 SSTFDAHFVKLI
FDIQLGIKDPSVF 1 Saghar_9063 TRFFDISVFTPP
FDKTQSAVADWVYNE 1 Saghar_9063 FVVFDKYNELRG
FDKTQSAVADWVYNEL 1 Saghar_9063 FVVFDKNELRGQ
FDKTQSAVADWVYNELR 1 Saghar_9063 FVVFDKELRGQL
FDNFVADKDTVL 1 Saghar_9023 DANFDNTVLLEF
FDQANLTVKLPD 1 Saghar_9060 CITFDQLPDGYE
FDQANLTVKLPDG 1 Saghar_9060 CITFDQPDGYEF
FDQANLTVKLPDGYE 1 Saghar_9060 CITFDQGYEFKF
FDQANLTVKLPDGYEF 1 Saghar_9060 CITFDQYEFKFP
FDQANLTVKLPDGYEFK 1 Saghar_9060 CITFDQEFKFPN
FDQANLTVKLPDGYEFKFP 1 Saghar_9060 CITFDQKFPNRL
FDQANLTVKLPDGYEFKFPN 1 Saghar_9060 CITFDQFPNRLN
FDQRVMEHFIKLYKKK 1 Saghar_9060 GEDFDQKKKTGK
FDSDAASPRGEPRAP 1 Saghar_9031 FVRFDSRAPWVE
FDSDAASPRGEPRAP 1 Saghar_9063 FVRFDSRAPWVE
FDSDAASPRGEPRAPW 1 Saghar_9031 FVRFDSAPWVEQ
FDVIITDSSDPMGPA 1 Saghar_9093 QDAFDVGPAESL
FDVTGVVRQWLSRGGEIEG 1 Saghar_9072 WLSFDVIEGFRL
FEDDHFGNVDECSS 1 Saghar_9090 AFDFEDCSSDYT
FEDDHFGNVDECSSD 1 Saghar_9090 AFDFEDSSDYTI
FEDDHFGNVDECSSDY 1 Saghar_9090 AFDFEDSDYTIV
FEGEKGAVVAGSRGYF 1 Saghar_9090 VDGFEGGYFLKG
FEGQFSINKVPGNFH 1 Saghar_9060 GCRFEGNFHVST
FEGQFSINKVPGNFHVS 1 Saghar_9060 GCRFEGHVSTHS
FEGTNGVPLFPDLQ 1 Saghar_9031 AVDFEGDLQITC
FEKELEGILLPSDRDR 1 Saghar_9063 LGEFEKRDRLRS
FEKGMTAYLDLLLG 1 Saghar_9084 IHDFEKLLGNCY
FEKSANYFDSEVAPR 1 Saghar_9004 DFYFEKAPRRAA
FELLPGESNKIPRL 1 Saghar_9043 GPMFELPRLRTD
FELLPGESNKIPRLR 1 Saghar_9043 GPMFELRLRTDL
FEVLDGVEDAEGEEE 1 Saghar_9063 LEDFEVEEEEEE
FFGRLDYQDKWVR 1 Saghar_9004 DGFFFGWVRMQK
FFINLSATDYPTRT 1 Saghar_9060 AWDFFITRTNEE
FFNGKELNKSINPDEAVA 1 Saghar_9060 LQDFFNAVAYGA
FFRDVTADFEGQSP 1 Saghar_9023 SNQFFRQSPKCT
FFVVFEWKDPFIQK 1 Saghar_9004 AQLFFVIQKVQD
FGAPAGSHAAPAQPGPT 1 Saghar_9075 DEGFGAGPTSGA
FGAPAGSHAAPAQPGPT 1 Saghar_9090 DEGFGAGPTSGA
FGEKSASFREEYIR 1 Saghar_721 NKLFGEYIRLCQ
FGGPGTASRPSSS 1 Saghar_9063 RRMFGGSSSRSY
FHKLNIPKLDFSSQA 1 Saghar_9084 TKYFHKSQADLR
FHPELPIIITGSE 1 Saghar_9090 CASFHPGSEDGT
FICNEGYYLIGEEI 1 Saghar_9084 QMHFICEEILYC
FIDQTSVLDSSALKT 1 Saghar_9060 DFSFIDLKTRVQ
FIEHSVEVAHGK 1 Saghar_9031 VLLFIEHGKASC
FIEHSVEVAHGK 1 Saghar_9052 VLLFIEHGKASC
FIEHSVEVAHGK 1 Saghar_9075 VLLFIEHGKASC
FIEHSVEVAHGKA 1 Saghar_9031 VLLFIEGKASCK
FIEHSVEVAHGKA 1 Saghar_9052 VLLFIEGKASCK
FIEHSVEVAHGKA 1 Saghar_9063 VLLFIEGKASCK
FIEHSVEVAHGKA 1 Saghar_9075 VLLFIEGKASCK
FIEHSVEVAHGKAS 1 Saghar_9052 VLLFIEKASCKL
FIEHSVEVAHGKAS 1 Saghar_9063 VLLFIEKASCKL
FIEHSVEVAHGKAS 1 Saghar_9075 VLLFIEKASCKL
FIIAGSTLMVSLIT 1 Saghar_9100 MLIFIILITISA
FITMNPSVVQRAFGG 1 Saghar_9100 KSDFITFGGFRN
FITMNPSVVQRAFGGF 1 Saghar_9013 KSDFITGGFRNE
FITMNPSVVQRAFGGF 1 Saghar_9052 KSDFITGGFRNE
FITMNPSVVQRAFGGF 1 Saghar_9090 KSDFITGGFRNE
FKMALNQFSDMS 1 Saghar_9084 NHTFKMDMSFAE
FKMALNQFSDMSFAE 1 Saghar_9084 NHTFKMFAEIKH
FKSSVISIYVSESMDRS 1 Saghar_9052 GIHFKSDRSSKG
FLERYIYNREEFARFD 1 Saghar_9061 TQRFLERFDSDV
FLLDHQGELFPSPD 1 Saghar_9090 FTKFLLSPDPSG
FLLDHQGELFPSPDP 1 Saghar_9090 FTKFLLPDPSGL
FLLDHQGELFPSPDPS 1 Saghar_9090 FTKFLLDPSGLX
FLRAAAAAAAAAA 1 Saghar_9090 PSLFLRAAAATS
FLRVLDDEDSDDLE 1 Saghar_9084 NSVFLRDLEAPL
FLRVLDDEDSDDLEAP 1 Saghar_9084 NSVFLREAPLML
FLWPAGGAAATGGLG 1 Saghar_9090 ALSFLWGLGYRA
FNGKELNKSINPDEAVA 1 Saghar_9060 QDFFNGAVAYGA
FNGKELNKSINPDEAVAYG 1 Saghar_9060 QDFFNGAYGAAV
FNRISQACELHVAGFD 1 Saghar_9013 QYGFNRGFDFEV
FNSDTHSSTFDAGAG 1 Saghar_9075 SSDFNSGAGIAL
FPAPNVILTKPEVS 1 Saghar_9031 IYSFPAEVSEGT
FPAPNVILTKPEVSE 1 Saghar_9031 IYSFPAVSEGTE
FPENLRHLKNTMETIDWKVFE 1 Saghar_9063 KGSFPEVFESWM
FPFVILGNKIDISER 1 Saghar_9072 PESFPFSERQVS
FPGEEGLDYGGVAR 1 Saghar_9090 WVIFPGVAREWF
FPGSFGYYDIDAQ 1 Saghar_9084 CAGFPGDAQTFA
FPHEQKIKLYQDQLQK 1 Saghar_9004 TLHFPHLQKWIR
FPHEQKIKLYQDQLQKWIR 1 Saghar_9004 TLHFPHWIRGNV
FPHLAFWQDLGN 1 Saghar_9004 MEQFPHLGNLVA
FPHLAFWQDLGN 1 Saghar_9061 MEQFPHLGNLVA
FPHLAFWQDLGN 1 Saghar_9084 MEQFPHLGNLVA
FPHLAFWQDLGNL 1 Saghar_721 MEQFPHGNLVAD
FPHLAFWQDLGNL 1 Saghar_9004 MEQFPHGNLVAD
FPHLAFWQDLGNL 1 Saghar_9061 MEQFPHGNLVAD
FPHLAFWQDLGNL 1 Saghar_9084 MEQFPHGNLVAD
FPHLAFWQDLGNLV 1 Saghar_9004 MEQFPHNLVADG
FPHLAFWQDLGNLV 1 Saghar_9061 MEQFPHNLVADG
FPLDVGSIVGYSGQK 1 Saghar_9090 LKTFPLGQKKDT
FPLPYQAEFFIKNMNVE 1 Saghar_9013 AEDFPLNVEEML
FPLPYQAEFFIKNMNVE 1 Saghar_9072 AEDFPLNVEEML
FPRLPEDEPAPAAPLR 1 Saghar_9090 ITSFPRPLRGRK
FPVHWQFGQLDQHPID 1 Saghar_9100 MYIFPVPIDGYL
FPVHWQFGQLDQHPIDG 1 Saghar_9072 MYIFPVIDGYLS
FPVHWQFGQLDQHPIDG 1 Saghar_9100 MYIFPVIDGYLS
FPVSEAQVHLALGDQ 1 Saghar_9013 DGLFPVGDQRLN
FPVSEAQVHLALGDQ 1 Saghar_9043 DGLFPVGDQRLN
FQKVKNWVKELRK 1 Saghar_9063 EDSFQKLRKMLG
FQNLNGALDEVV 1 Saghar_9063 SRIFQNEVVLKF
FQPSRSIIFASW 1 Saghar_9093 KDGFQPASWSAG
FQPSRSIIFASWS 1 Saghar_9043 KDGFQPSWSAGD
FQPSRSIIFASWSAG 1 Saghar_9043 KDGFQPSAGDFG
FQQSGTAADEPSSLG 1 Saghar_9060 DMAFQQSLGPAT
FQQSGTAADEPSSLGP 1 Saghar_9060 DMAFQQLGPATQ
FQQSGTAADEPSSLGPA 1 Saghar_9060 DMAFQQGPATQV
FREKLQAANAEDIKSG 1 Saghar_9043 DGHFREKSGKLS
FREKLQAANAEDIKSGK 1 Saghar_9043 DGHFRESGKLSR
FRFPAAVVVEDD 1 Saghar_9031 FRQFRFEDDLEV
FRFPAAVVVEDDLE 1 Saghar_9023 FRQFRFDLEVAP
FRPVSETCTDRSGISTG 1 Saghar_9060 ETVFRPSTGHWS
FRTGNPTGTYQNG 1 Saghar_9004 QTSFRTQNGYDS
FRTGNPTGTYQNG 1 Saghar_9061 QTSFRTQNGYDS
FSDSFFNSAVQKAAPGSQ 1 Saghar_9043 LDFFSDGSQRYS
FSSDPESGEADEVPA 1 Saghar_9093 DDSFSSVPAYCV
FSSKLDNIYSSD 1 Saghar_9023 SLDFSSSSDKFY
FSSKLDNIYSSDK 1 Saghar_9023 SLDFSSSDKFYK
FSSKLDNIYSSDKF 1 Saghar_9023 SLDFSSDKFYKQ
FSSKLDNIYSSDKFY 1 Saghar_9023 SLDFSSKFYKQT
FSSKLDNIYSSDKFYK 1 Saghar_9023 SLDFSSFYKQTV
FTLIGIPPAPRGVPQIEVT 1 Saghar_9063 LGQFTLEVTFDI
FTSNNATRDFLLPFL 1 Saghar_9063 QGFFTSPFLEEP
FTVEVKNYGVKNSEWI 1 Saghar_9072 VPVFTVEWIDAC
FVVFEWKDPFIQ 1 Saghar_9004 QLFFVVFIQKVQ
FYLLYYTEFTPTEK 1 Saghar_9013 DWSFYLTEKDEY
FYLLYYTEFTPTEK 1 Saghar_9072 DWSFYLTEKDEY
FYLLYYTEFTPTEK 1 Saghar_9093 DWSFYLTEKDEY
FYLLYYTEFTPTEKD 1 Saghar_9013 DWSFYLEKDEYA
FYLLYYTEFTPTEKD 1 Saghar_9072 DWSFYLEKDEYA
FYLLYYTEFTPTEKD 1 Saghar_9093 DWSFYLEKDEYA
FYLLYYTEFTPTEKDE 1 Saghar_9013 DWSFYLKDEYAC
FYLLYYTEFTPTEKDE 1 Saghar_9072 DWSFYLKDEYAC
FYLLYYTEFTPTEKDE 1 Saghar_9093 DWSFYLKDEYAC
FYLLYYTEFTPTEKDEY 1 Saghar_9093 DWSFYLDEYACR
GAANALSGDVWD 1 Saghar_9084 TIQGAAVWDIDN
GAANALSGDVWDID 1 Saghar_9084 TIQGAADIDNEF
GAANALSGDVWDIDN 1 Saghar_9043 TIQGAAIDNEFX
GAANALSGDVWDIDN 1 Saghar_9063 TIQGAAIDNEFX
GAANALSGDVWDIDN 1 Saghar_9084 TIQGAAIDNEFX
GAANALSGDVWDIDNE 1 Saghar_9013 TIQGAADNEFXX
GAANALSGDVWDIDNE 1 Saghar_9043 TIQGAADNEFXX
GAANALSGDVWDIDNE 1 Saghar_9063 TIQGAADNEFXX
GAANALSGDVWDIDNE 1 Saghar_9084 TIQGAADNEFXX
GAANALSGDVWDIDNEF 1 Saghar_9063 TIQGAANEFXXX
GAANALSGDVWDIDNEF 1 Saghar_9084 TIQGAANEFXXX
GAAVQAAILSGDKS 1 Saghar_9043 VAYGAADKSENV
GAELIKTVDIEEADPP 1 Saghar_9060 AVQGAEDPPQLG
GAGPGGGLTPSAPP 1 Saghar_9043 GGSGAGAPPYGA
GAHLSSFSHVDEIKEFLH 1 Saghar_9060 QALGAHFLHFLT
GAHLSSFSHVDEIKEFLHF 1 Saghar_9060 QALGAHLHFLTD
GAISTIVLRGSTDN 1 Saghar_9060 KEDGAITDNLMD
GAPESGLAEYLFDK 1 Saghar_9090 RKMGAPFDKHTL
GAPGPRGESGAMGLPGQ 1 Saghar_9060 GDSGAPPGQEGL
GAQGPLGAGIALACKYKGND 1 Saghar_9090 GIVGAQGNDEIC
GASLADLEDSADS 1 Saghar_9084 PTAGASADSSSA
GASLADLEDSADSS 1 Saghar_9063 PTAGASDSSSAL
GASLADLEDSADSS 1 Saghar_9084 PTAGASDSSSAL
GASLADLEDSADSSS 1 Saghar_9063 PTAGASSSSALL
GASLADLEDSADSSS 1 Saghar_9084 PTAGASSSSALL
GASRDMAGAQAAAVALN 1 Saghar_9090 RATGASALNEEF
GATVLGLFRVTPEIP 1 Saghar_9072 LTQGATEIPAGL
GATVLGLFRVTPEIPA 1 Saghar_9072 LTQGATIPAGLP
GATVLGLFRVTPEIPA 1 Saghar_9084 LTQGATIPAGLP
GAVAVSAAPGSAAPA 1 Saghar_9052 PAGGAVAPAAGS
GAVITGAVVAAVM 1 Saghar_9090 VLLGAVAVMWRR
GDAEAVKGIGSGKVL 1 Saghar_9075 VLRGDAKVLKSG
GDAEAVKGIGSGKVLK 1 Saghar_9100 VLRGDAVLKSGP
GDDDWTHLSSKEVD 1 Saghar_9004 CSGGDDEVDPST
GDDDWTHLSSKEVDPS 1 Saghar_9031 CSGGDDDPSTGE
GDDDWTHLSSKEVDPS 1 Saghar_9072 CSGGDDDPSTGE
GDDDWTHLSSKEVDPS 1 Saghar_9100 CSGGDDDPSTGE
GDDDWTHLSSKEVDPSTG 1 Saghar_721 CSGGDDSTGELQ
GDDDWTHLSSKEVDPSTG 1 Saghar_9004 CSGGDDSTGELQ
GDDDWTHLSSKEVDPSTG 1 Saghar_9072 CSGGDDSTGELQ
GDDDWTHLSSKEVDPSTG 1 Saghar_9084 CSGGDDSTGELQ
GDDDWTHLSSKEVDPSTG 1 Saghar_9100 CSGGDDSTGELQ
GDDDWTHLSSKEVDPSTGEL 1 Saghar_9004 CSGGDDGELQSL
GDEQFYVDLGRKETVW 1 Saghar_9043 EFDGDETVWCLP
GDETVSRQVLIYLARELA 1 Saghar_9013 NMHGDEELAAGY
GDETVSRQVLIYLARELAAG 1 Saghar_9013 NMHGDEAAGYRR
GDEVEEEAEEPYE 1 Saghar_9023 DEDGDEPYEEAT
GDFTFVSSADAEDLSG 1 Saghar_9063 PTNGDFLSGSIA
GDIHENVDTDLPGSLG 1 Saghar_9093 KGEGDISLGQSE
GDKEIGNIISDAMK 1 Saghar_9023 SANGDKAMKKVG
GDLDQDGYNDVAIG 1 Saghar_721 TPLGDLAIGAPF
GDLDQDGYNDVAIGAP 1 Saghar_721 TPLGDLGAPFGG
GDLDQDGYNDVAIGAPFG 1 Saghar_721 TPLGDLPFGGET
GDPEEEEEEEEELVD 1 Saghar_9013 TESGDPLVDPLT
GDPEEEEEEEEELVD 1 Saghar_9100 TESGDPLVDPLT
GDPQEAKPQEAAVAPEKPP 1 Saghar_9043 AAGGDPKPPASD
GDSNQFFRDVTADF 1 Saghar_9084 AGLGDSADFEGQ
GDSSALLNPSKE 1 Saghar_9075 QLNGDSSKECEP
GDSSALLNPSKE 1 Saghar_9090 QLNGDSSKECEP
GDSSALLNPSKECEP 1 Saghar_9075 QLNGDSCEPYRR
GDSSALLNPSKECEPY 1 Saghar_9075 QLNGDSEPYRRN
GDSSALLNPSKECEPY 1 Saghar_9090 QLNGDSEPYRRN
GDTGEGWETVEMHPAYTEE 1 Saghar_9060 KEFGDTTEEELR
GDTHLGGEDFDN 1 Saghar_9063 STAGDTFDNRMV
GDTHLGGEDFDQ 1 Saghar_9063 ATNGDTFDQRVM
GDTHLGGEDFDQR 1 Saghar_9063 ATNGDTDQRVME
GDTHLGGEDFDQRV 1 Saghar_9063 ATNGDTQRVMEH
GDTHLGGEDFDQRVM 1 Saghar_9063 ATNGDTRVMEHF
GDTLTATATATARA 1 Saghar_9013 MNHGDTARADQE
GDTLTATATATARADQ 1 Saghar_9013 MNHGDTADQEGA
GDTYTCVVEHIG 1 Saghar_9023 PSYGDTHIGAPE
GDTYTCVVEHIG 1 Saghar_9052 PSYGDTHIGAPE
GDTYTCVVEHIG 1 Saghar_9060 PSYGDTHIGAPE
GDTYTCVVEHIG 1 Saghar_9093 PSYGDTHIGAPE
GDVDFEIKSLDEQ 1 Saghar_9031 SCCGDVDEQCVV
GDVSLKDIIDPAF 1 Saghar_9063 VLKGDVPAFRAS
GDVTGAQAYASTA 1 Saghar_9090 KMVGDVSTAKCL
GDVTGAQAYASTAK 1 Saghar_9013 KMVGDVTAKCLN
GDVTGAQAYASTAK 1 Saghar_9043 KMVGDVTAKCLN
GDVTGAQAYASTAK 1 Saghar_9075 KMVGDVTAKCLN
GDVTGAQAYASTAK 1 Saghar_9090 KMVGDVTAKCLN
GDYENVIPDFPEDEGIH 1 Saghar_9023 RQVGDYGIHYSE
GDYENVIPDFPEDEGIH 1 Saghar_9031 RQVGDYGIHYSE
GEEGAAGGDPQEAKP 1 Saghar_9090 AAAGEEAKPQEA
GEEGAAGGDPQEAKPQE 1 Saghar_9090 AAAGEEPQEAAV
GEEGAAGGDPQEAKPQEA 1 Saghar_9090 AAAGEEQEAAVA
GEEVAVKIFSSREE 1 Saghar_9075 KWRGEEREERSW
GEGWETVEMHPAYT 1 Saghar_9052 GDTGEGAYTEEE
GEGWETVEMHPAYT 1 Saghar_9060 GDTGEGAYTEEE
GEGWETVEMHPAYT 1 Saghar_9093 GDTGEGAYTEEE
GEGWETVEMHPAYT 1 Saghar_9100 GDTGEGAYTEEE
GEGWETVEMHPAYTE 1 Saghar_9052 GDTGEGYTEEEL
GEGWETVEMHPAYTE 1 Saghar_9060 GDTGEGYTEEEL
GEGWETVEMHPAYTE 1 Saghar_9072 GDTGEGYTEEEL
GEGWETVEMHPAYTE 1 Saghar_9100 GDTGEGYTEEEL
GEGWETVEMHPAYTEE 1 Saghar_9052 GDTGEGTEEELR
GEGWETVEMHPAYTEE 1 Saghar_9060 GDTGEGTEEELR
GEGWETVEMHPAYTEE 1 Saghar_9100 GDTGEGTEEELR
GEIFEGAPVQTVCPH 1 Saghar_9090 VLQGEICPHCQQ
GEIIYSFGSHNR 1 Saghar_9072 GPNGEIHNRAGV
GEKDTAKSLQPLAPRNK 1 Saghar_9052 ADRGEKRNKTRV
GELIRTQPQRLP 1 Saghar_9061 PSDGELRLPQLQ
GELIRTQPQRLP 1 Saghar_9093 PSDGELRLPQLQ
GELIRTQPQRLPQ 1 Saghar_9061 PSDGELLPQLQT
GELIRTQPQRLPQ 1 Saghar_9093 PSDGELLPQLQT
GELIRTQPQRLPQL 1 Saghar_9052 PSDGELPQLQTS
GELIRTQPQRLPQL 1 Saghar_9093 PSDGELPQLQTS
GENSWFSTQVDTVATK 1 Saghar_9075 NYRGENATKVKD
GEPGGGAAGPAAAA 1 Saghar_9043 GLGGEPAAADGG
GEPGGGAAGPAAAA 1 Saghar_9090 GLGGEPAAADGG
GEPRAPWVEQEGPEYWDR 1 Saghar_9023 SPRGEPWDRETQ
GEPRAPWVEQEGPEYWDRE 1 Saghar_9023 SPRGEPDRETQK
GEPRAPWVEQEGPEYWDRE 1 Saghar_9093 SPRGEPDRETQK
GEPRAPWVEQEGPEYWDRET 1 Saghar_9023 SPRGEPRETQKY
GEPRAPWVEQEGPEYWDRET 1 Saghar_9093 SPRGEPRETQKY
GESEFLDTWNRE 1 Saghar_9004 LPCGESNRETHC
GESEFLDTWNRE 1 Saghar_9061 LPCGESNRETHC
GESEFLDTWNRET 1 Saghar_9004 LPCGESRETHCH
GESEFLDTWNRETH 1 Saghar_9004 LPCGESETHCHQ
GESEFLDTWNRETH 1 Saghar_9061 LPCGESETHCHQ
GESQVLFETEISRKL 1 Saghar_9061 KKSGESRKLFDT
GESVKYFLDNLDK 1 Saghar_9004 FQLGESLDKLGE
GESVKYFLDNLDKLG 1 Saghar_9004 FQLGESKLGEPD
GESVKYFLDNLDKLGEPD 1 Saghar_9004 FQLGESEPDYIP
GFDTDSSCLESHSS 1 Saghar_9075 SRNGFDHSSLSD
GFDTDSSCLESHSSL 1 Saghar_9075 SRNGFDSSLSDS
GFFQVGSDLHLIEPL 1 Saghar_9063 GLRGFFEPLDEG
GFGAPAGSHAAPAQPGPT 1 Saghar_9090 NDEGFGGPTSGA
GFIHAFVAAISV 1 Saghar_9061 TNLGFIISVIIV
GFQPSRSIIFASWS 1 Saghar_9043 LKDGFQSWSAGD
GFQPSRSIIFASWSA 1 Saghar_9043 LKDGFQWSAGDF
GFQPSRSIIFASWSAG 1 Saghar_9043 LKDGFQSAGDFG
GGDDDWTHLSSKEVDPS 1 Saghar_9031 NCSGGDDPSTGE
GGDDDWTHLSSKEVDPSTG 1 Saghar_721 NCSGGDSTGELQ
GGDDDWTHLSSKEVDPSTG 1 Saghar_9072 NCSGGDSTGELQ
GGGFSNVFPRPSYQE 1 Saghar_9100 YISGGGYQEEAV
GGGGGARPAAEPP 1 Saghar_9031 WGRGGGEPPRRR
GGGGGGGLGSGGSIRSSY 1 Saghar_9063 SRSGGGSSYSRF
GGIYAEYQDTTY 1 Saghar_721 NYTGGITTYINH
GGIYAEYQDTTY 1 Saghar_9004 NYTGGITTYINH
GGIYAEYQDTTYI 1 Saghar_721 NYTGGITYINHV
GGIYAEYQDTTYI 1 Saghar_9004 NYTGGITYINHV
GGIYAEYQDTTYIN 1 Saghar_721 NYTGGIYINHVV
GGIYAEYQDTTYIN 1 Saghar_9004 NYTGGIYINHVV
GGIYAEYQDTTYINH 1 Saghar_721 NYTGGIINHVVS
GGIYAEYQDTTYINH 1 Saghar_9004 NYTGGIINHVVS
GGIYAEYQDTTYINH 1 Saghar_9052 NYTGGIINHVVS
GGIYAEYQDTTYINH 1 Saghar_9063 NYTGGIINHVVS
GGIYAEYQDTTYINHV 1 Saghar_721 NYTGGINHVVSV
GGIYAEYQDTTYINHV 1 Saghar_9004 NYTGGINHVVSV
GGKDEAAGGAAAAAAE 1 Saghar_9090 AAEGGKAAEAGA
GGKDEAAGGAAAAAAEA 1 Saghar_9043 AAEGGKAEAGAA
GGKDEAAGGAAAAAAEA 1 Saghar_9075 AAEGGKAEAGAA
GGKDEAAGGAAAAAAEA 1 Saghar_9090 AAEGGKAEAGAA
GGKDEAAGGAAAAAAEAG 1 Saghar_9043 AAEGGKEAGAAS
GGKDEAAGGAAAAAAEAG 1 Saghar_9090 AAEGGKEAGAAS
GGKRNGVVDAWAGPAQVPEEG 1 Saghar_9090 LSRGGKEEGAVT
GGPAPAAGAAPAGGPA 1 Saghar_9043 VGAGGPGPAPST
GGPGSTTISGRSSPH 1 Saghar_9052 QLEGGPSPHSTY
GHAHLGTGDPYTPG 1 Saghar_9063 SFFGHATPGFPS
GHAHLGTGDPYTPGFPS 1 Saghar_9063 SFFGHAFPSFNH
GHSREQASLFAQMGFDGF 1 Saghar_9052 DPFGHSDGFFFG
GHVLTFLKQHYGRDN 1 Saghar_9100 WDEGHVRDNLLD
GIDFYTSITRAR 1 Saghar_9084 LYEGIDRARFEE
GIDFYTSITRARFE 1 Saghar_9063 LYEGIDRFEELN
GIDFYTSITRARFE 1 Saghar_9075 LYEGIDRFEELN
GIDFYTSITRARFE 1 Saghar_9084 LYEGIDRFEELC
GIDFYTSITRARFEE 1 Saghar_9075 LYEGIDFEELNA
GIFYATSFLDLYRNP 1 Saghar_9052 VVYGIFRNPKSL
GIFYATSFLDLYRNP 1 Saghar_9061 VVYGIFRNPKSL
GIFYATSFLDLYRNP 1 Saghar_9072 VVYGIFRNPKSL
GIFYATSFLDLYRNP 1 Saghar_9075 VVYGIFRNPKSL
GIFYATSFLDLYRNPK 1 Saghar_9013 VVYGIFNPKSLT
GIFYATSFLDLYRNPK 1 Saghar_9052 VVYGIFNPKSLT
GIFYATSFLDLYRNPK 1 Saghar_9061 VVYGIFNPKSLT
GIFYATSFLDLYRNPK 1 Saghar_9072 VVYGIFNPKSLT
GIFYATSFLDLYRNPK 1 Saghar_9093 VVYGIFNPKSLT
GIGVIRMWADEGSRLS 1 Saghar_9061 LKTGIGRLSRFR
GIIHHFKTMHRYT 1 Saghar_9060 PTNGIIRYTLEM
GIIHHFKTMHRYT 1 Saghar_9063 PTNGIIRYTLEM
GIIHHFKTMHRYTL 1 Saghar_9060 PTNGIIYTLEMF
GIIHHFKTMHRYTLE 1 Saghar_9060 PTNGIITLEMFR
GILGYTEHQVVS 1 Saghar_9072 PLKGILVVSSDF
GILGYTEHQVVS 1 Saghar_9100 PLKGILVVSSDF
GILGYTEHQVVSS 1 Saghar_9100 PLKGILVSSDFN
GILGYTEHQVVSSD 1 Saghar_9061 PLKGILSSDFNS
GILGYTEHQVVSSD 1 Saghar_9072 PLKGILSSDFNS
GILGYTEHQVVSSD 1 Saghar_9100 PLKGILSSDFNS
GILGYTEHQVVSSDF 1 Saghar_9100 PLKGILSDFNSD
GIMNSFVNDIFERIA 1 Saghar_9063 KAMGIMRIASEA
GISVVSYTLKDIHDD 1 Saghar_9072 VNMGISHDDQDY
GISVVSYTLKDIHDDQ 1 Saghar_9072 VNMGISDDQDYL
GISVVSYTLKDIHDDQ 1 Saghar_9100 VNMGISDDQDYL
GIYAEYQDTTYINH 1 Saghar_9004 YTGGIYINHVVS
GKDEAAGGAAAAAAE 1 Saghar_9090 AEGGKDAAEAGA
GKDEAAGGAAAAAAEA 1 Saghar_9090 AEGGKDAEAGAA
GKDYIALNEDLR 1 Saghar_9023 AYDGKDDLRSWT
GKDYIALNEDLRS 1 Saghar_9023 AYDGKDLRSWTA
GKDYIALNEDLRSW 1 Saghar_9023 AYDGKDRSWTAA
GKDYIALNEDLRSWT 1 Saghar_9023 AYDGKDSWTAAD
GKDYIALNEDLRSWT 1 Saghar_9061 AYDGKDSWTAAD
GKDYIALNEDLRSWTA 1 Saghar_9031 AYDGKDWTAADT
GKDYIALNEDLRSWTA 1 Saghar_9061 AYDGKDWTAADT
GKDYIALNEDLRSWTA 1 Saghar_9090 AYDGKDWTAADM
GKDYIALNEDLRSWTAA 1 Saghar_9061 AYDGKDTAADTA
GKDYLALNEDLRSW 1 Saghar_9023 AYDGKDRSWTAA
GKDYLALNEDLRSWT 1 Saghar_9023 AYDGKDSWTAAD
GKDYLALNEDLRSWTA 1 Saghar_9031 AYDGKDWTAADT
GKDYLALNEDLRSWTA 1 Saghar_9090 AYDGKDWTAADT
GKEATAVVDQIL 1 Saghar_9063 IRQGKEQILAQE
GKEATAVVDQILAQ 1 Saghar_9063 IRQGKELAQEEN
GKELNKSINPDEAV 1 Saghar_9060 FFNGKEEAVAYG
GKELNKSINPDEAVA 1 Saghar_9060 FFNGKEAVAYGA
GKELNKSINPDEAVAYG 1 Saghar_9023 FFNGKEAYGAAV
GKELNKSINPDEAVAYG 1 Saghar_9060 FFNGKEAYGAAV
GKFAFTTEDYDMFE 1 Saghar_9060 ATKGKFMFEVCF
GKFITQWGEESSG 1 Saghar_9061 SPSGKFSSGSSP
GKFITQWGEESSG 1 Saghar_9084 SPSGKFSSGSSP
GKFITQWGEESSGS 1 Saghar_9061 SPSGKFSGSSPL
GKFITQWGEESSGSSP 1 Saghar_9061 SPSGKFSSPLPG
GKFITQWGEESSGSSPL 1 Saghar_9061 SPSGKFSPLPGQ
GKIDFLNNYALFLSPS 1 Saghar_9060 RLTGKISPSAQQ
GKITPWPDSRDLDLS 1 Saghar_9084 EADGKIDLSDCX
GKLTGMAFRVPTANV 1 Saghar_9100 ELNGKLANVSVV
GKLTGMAFRVPTANVS 1 Saghar_9100 ELNGKLNVSVVD
GKLVINGNPITIF 1 Saghar_9060 AENGKLTIFQER
GKLVINGNPITIF 1 Saghar_9061 AENGKLTIFQER
GKNVNAGGHKLGLGLEFQA 1 Saghar_9060 LLDGKNFQAXXX
GKNVNAGGHKLGLGLEFQA 1 Saghar_9061 LLDGKNFQAXXX
GKNVNAGGHKLGLGLEFQA 1 Saghar_9063 LLDGKNFQAXXX
GKNVNAGGHKLGLGLEFQA 1 Saghar_9084 LLDGKNFQAXXX
GKNVNAGGHKLGLGLEFQA 1 Saghar_9090 LLDGKNFQAXXX
GKNVNAGGHKLGLGLEFQA 1 Saghar_9100 LLDGKNFQAXXX
GKPPQYIAVHVVPDQ 1 Saghar_9100 QATGKPPDQLMA
GKPPQYIAVHVVPDQL 1 Saghar_9072 QATGKPDQLMAF
GKPPQYIAVHVVPDQL 1 Saghar_9100 QATGKPDQLMAF
GKQISGFGKKFYYKAT 1 Saghar_9060 VENGKQKATVMF
GKRNGVVDAWAGPAQVPEEG 1 Saghar_9090 SRGGKREEGAVT
GKRVNLAIWDTAGQER 1 Saghar_9060 NIGGKRQERFHA
GKRVNLAIWDTAGQERF 1 Saghar_9060 NIGGKRERFHAL
GLAEYLFDKHTLGDSDN 1 Saghar_9072 PESGLASDNESX
GLAWVGAPSGSSGGI 1 Saghar_9090 GVLGLAGGICEK
GLAYAMAHTGVI 1 Saghar_9075 GILGLAGVIFFL
GLDLADALDDQDDGR 1 Saghar_9063 PGSGLDDGRRKP
GLDLADALDDQDDGRR 1 Saghar_9063 PGSGLDGRRKPG
GLFPVSEAQVHLALGDQ 1 Saghar_9052 SLDGLFGDQRLN
GLFPVSEAQVHLALGDQ 1 Saghar_9072 SLDGLFGDQRLN
GLFPVSEAQVHLALGDQR 1 Saghar_9052 SLDGLFDQRLNP
GLFPVSEAQVHLALGDQR 1 Saghar_9100 SLDGLFDQRLNP
GLMTTVHAITATQK 1 Saghar_9052 IVEGLMTQKTVD
GLNAMECALHLEKN 1 Saghar_9013 WESGLNEKNVNQ
GLQDKLAQIRDARGALS 1 Saghar_9061 YYEGLQALSALR
GLTNIKTEEISEVK 1 Saghar_9093 PGSGLTEVKMDA
GLYDVVSVLRIARTPSVN 1 Saghar_9060 NMRGLYSVNIGC
GMNGYFLIERGKN 1 Saghar_9061 PQWGMNGKNMCG
GMNGYFLIERGKN 1 Saghar_9084 PQWGMNGKNMCG
GMNGYFLIERGKNM 1 Saghar_9013 PQWGMNKNMCGL
GMNGYFLIERGKNM 1 Saghar_9084 PQWGMNKNMCGL
GNFGGSRNMGGP 1 Saghar_9063 MKSGNFGGPYGG
GNIQLSYSDGDDCGH 1 Saghar_9084 KEKGNICGHGKK
GNIQLSYSDGDDCGHG 1 Saghar_721 KEKGNIGHGKKI
GNIQLSYSDGDDCGHG 1 Saghar_9004 KEKGNIGHGKKI
GNIQLSYSDGDDCGHG 1 Saghar_9084 KEKGNIGHGKKI
GNIVVIMISYPKGRE 1 Saghar_9013 AGTGNIGREILE
GNIVVIMISYPKGREI 1 Saghar_9060 AGTGNIREILEL
GNLIFDPNNYLPKES 1 Saghar_9072 KIEGNLKESMLK
GNLIFDPNNYLPKESML 1 Saghar_9072 KIEGNLSMLKTT
GNPFSPGTPISPGPI 1 Saghar_9060 LSPGNPGPIFPI
GNPITIFQERDP 1 Saghar_9093 VINGNPRDPSKI
GNPITIFQERDP 1 Saghar_9100 VINGNPRDPSKI
GNPITIFQERDPS 1 Saghar_9031 VINGNPDPSKIK
GNPITIFQERDPS 1 Saghar_9072 VINGNPDPSKIK
GNPITIFQERDPS 1 Saghar_9100 VINGNPDPSKIK
GNPITIFQERDPSK 1 Saghar_9072 VINGNPPSKIKW
GNPITIFQERDPSK 1 Saghar_9093 VINGNPPSKIKW
GNPITIFQERDPSK 1 Saghar_9100 VINGNPPSKIKW
GNPITIFQERDPSKI 1 Saghar_9072 VINGNPSKIKWG
GNPITIFQERDPSKI 1 Saghar_9100 VINGNPSKIKWG
GNPITIFQERDPSKIK 1 Saghar_9072 VINGNPKIKWGD
GNPITIFQERDPSKIK 1 Saghar_9100 VINGNPKIKWGD
GNYLPLQCYGSIG 1 Saghar_9004 DENGNYSIGYCW
GNYLPLQCYGSIG 1 Saghar_9013 DENGNYSIGYCW
GPADGYAAIAQADR 1 Saghar_9090 EANGPAADRLTQ
GPADRLPRGGGASAAAA 1 Saghar_9090 GGDGPAAAAAAA
GPADVEDTTGSGATDSKDDDD 1 Saghar_9063 GKYGPADDDIDL
GPADVEDTTGSGATDSKDDDD 1 Saghar_9090 GKYGPADDDIDL
GPAELRSFNMPSLD 1 Saghar_721 RLSGPASLDKMD
GPAELRSFNMPSLD 1 Saghar_9004 RLSGPASLDKMD
GPAELRSFNMPSLDK 1 Saghar_721 RLSGPALDKMDG
GPAELRSFNMPSLDK 1 Saghar_9004 RLSGPALDKMDG
GPAELRSFNMPSLDKM 1 Saghar_721 RLSGPADKMDGS
GPAELRSFNMPSLDKM 1 Saghar_9004 RLSGPADKMDGS
GPAELRSFNMPSLDKM 1 Saghar_9084 RLSGPADKMDGS
GPALVKPTQTLTLT 1 Saghar_9061 RESGPATLTCTF
GPAPAAGAAPAGGP 1 Saghar_9043 GAGGPAGGPAPS
GPAPAAGAAPAGGPA 1 Saghar_9043 GAGGPAGPAPST
GPAPAAGAAPAGGPA 1 Saghar_9090 GAGGPAGPAPST
GPAPAAGAAPAGGPAP 1 Saghar_9043 GAGGPAPAPSTA
GPAPAAGAAPAGGPAP 1 Saghar_9090 GAGGPAPAPSTA
GPAPAAGAAPAGGPAPS 1 Saghar_9043 GAGGPAAPSTAA
GPAPAAGAAPAGGPAPS 1 Saghar_9090 GAGGPAAPSTAA
GPAQQLSGFNTNQS 1 Saghar_9004 DEDGPANQSNNV
GPAQQLSGFNTNQS 1 Saghar_9072 DEDGPANQSNNV
GPAQVPEEGAVTVTVGGS 1 Saghar_9090 AWAGPAGGSGGD
GPAVLTSAVPVEPGQ 1 Saghar_9060 TGSGPAPGQWHR
GPDEDSSNRENAIEDEEEEE 1 Saghar_9063 GAEGPDEEEEED
GPDEDSSNRENAIEDEEEEEE 1 Saghar_9063 GAEGPDEEEEDD
GPDVPSTPAAEA 1 Saghar_9031 PVSGPDAEAKAA
GPDVPSTPAAEA 1 Saghar_9052 PVSGPDAEAKAA
GPDVPSTPAAEA 1 Saghar_9063 PVSGPDAEAKAA
GPDVPSTPAAEA 1 Saghar_9075 PVSGPDAEAKAA
GPDVPSTPAAEA 1 Saghar_9100 PVSGPDAEAKAA
GPDVPSTPAAEAK 1 Saghar_9031 PVSGPDEAKAAE
GPDVPSTPAAEAK 1 Saghar_9052 PVSGPDEAKAAE
GPDVPSTPAAEAK 1 Saghar_9075 PVSGPDEAKAAE
GPDVPSTPAAEAK 1 Saghar_9090 PVSGPDEAKAAE
GPDVPSTPAAEAK 1 Saghar_9100 PVSGPDEAKAAE
GPDVPSTPAAEAKA 1 Saghar_9031 PVSGPDAKAAEA
GPDVPSTPAAEAKA 1 Saghar_9052 PVSGPDAKAAEA
GPDVPSTPAAEAKA 1 Saghar_9063 PVSGPDAKAAEA
GPDVPSTPAAEAKA 1 Saghar_9075 PVSGPDAKAAEA
GPDVPSTPAAEAKA 1 Saghar_9090 PVSGPDAKAAEA
GPDVPSTPAAEAKA 1 Saghar_9100 PVSGPDAKAAEA
GPDVPSTPAAEAKAA 1 Saghar_9031 PVSGPDKAAEAA
GPDVPSTPAAEAKAA 1 Saghar_9052 PVSGPDKAAEAA
GPDVPSTPAAEAKAA 1 Saghar_9075 PVSGPDKAAEAA
GPDVPSTPAAEAKAAE 1 Saghar_9052 PVSGPDAAEAAA
GPDVPSTPAAEAKAAE 1 Saghar_9075 PVSGPDAAEAAA
GPDVPSTPAAEAKAAEA 1 Saghar_9052 PVSGPDAEAAAS
GPDVPSTPAAEAKAAEAA 1 Saghar_9043 PVSGPDEAAASA
GPDVPSTPAAEAKAAEAA 1 Saghar_9075 PVSGPDEAAASA
GPDVPSTPAAEAKAAEAA 1 Saghar_9090 PVSGPDEAAASA
GPDVPSTPAAEAKAAEAAA 1 Saghar_9090 PVSGPDAAASAY
GPDVPSTPAAEAKAAEAAAS 1 Saghar_9043 PVSGPDAASAYY
GPDVPSTPAAEAKAAEAAAS 1 Saghar_9052 PVSGPDAASAYY
GPDVPSTPAAEAKAAEAAAS 1 Saghar_9075 PVSGPDAASAYY
GPDVPSTPAAEAKAAEAAAS 1 Saghar_9090 PVSGPDAASAYY
GPDVPSTPAAEAKAAEAAASA 1 Saghar_9090 PVSGPDASAYYN
GPEDEDSFSNAESYE 1 Saghar_9031 EPLGPESYENED
GPEDEDSFSNAESYEN 1 Saghar_9031 EPLGPEYENEDE
GPEDEDSFSNAESYEN 1 Saghar_9075 EPLGPEYENEDE
GPEDEDSFSNAESYENE 1 Saghar_9031 EPLGPEENEDEE
GPEDEDSFSNAESYENED 1 Saghar_9031 EPLGPENEDEEL
GPEEQFTVLSLSAGRPK 1 Saghar_9052 VSLGPERPKRPH
GPEEQFTVLSLSAGRPKRPH 1 Saghar_9052 VSLGPERPHARR
GPEGVAPAPEGEK 1 Saghar_9031 AEAGPEGEKKQK
GPEGVAPAPEGEK 1 Saghar_9075 AEAGPEGEKKQK
GPEIRAVPLVNRD 1 Saghar_9100 KDSGPENRDRGR
GPEIRAVPLVNRDR 1 Saghar_9100 KDSGPERDRGRF
GPERSQEVAYTDIKVIG 1 Saghar_721 LGQGPEVIGNGS
GPERSQEVAYTDIKVIG 1 Saghar_9004 LGQGPEVIGNGS
GPERSQEVAYTDIKVIG 1 Saghar_9061 LGQGPEVIGNGS
GPERSQEVAYTDIKVIGN 1 Saghar_721 LGQGPEIGNGSF
GPERSQEVAYTDIKVIGN 1 Saghar_9004 LGQGPEIGNGSF
GPERSQEVAYTDIKVIGN 1 Saghar_9061 LGQGPEIGNGSF
GPGAHRGEPAPEDP 1 Saghar_9031 QRMGPGEDPPKQ
GPGAHRGEPAPEDPP 1 Saghar_9023 QRMGPGDPPKQR
GPGAHRGEPAPEDPP 1 Saghar_9031 QRMGPGDPPKQR
GPGAHRGEPAPEDPP 1 Saghar_9043 QRMGPGDPPKQR
GPGAHRGEPAPEDPP 1 Saghar_9063 QRMGPGDPPKQR
GPGAHRGEPAPEDPP 1 Saghar_9072 QRMGPGDPPKQR
GPGAHRGEPAPEDPP 1 Saghar_9090 QRMGPGDPPKQR
GPGAHRGEPAPEDPP 1 Saghar_9100 QRMGPGDPPKQR
GPGAHRGEPAPEDPPK 1 Saghar_9031 QRMGPGPPKQRC
GPGDDDEIQFDDIGDD 1 Saghar_9084 DTFGPGGDDDED
GPGDDDEIQFDDIGDDD 1 Saghar_721 DTFGPGDDDEDI
GPGDDDEIQFDDIGDDD 1 Saghar_9004 DTFGPGDDDEDI
GPGDDDEIQFDDIGDDD 1 Saghar_9023 DTFGPGDDDEDI
GPGDDDEIQFDDIGDDD 1 Saghar_9061 DTFGPGDDDEDI
GPGDDDEIQFDDIGDDD 1 Saghar_9084 DTFGPGDDDEDI
GPGDDDEIQFDDIGDDDE 1 Saghar_9061 DTFGPGDDEDID
GPGDDDEIQFDDIGDDDED 1 Saghar_9061 DTFGPGDEDIDD
GPGDEDQEEETQGQEEGDE 1 Saghar_9031 VHRGPGGDEGEP
GPGGSGAGPGGGLTPSAP 1 Saghar_9043 GLVGPGSAPPYG
GPGGSGAGPGGGLTPSAPP 1 Saghar_9043 GLVGPGAPPYGA
GPGGSGAGPGGGLTPSAPPY 1 Saghar_9043 GLVGPGPPYGAA
GPGPAAGAALPDQ 1 Saghar_9043 PGAGPGPDQSFL
GPGPAAGAALPDQ 1 Saghar_9090 PGAGPGPDQSFL
GPGPAAGAALPDQS 1 Saghar_9090 PGAGPGDQSFLW
GPGPAAGAALPDQSF 1 Saghar_9043 PGAGPGQSFLWN
GPGPEDTVQDNLG 1 Saghar_9060 SKEGPGNLGAAG
GPGSTTISGRSSP 1 Saghar_9052 LEGGPGSSPHST
GPGSTTISGRSSPH 1 Saghar_9052 LEGGPGSPHSTY
GPGVPQASGAPATP 1 Saghar_9043 WHDGPGATPSAL
GPGVPQASGAPATPSA 1 Saghar_9043 WHDGPGPSALRA
GPGVPQASGAPATPSAL 1 Saghar_9043 WHDGPGSALRAC
GPGVPQASGAPATPSALR 1 Saghar_9043 WHDGPGALRACV
GPHNTLFGYSVVLHSHG 1 Saghar_9013 LYQGPHSHGANR
GPIEATSFILRAVRPR 1 Saghar_9100 HRVGPIRPRARY
GPITSAAELNDPQ 1 Saghar_9093 AERGPIDPQSIL
GPITSAAELNDPQS 1 Saghar_9093 AERGPIPQSILL
GPKFLKSGDAAIV 1 Saghar_9100 LEDGPKAIVDMV
GPKPLFRRMSSLVGP 1 Saghar_9084 MQSGPKVGPTQS
GPKPLFRRMSSLVGP 1 Saghar_9090 MQSGPKVGPTQS
GPKPLFRRMSSLVGPT 1 Saghar_9084 MQSGPKGPTQSF
GPKPLFRRMSSLVGPT 1 Saghar_9090 MQSGPKGPTQSF
GPKPLFRRMSSLVGPTQ 1 Saghar_9031 MQSGPKPTQSFF
GPKPLFRRMSSLVGPTQ 1 Saghar_9090 MQSGPKPTQSFF
GPKPLFRRMSSLVGPTQSF 1 Saghar_9090 MQSGPKQSFFMR
GPLDQVRAALPTPALSPE 1 Saghar_9090 LLSGPLSPEDKA
GPLEYVPSAKVEVVE 1 Saghar_9043 LIRGPLVVEERQ
GPLEYVPSAKVEVVE 1 Saghar_9052 LIRGPLVVEERQ
GPLEYVPSAKVEVVEER 1 Saghar_9052 LIRGPLEERQAI
GPLEYVPSAKVEVVEERQ 1 Saghar_9052 LIRGPLERQAIP
GPLKGILGYTEHQVV 1 Saghar_9061 ASEGPLQVVSSD
GPLKGILGYTEHQVVS 1 Saghar_9061 ASEGPLVVSSDF
GPLKGILGYTEHQVVS 1 Saghar_9072 ASEGPLVVSSDF
GPLKGILGYTEHQVVS 1 Saghar_9100 ASEGPLVVSSDF
GPLKGILGYTEHQVVSS 1 Saghar_9072 ASEGPLVSSDFN
GPLKGILGYTEHQVVSS 1 Saghar_9100 ASEGPLVSSDFN
GPLKGILGYTEHQVVSSD 1 Saghar_9061 ASEGPLSSDFNS
GPLKGILGYTEHQVVSSD 1 Saghar_9072 ASEGPLSSDFNS
GPLKGILGYTEHQVVSSD 1 Saghar_9100 ASEGPLSSDFNS
GPLKGILGYTEHQVVSSDF 1 Saghar_9072 ASEGPLSDFNSD
GPLKGILGYTEHQVVSSDF 1 Saghar_9100 ASEGPLSDFNSD
GPLKGILGYTEHQVVSSDFN 1 Saghar_9061 ASEGPLDFNSDT
GPLPPGWEERIHLDG 1 Saghar_9100 NDLGPLLDGRTF
GPLPPGWEERTHTD 1 Saghar_9100 NDLGPLHTDGRI
GPMFELLPGESNKIPR 1 Saghar_9043 EEKGPMIPRLRT
GPMFELLPGESNKIPRL 1 Saghar_9043 EEKGPMPRLRTD
GPMFELLPGESNKIPRLR 1 Saghar_9043 EEKGPMRLRTDL
GPNGAIIHYAPVPE 1 Saghar_9090 SSTGPNVPETNR
GPNGEIIYSFGSHNR 1 Saghar_9072 LDEGPNHNRAGV
GPNGEIIYSFGSHNR 1 Saghar_9100 LDEGPNHNRAGV
GPNGEIIYSFGSHNRAG 1 Saghar_9072 LDEGPNRAGVRQ
GPNGEIIYSFGSHNRAGVR 1 Saghar_9084 LDEGPNGVRQLF
GPPEIYSDTQFPSLQ 1 Saghar_9093 TPQGPPSLQSTA
GPPEPGVRSFGFPDPQSR 1 Saghar_9061 PNCGPPQSRLYG
GPPEPGVRSFGFPDPQSRL 1 Saghar_9061 PNCGPPSRLYGV
GPPEPGVRSFGFPDPQSRLY 1 Saghar_9061 PNCGPPRLYGVY
GPPKLDIRKEEKQIMID 1 Saghar_9060 GKIGPPMIDIFH
GPPKLDIRKEEKQIMIDI 1 Saghar_9060 GKIGPPIDIFHP
GPPKLDIRKEEKQIMIDIF 1 Saghar_9023 GKIGPPDIFHPS
GPPKLDIRKEEKQIMIDIF 1 Saghar_9060 GKIGPPDIFHPS
GPPKLDIRKEEKQIMIDIFH 1 Saghar_9023 GKIGPPIFHPSV
GPPKLDIRKEEKQIMIDIFH 1 Saghar_9060 GKIGPPIFHPSV
GPPKLDIRKEEKQIMIDIFHP 1 Saghar_9023 GKIGPPFHPSVF
GPPKLDIRKEEKQIMIDIFHP 1 Saghar_9060 GKIGPPFHPSVF
GPPLDAYSIQGQHT 1 Saghar_9100 DLEGPPQHTISP
GPPPEALPAEPAAE 1 Saghar_9075 AAQGPPAAEAEA
GPPSAPAEDRSGTPD 1 Saghar_9013 QVSGPPTPDSIA
GPPSAPAEDRSGTPDSIAS 1 Saghar_9090 QVSGPPIASSSS
GPPTPGVPDLVDFQPPPE 1 Saghar_9084 QPLGPPPPELVL
GPPYPVTTIIAPPGHTG 1 Saghar_9060 RQAGPPHTGVAC
GPQLRDFSSIIQTCSG 1 Saghar_9090 GPSGPQCSGNIQ
GPQLRDFSSIIQTCSGN 1 Saghar_9090 GPSGPQSGNIQR
GPQLRDFSSIIQTCSGNI 1 Saghar_9090 GPSGPQGNIQRI
GPQLRDFSSIIQTCSGNIQ 1 Saghar_9090 GPSGPQNIQRIS
GPQWGMNGYFLIERGK 1 Saghar_9013 NSWGPQRGKNMC
GPQWGMNGYFLIERGK 1 Saghar_9084 NSWGPQRGKNMC
GPQWGMNGYFLIERGKN 1 Saghar_9013 NSWGPQGKNMCG
GPQWGMNGYFLIERGKN 1 Saghar_9061 NSWGPQGKNMCG
GPQWGMNGYFLIERGKN 1 Saghar_9084 NSWGPQGKNMCG
GPQWGMNGYFLIERGKNM 1 Saghar_9013 NSWGPQKNMCGL
GPQWGMNGYFLIERGKNM 1 Saghar_9061 NSWGPQKNMCGL
GPQWGMNGYFLIERGKNM 1 Saghar_9084 NSWGPQKNMCGL
GPRAEEYEFLTPVEEAPK 1 Saghar_9023 GSYGPRAPKGML
GPREKYGIVDYMIEQSGPP 1 Saghar_9061 DYNGPRGPPSKE
GPREKYGIVDYMIEQSGPPS 1 Saghar_9061 DYNGPRPPSKEI
GPREKYGIVDYMIEQSGPPS 1 Saghar_9084 DYNGPRPPSKEI
GPRPEEYEFLTPVEE 1 Saghar_9023 GSYGPRVEEAPK
GPRPEEYEFLTPVEE 1 Saghar_9031 GSYGPRVEEAPK
GPRPEEYEFLTPVEEAP 1 Saghar_9004 GSYGPREAPKGM
GPRPEEYEFLTPVEEAP 1 Saghar_9023 GSYGPREAPKGM
GPRPEEYEFLTPVEEAPK 1 Saghar_9023 GSYGPRAPKGML
GPRPEEYEFLTPVEEAPK 1 Saghar_9031 GSYGPRAPKGML
GPSGPQLRDFSSIIQTCSGNI 1 Saghar_9090 RNPGPSGNIQRI
GPSKVDINTEDLEDG 1 Saghar_9093 SIEGPSEDGTCR
GPSNVGAGSLDISK 1 Saghar_9043 CYAGPSISKSLI
GPSPYPQGGYPQGPYP 1 Saghar_9043 YPHGPSPYPQGG
GPSPYPQGGYPQGPYP 1 Saghar_9090 YPHGPSPYPQGG
GPSPYPQGGYPQGPYPQ 1 Saghar_9043 YPHGPSYPQGGY
GPSPYPQGGYPQGPYPQ 1 Saghar_9090 YPHGPSYPQGGY
GPSTTTETETIAK 1 Saghar_9052 TGIGPSIAKYEI
GPSVFPLAPSSK 1 Saghar_9072 STKGPSSSKSTS
GPTAESASGPSEDPSV 1 Saghar_9031 ARPGPTPSVNFL
GPTDSYAAISQVD 1 Saghar_9090 ESNGPTQVDRLQ
GPTDSYAAISQVDR 1 Saghar_9031 ESNGPTVDRLQS
GPTDSYAAISQVDR 1 Saghar_9075 ESNGPTVDRLQS
GPTDSYAAISQVDR 1 Saghar_9090 ESNGPTVDRLQS
GPTDSYAAISQVDRL 1 Saghar_9090 ESNGPTDRLQSE
GPTDSYAAISQVDRLQ 1 Saghar_9090 ESNGPTRLQSEP
GPTTYKVTSTLT 1 Saghar_9072 KESGPTTLTIKE
GPTTYKVTSTLTI 1 Saghar_9072 KESGPTLTIKES
GPTTYKVTSTLTIK 1 Saghar_9093 KESGPTTIKESD
GPTTYKVTSTLTIKE 1 Saghar_9093 KESGPTIKESDW
GPTTYKVTSTLTIKES 1 Saghar_9093 KESGPTKESDWL
GPTTYKVTSTLTIKESD 1 Saghar_9093 KESGPTESDWLG
GPVPTAIIGGVAGSIL 1 Saghar_9043 RRAGPVSILLVL
GPVPTAIIGGVAGSIL 1 Saghar_9090 RRAGPVSILLVL
GPVTQEFWDNLE 1 Saghar_9084 EQLGPVNLEKET
GPVTQEFWDNLEK 1 Saghar_9004 EQLGPVLEKETE
GPVTQEFWDNLEK 1 Saghar_9061 EQLGPVLEKETE
GPVTQEFWDNLEK 1 Saghar_9084 EQLGPVLEKETE
GPVTQEFWDNLEKE 1 Saghar_721 EQLGPVEKETEG
GPVTQEFWDNLEKE 1 Saghar_9004 EQLGPVEKETEG
GPVTQEFWDNLEKE 1 Saghar_9084 EQLGPVEKETEG
GPVTQEFWDNLEKET 1 Saghar_721 EQLGPVKETEGL
GPVTQEFWDNLEKET 1 Saghar_9004 EQLGPVKETEGL
GPVTQEFWDNLEKET 1 Saghar_9043 EQLGPVKETEGL
GPVTQEFWDNLEKET 1 Saghar_9061 EQLGPVKETEGL
GPVTQEFWDNLEKET 1 Saghar_9084 EQLGPVKETEGL
GPVYIGELPQDF 1 Saghar_9023 TQRGPVQDFLRI
GPYPDYSSSSYIEDSIHH 1 Saghar_9063 PKIGPYIHHTDS
GPYPQGGYPQGP 1 Saghar_9043 YPQGPYQGPYPQ
GPYPQGGYPQGPYP 1 Saghar_9043 YPQGPYPYPQEG
GPYPQGGYPQGPYPQ 1 Saghar_9043 YPQGPYYPQEGY
GPYPQGGYPQGPYPQ 1 Saghar_9090 YPQGPYYPQEGY
GPYPQGGYPQGPYPQSPFPP 1 Saghar_9043 YPQGPYFPPNPY
GQERFVWSSLDTPSQRSF 1 Saghar_9052 PVSGQERSFSGP
GQLVSGGVAEEAKQA 1 Saghar_9090 PSSGQLKQALKN
GQLYSKFLLKAEPL 1 Saghar_9072 EHTGQLEPLAFT
GQLYSKFLLKAEPL 1 Saghar_9100 EHTGQLEPLAFT
GQLYSKFLLKAEPLA 1 Saghar_9072 EHTGQLPLAFTF
GQTASKAWTLEVL 1 Saghar_9004 NSIGQTEVLYAP
GQVINETSQHHDDLE 1 Saghar_9063 TRDGQVDLEXXX
GQVINETSQHHDDLE 1 Saghar_9072 TRDGQVDLEXXX
GQVINETSQHHDDLE 1 Saghar_9084 TRDGQVDLEXXX
GQVINETSQHHDDLE 1 Saghar_9093 TRDGQVDLEXXX
GQVYVNDLPVNSGVTR 1 Saghar_9052 YESGQVVTRISC
GRAAAAAAAAAAA 1 Saghar_9013 ENAGRAAAAAAA
GRAAAAAAAAAAA 1 Saghar_9075 ENAGRAAAAAAA
GRAAAAAAAAAAA 1 Saghar_9090 ENAGRAAAAAAA
GRAGTVRRQAVDVSPLR 1 Saghar_9090 TRIGRAPLRRVN
GRDLNKSINPDEAVA 1 Saghar_9060 FFNGRDAVAYGA
GRDLNKSINPDEAVAYG 1 Saghar_9060 FFNGRDAYGAAV
GRDSFKAFAKALGVMDD 1 Saghar_9072 QYTGRDMDDLKS
GRDSFKAFAKALGVMDD 1 Saghar_9100 QYTGRDMDDLKS
GREDVLKEAVANKGPVS 1 Saghar_9043 LPYGREPVSVGV
GRGLGVGFGSGGGSS 1 Saghar_9063 ASSGRGGSSSSV
GRPDAEYWNSQKDF 1 Saghar_9072 TELGRPKDFLED
GRPDAEYWNSQKDFL 1 Saghar_9072 TELGRPDFLEDR
GRPDAEYWNSQKDFL 1 Saghar_9100 TELGRPDFLEDR
GRPDAEYWNSQKDFLE 1 Saghar_9072 TELGRPFLEDRR
GRPDAEYWNSQKDFLE 1 Saghar_9100 TELGRPFLEDRR
GRPDAEYWNSQKDFLED 1 Saghar_9100 TELGRPLEDRRA
GRPDAEYWNSQKDFLEDR 1 Saghar_9100 TELGRPEDRRAA
GRQEEIPVVIAASEDR 1 Saghar_9075 AVDGRQEDRLGG
GSDAYRLSVSRALSAD 1 Saghar_9052 DTVGSDSADQGS
GSDEDAAFAGCSQD 1 Saghar_9090 CRDGSDSQDPEF
GSDEDAAFAGCSQDPE 1 Saghar_9090 CRDGSDDPEFHK
GSDEEVDGKADGAEAKPAE 1 Saghar_721 AGDGSDPAEXXX
GSDEEVDGKADGAEAKPAE 1 Saghar_9004 AGDGSDPAEXXX
GSDEEVDGKADGAEAKPAE 1 Saghar_9013 AGDGSDPAEXXX
GSDEEVDGKADGAEAKPAE 1 Saghar_9023 AGDGSDPAEXXX
GSDEEVDGKADGAEAKPAE 1 Saghar_9031 AGDGSDPAEXXX
GSDEEVDGKADGAEAKPAE 1 Saghar_9043 AGDGSDPAEXXX
GSDEEVDGKADGAEAKPAE 1 Saghar_9052 AGDGSDPAEXXX
GSDEEVDGKADGAEAKPAE 1 Saghar_9060 AGDGSDPAEXXX
GSDEEVDGKADGAEAKPAE 1 Saghar_9061 AGDGSDPAEXXX
GSDEEVDGKADGAEAKPAE 1 Saghar_9063 AGDGSDPAEXXX
GSDEEVDGKADGAEAKPAE 1 Saghar_9072 AGDGSDPAEXXX
GSDEEVDGKADGAEAKPAE 1 Saghar_9075 AGDGSDPAEXXX
GSDEEVDGKADGAEAKPAE 1 Saghar_9084 AGDGSDPAEXXX
GSDEEVDGKADGAEAKPAE 1 Saghar_9090 AGDGSDPAEXXX
GSDEEVDGKADGAEAKPAE 1 Saghar_9093 AGDGSDPAEXXX
GSDEEVDGKADGAEAKPAE 1 Saghar_9100 AGDGSDPAEXXX
GSDLHLIEPLDEGGE 1 Saghar_9031 FQVGSDGGEGGR
GSEEAYIDPIAME 1 Saghar_9004 SRHGSEAMEYYN
GSFFLYSKLTVDKSR 1 Saghar_9063 DSDGSFKSRWQQ
GSFFLYSKLTVDKSRW 1 Saghar_9063 DSDGSFSRWQQG
GSFFLYSKLTVDKSRWQ 1 Saghar_9063 DSDGSFRWQQGN
GSIDGVQQISLEDALS 1 Saghar_9090 RELGSIALSSQE
GSIVIVRAGKIT 1 Saghar_9061 PVNGSIKITFAE
GSLEDFTDFQGGTL 1 Saghar_9061 LDDGSLGTLAQD
GSLNIPYKIEAVQ 1 Saghar_9084 ASLGSLAVQSET
GSLNSHGLELNADILG 1 Saghar_9013 LLSGSLILGTDK
GSLNSHGLELNADILGT 1 Saghar_9013 LLSGSLLGTDKI
GSNRASGVPDRFSG 1 Saghar_9063 IYLGSNFSGSGS
GSPTAAEGEAASAASSTSSP 1 Saghar_9090 AEPGSPSSPKAE
GSPTAAEGEAASAASSTSSPK 1 Saghar_9090 AEPGSPSPKAED
GSPVTLSFWEPEEPNNIHD 1 Saghar_9084 WLDGSPIHDEDC
GSRHGSEEAYIDPIA 1 Saghar_721 FSKGSRPIAMEY
GSRHGSEEAYIDPIA 1 Saghar_9004 FSKGSRPIAMEY
GSRHGSEEAYIDPIA 1 Saghar_9061 FSKGSRPIAMEY
GSRHGSEEAYIDPIA 1 Saghar_9084 FSKGSRPIAMEY
GSRHGSEEAYIDPIAM 1 Saghar_9061 FSKGSRIAMEYY
GSRHGSEEAYIDPIAME 1 Saghar_721 FSKGSRAMEYYN
GSRHGSEEAYIDPIAME 1 Saghar_9004 FSKGSRAMEYYN
GSRHGSEEAYIDPIAME 1 Saghar_9061 FSKGSRAMEYYN
GSRHGSEEAYIDPIAMEY 1 Saghar_9004 FSKGSRMEYYNW
GSRHGSEEAYIDPIAMEYY 1 Saghar_9004 FSKGSREYYNWG
GSRHGSEEAYIDPIAMEYY 1 Saghar_9061 FSKGSREYYNWG
GSTDNLMDDIERAVDDG 1 Saghar_9013 VLRGSTDDGVNT
GSVYTTNTILLSSEKR 1 Saghar_9052 LEDGSVEKRSFT
GTAAAAAAAAAAA 1 Saghar_9090 AAPGTAAAAAAF
GTAAAAAAAAAAAAAGEG 1 Saghar_9052 MGTAAAGEGARS
GTAALGCLVKDYFPEPV 1 Saghar_9013 TSGGTAEPVTVS
GTEQFTAMRDLYMK 1 Saghar_9063 DTAGTEYMKNGQ
GTGTSEHWVDDEGPQP 1 Saghar_9004 NLIGTGPQPKKV
GTGTSEHWVDDEGPQPK 1 Saghar_9004 NLIGTGQPKKVK
GTGTSEHWVDDEGPQPK 1 Saghar_9061 NLIGTGQPKKVK
GTHSPESDSIQWFHN 1 Saghar_9093 TCRGTHFHNGNL
GTWSEWSDPVIF 1 Saghar_9004 SYQGTWVIFQTQ
GTWSEWSDPVIFQ 1 Saghar_9004 SYQGTWIFQTQS
GTYHGDSDLQLD 1 Saghar_9100 DPTGTYQLDRIS
GTYQDVGSLNIGDV 1 Saghar_9052 GLQGTYGDVQLE
GVDTPWLRDFHDPVVE 1 Saghar_9004 YWCGVDVVEVEV
GVDTPWLRDFHDPVVE 1 Saghar_9084 YWCGVDVVEVEV
GVEGAYSDNPIIR 1 Saghar_9004 AKRGVEIIRHAS
GVEGAYSDNPIIR 1 Saghar_9061 AKRGVEIIRHAS
GVEGAYSDNPIIR 1 Saghar_9084 AKRGVEIIRHAS
GVEGAYSDNPIIRHA 1 Saghar_9004 AKRGVERHASIA
GVGTMVGADILAGRED 1 Saghar_9013 CLLGVGREDNSG
GVGTMVGADILAGREDN 1 Saghar_9013 CLLGVGEDNSGS
GVIEPDTDAPQEM 1 Saghar_9093 DKEGVIQEMGDE
GVIEPDTDAPQEMG 1 Saghar_9093 DKEGVIEMGDEN
GVIEPDTDAPQEMGDE 1 Saghar_9093 DKEGVIGDENAE
GVIKHLSVNDLPVG 1 Saghar_9063 DPNGVIPVGRSV
GVKNSEWIDACIN 1 Saghar_721 KNYGVKCINISH
GVKNSEWIDACIN 1 Saghar_9004 KNYGVKCINISH
GVLAGAGLGAALR 1 Saghar_9013 TVSGVLALRGLS
GVLLRTSQEPTSSE 1 Saghar_9060 LAEGVLSSEVVS
GVLNSLANVLSQ 1 Saghar_9013 CEFGVLLSQHLN
GVLNSLANVLSQH 1 Saghar_9013 CEFGVLSQHLNQ
GVLNSLANVLSQHL 1 Saghar_9013 CEFGVLQHLNQK
GVLNSLANVLSQHLN 1 Saghar_9013 CEFGVLHLNQKD
GVLNSLANVLSQHLNQ 1 Saghar_9013 CEFGVLLNQKDT
GVLNSLANVLSQHLNQKD 1 Saghar_9013 CEFGVLQKDTLM
GVLNSLANVLSQHLNQKDT 1 Saghar_9013 CEFGVLKDTLMQ
GVPAAAPGQPAQ 1 Saghar_9043 TLDGVPPAQLQL
GVPKDYTGEDVTPQ 1 Saghar_9023 VYQGVPTPQNFL
GVPKDYTGEDVTPQN 1 Saghar_9023 VYQGVPPQNFLA
GVPVICQVEHPAVT 1 Saghar_9061 EDDGVPAVTGNL
GVSAARAAAAAAAAAAA 1 Saghar_9090 HDSGVSAAAAAA
GVSAARAAAAAAAAAAAA 1 Saghar_9090 HDSGVSAAAAAA
GVSAARAAAAAAAAAAAAA 1 Saghar_9090 HDSGVSAAAAAA
GVSAARAAAAAAAAAAAAAA 1 Saghar_9090 HDSGVSAAAAAS
GVSYYINLCQKIYKGP 1 Saghar_9060 VHNGVSKGPLGC
GVSYYINLCQKIYKGPL 1 Saghar_9060 VHNGVSGPLGCS
GVSYYINLCQKIYKGPL 1 Saghar_9061 VHNGVSGPLGCS
GVTKVDYGDISSR 1 Saghar_9061 ISPGVTSSRVGL
GVTKVDYGDISSRVG 1 Saghar_9061 ISPGVTRVGLRH
GVVDAWAGPAQVPE 1 Saghar_9090 KRNGVVVPEEGA
GVVDAWAGPAQVPEE 1 Saghar_9075 KRNGVVPEEGAV
GVVDAWAGPAQVPEE 1 Saghar_9090 KRNGVVPEEGAV
GVVDAWAGPAQVPEEG 1 Saghar_9075 KRNGVVEEGAVT
GVVDAWAGPAQVPEEG 1 Saghar_9090 KRNGVVEEGAVT
GVVDAWAGPAQVPEEGA 1 Saghar_9090 KRNGVVEGAVTV
GVVDAWAGPAQVPEEGAVT 1 Saghar_9090 KRNGVVAVTVTV
GVVRQWLSRGGEI 1 Saghar_9072 DVTGVVGEIEGF
GVVRQWLSRGGEIE 1 Saghar_9072 DVTGVVEIEGFR
GVVRQWLSRGGEIE 1 Saghar_9100 DVTGVVEIEGFR
GVVRQWLSRGGEIEG 1 Saghar_9100 DVTGVVIEGFRL
GWDSVQDWMDVLSGGE 1 Saghar_9061 REGGWDGGEKQR
GYDQSAYDGKDYIALNEDLR 1 Saghar_9023 LLRGYDDLRSWT
GYSAYDFSDQEDEMA 1 Saghar_9084 SIKGYSEMAKAL
HAGVQYILDSVIS 1 Saghar_9063 DIQHAGVISALL
HDASFVAAIPSTQ 1 Saghar_9043 WLHHDASTQVVY
HDASFVAAIPSTQVV 1 Saghar_9043 WLHHDAQVVYFF
HDAVLRFNGAPTAN 1 Saghar_9061 IDDHDATANFQQ
HDAVLRFNGAPTANFQ 1 Saghar_9060 IDDHDANFQQDV
HDAVLRFNGAPTANFQ 1 Saghar_9061 IDDHDANFQQDV
HDAVLRFNGAPTANFQQ 1 Saghar_9060 IDDHDAFQQDVG
HEPLQTWQDAPY 1 Saghar_9004 TAMHEPAPYIFI
HEPLQTWQDAPYI 1 Saghar_9004 TAMHEPPYIFIV
HEPLQTWQDAPYIF 1 Saghar_9004 TAMHEPYIFIVH
HEPLQTWQDAPYIFI 1 Saghar_9004 TAMHEPIFIVHI
HEPPREDAAPTKPAPPAPPPP 1 Saghar_9004 TKVHEPPPPQNL
HESAAMAASANIE 1 Saghar_9031 GAAHESNIENSG
HESAAMAASANIE 1 Saghar_9043 GAAHESNIENSG
HESAAMAASANIE 1 Saghar_9052 GAAHESNIENSG
HESAAMAASANIE 1 Saghar_9075 GAAHESNIENSG
HESAAMAASANIE 1 Saghar_9090 GAAHESNIENSG
HESAAMAASANIEN 1 Saghar_9043 GAAHESIENSGL
HESAAMAASANIEN 1 Saghar_9075 GAAHESIENSGL
HESAAMAASANIEN 1 Saghar_9090 GAAHESIENSGL
HFSKFIPEGSQRVG 1 Saghar_721 HLGHFSRVGLVA
HGDTLTATATATARADQ 1 Saghar_9013 VMNHGDADQEGA
HGDTLTATATATARADQ 1 Saghar_9052 VMNHGDADQEGA
HGDTLTATATATARADQE 1 Saghar_9052 VMNHGDDQEGAR
HGKFHGTVKAENGKLV 1 Saghar_9052 DSTHGKKLVING
HGKFHGTVKAENGKLVI 1 Saghar_9052 DSTHGKLVINGN
HGKYMQSTTVEQSHTKW 1 Saghar_9052 VFSHGKTKWVRY
HGSEEAYIDPIA 1 Saghar_721 GSRHGSPIAMEY
HGSEEAYIDPIA 1 Saghar_9004 GSRHGSPIAMEY
HGSEEAYIDPIA 1 Saghar_9043 GSRHGSPIAMEY
HGSEEAYIDPIA 1 Saghar_9052 GSRHGSPIAMEY
HGSEEAYIDPIA 1 Saghar_9061 GSRHGSPIAMEY
HGSEEAYIDPIA 1 Saghar_9084 GSRHGSPIAMEY
HGSEEAYIDPIAM 1 Saghar_721 GSRHGSIAMEYY
HGSEEAYIDPIAM 1 Saghar_9004 GSRHGSIAMEYY
HGSEEAYIDPIAM 1 Saghar_9061 GSRHGSIAMEYY
HGSEEAYIDPIAM 1 Saghar_9084 GSRHGSIAMEYY
HGSEEAYIDPIAME 1 Saghar_721 GSRHGSAMEYYN
HGSEEAYIDPIAME 1 Saghar_9004 GSRHGSAMEYYN
HGSEEAYIDPIAME 1 Saghar_9043 GSRHGSAMEYYN
HGSEEAYIDPIAME 1 Saghar_9052 GSRHGSAMEYYN
HGSEEAYIDPIAME 1 Saghar_9061 GSRHGSAMEYYN
HGSEEAYIDPIAME 1 Saghar_9063 GSRHGSAMEYYN
HGSEEAYIDPIAME 1 Saghar_9084 GSRHGSAMEYYN
HGSEEAYIDPIAMEY 1 Saghar_9004 GSRHGSMEYYNW
HGSEEAYIDPIAMEY 1 Saghar_9061 GSRHGSMEYYNW
HGSEEAYIDPIAMEY 1 Saghar_9084 GSRHGSMEYYNW
HGSEEAYIDPIAMEYY 1 Saghar_9004 GSRHGSEYYNWG
HGSEEAYIDPIAMEYY 1 Saghar_9061 GSRHGSEYYNWG
HGSEEAYIDPIAMEYY 1 Saghar_9084 GSRHGSEYYNWG
HGTNKHWLIRQAKTPM 1 Saghar_9100 FNIHGTTPMTNS
HHKAQVEEFLAQHGSEYQ 1 Saghar_9100 HEQHHKEYQSVK
HHPISDHEATLR 1 Saghar_9093 HVTHHPTLRCWA
HHPISDHEATLRCWALGFY 1 Saghar_9004 HVTHHPGFYPAE
HHPISDHEATLRCWALGFYPA 1 Saghar_9004 HVTHHPYPAEIT
HIADLAGNSEVILPVP 1 Saghar_9090 LYRHIAPVPAFN
HIADLAGNSEVILPVPA 1 Saghar_9090 LYRHIAVPAFNV
HKAQVEEFLAQHGSE 1 Saghar_9100 EQHHKAGSEYQS
HKAQVEEFLAQHGSEY 1 Saghar_9072 EQHHKASEYQSV
HKAQVEEFLAQHGSEYQ 1 Saghar_9100 EQHHKAEYQSVK
HKVYACEVTHQGLS 1 Saghar_9090 YEKHKVGLSSPV
HKVYACEVTHQGLSSP 1 Saghar_9090 YEKHKVSSPVTK
HLEEMVDPEDPD 1 Saghar_9084 LSSHLEDPDNVQ
HLEEMVDPEDPDN 1 Saghar_9004 LSSHLEPDNVQS
HLEEMVDPEDPDN 1 Saghar_9084 LSSHLEPDNVQS
HLKNTMETIDWKVF 1 Saghar_9063 NLRHLKKVFESW
HLKNTMETIDWKVFE 1 Saghar_9063 NLRHLKVFESWM
HLKNTMETIDWKVFES 1 Saghar_9063 NLRHLKFESWMH
HLKNTMETIDWKVFESW 1 Saghar_9063 NLRHLKESWMHH
HLLRYRNWHARSLLD 1 Saghar_9072 EVLHLLLLDRKF
HLLRYRNWHARSLLD 1 Saghar_9100 EVLHLLLLDRKF
HLQPLRSAAGAAAL 1 Saghar_9052 LALHLQAALALT
HNLLVCSVSGFYPG 1 Saghar_9075 LQHHNLYPGSIE
HNTRITQWEDPR 1 Saghar_9004 FVNHNTDPRSQG
HNTRITQWEDPR 1 Saghar_9084 FVNHNTDPRSQG
HNTRITQWEDPRS 1 Saghar_9004 FVNHNTPRSQGQ
HNTRITQWEDPRSQ 1 Saghar_9004 FVNHNTRSQGQL
HNTRITQWEDPRSQ 1 Saghar_9061 FVNHNTRSQGQL
HNTRITQWEDPRSQG 1 Saghar_9004 FVNHNTSQGQLN
HNTRITQWEDPRSQG 1 Saghar_9061 FVNHNTSQGQLN
HNTRITQWEDPRSQGQ 1 Saghar_9004 FVNHNTQGQLNE
HNTRITQWEDPRSQGQL 1 Saghar_9004 FVNHNTGQLNEK
HPAENGKSNFLNCYVSG 1 Saghar_9013 YSRHPAVSGFHP
HPAENGKSNFLNCYVSG 1 Saghar_9072 YSRHPAVSGFHP
HPAENGKSNFLNCYVSGFH 1 Saghar_9013 YSRHPAGFHPSD
HPAENGKSNFLNCYVSGFH 1 Saghar_9072 YSRHPAGFHPSD
HPAENGKSNFLNCYVSGFHP 1 Saghar_9013 YSRHPAFHPSDI
HPAENGKSNFLNCYVSGFHP 1 Saghar_9072 YSRHPAFHPSDI
HPAENGKSNFLNCYVSGFHPS 1 Saghar_9013 YSRHPAHPSDIE
HPAENGKSNFLNCYVSGFHPS 1 Saghar_9072 YSRHPAHPSDIE
HPDSVFYDPADDD 1 Saghar_9023 ASIHPDDDDAFE
HPDSVFYDPADDDAFE 1 Saghar_9023 ASIHPDAFEPVE
HPEEYDYMKDIVVQE 1 Saghar_9063 AFLHPEVQETME
HPEEYDYMKDIVVQET 1 Saghar_9063 AFLHPEQETMED
HPHALLVYPTLPEALQRQW 1 Saghar_9013 LVCHPHRQWDQV
HPISDHEATLRCW 1 Saghar_9052 VTHHPIRCWALG
HPISDHEATLRCWAL 1 Saghar_9052 VTHHPIWALGFY
HPISDHEATLRCWAL 1 Saghar_9093 VTHHPIWALGFY
HPISDHEATLRCWALG 1 Saghar_9031 MTHHPIALGFYP
HPISDHEATLRCWALG 1 Saghar_9052 VTHHPIALGFYP
HPISDHEATLRCWALG 1 Saghar_9075 MTHHPIALGFYP
HPISDHEATLRCWALG 1 Saghar_9093 VTHHPIALGFYP
HPISDHEATLRCWALGF 1 Saghar_9052 VTHHPILGFYPA
HPISDHEATLRCWALGFY 1 Saghar_9004 VTHHPIGFYPAE
HPISDHEATLRCWALGFY 1 Saghar_9052 VTHHPIGFYPAE
HPISDHEATLRCWALGFYP 1 Saghar_9004 VTHHPIFYPAEI
HPISDHEATLRCWALGFYP 1 Saghar_9052 VTHHPIFYPAEI
HPISDHEATLRCWALGFYP 1 Saghar_9093 VTHHPIFYPAEI
HPISDHEATLRCWALGFYPA 1 Saghar_9004 VTHHPIYPAEIT
HPISDHEATLRCWALGFYPA 1 Saghar_9052 VTHHPIYPAEIT
HPISDHEATLRCWALGFYPA 1 Saghar_9063 VTHHPIYPAEIT
HPISDHEATLRCWALGFYPA 1 Saghar_9072 MTHHPIYPAEIT
HPISDHEATLRCWALGFYPA 1 Saghar_9093 VTHHPIYPAEIT
HPISDHEATLRCWALGFYPA 1 Saghar_9100 VTHHPIYPAEIT
HPISDHEATLRCWALGFYPAE 1 Saghar_9004 VTHHPIPAEITL
HPISDHEATLRCWALGFYPAE 1 Saghar_9052 VTHHPIPAEITL
HPISDHEATLRCWALGFYPAE 1 Saghar_9063 VTHHPIPAEITL
HPITTYDSVTRQKEP 1 Saghar_9084 VDSHPIKEPRAP
HPKPALDTGYETEQDT 1 Saghar_9084 NGEHPKQDTITS
HPKPALDTGYETEQDTIT 1 Saghar_9084 NGEHPKTITSKV
HPPRYWPVLDNALR 1 Saghar_9063 RFSHPPALRAAA
HPQVNIYSVTRKRYA 1 Saghar_9060 IAMHPQRYAHLS
HPQVNIYSVTRKRYAH 1 Saghar_9060 IAMHPQYAHLSA
HPQVNIYSVTRKRYAHLS 1 Saghar_9060 IAMHPQHLSARP
HPTTLAVGICSPASRS 1 Saghar_9090 SRHHPTSRSISL
HRNELKYFKDQMSPEPI 1 Saghar_9004 FTLHRNEPIRIL
HSDLSFSKDWSFYLL 1 Saghar_9063 KVEHSDYLLYYT
HSDLSFSKDWSFYLLY 1 Saghar_9063 KVEHSDLLYYTE
HSREQASLFAQMGFDG 1 Saghar_9052 PFGHSRFDGFFF
HSSTFDAGAGIALNDH 1 Saghar_9043 SDTHSSNDHFVK
HSSTFDAGAGIALNDH 1 Saghar_9090 SDTHSSNDHFVK
HSSTFDAGAGIALNDHF 1 Saghar_9043 SDTHSSDHFVKL
HSVEVAHGKASCKLS 1 Saghar_9043 FIEHSVKLSQMG
HVDQVTTVKVPMMK 1 Saghar_9060 EDFHVDMMKRLG
HVDQVTTVKVPMMKR 1 Saghar_9052 EDFHVDMKRLGM
HVDQVTTVKVPMMKRLG 1 Saghar_9060 EDFHVDRLGMFN
HVIIQAEFYLNPDQS 1 Saghar_9084 KEEHVIDQSGEF
HVIIQAEFYLNPDQSG 1 Saghar_9004 KEEHVIQSGEFM
HVIIQAEFYLNPDQSG 1 Saghar_9084 KEEHVIQSGEFM
HVRVTKAFSVNIF 1 Saghar_9072 AEEHVRNIFKVW
HVRVTKAFSVNIFK 1 Saghar_9052 AEEHVRIFKVWV
HVRVTKAFSVNIFK 1 Saghar_9072 AEEHVRIFKVWV
HVTHHPISDHEATLR 1 Saghar_9093 PKTHVTTLRCWA
HVVEVTYDDVPIPNSP 1 Saghar_9004 KGLHVVNSPFKV
IAAATSALVKAASAA 1 Saghar_9052 AKSIAASAAQRE
IAEIKIQGLDSSLS 1 Saghar_9090 KNNIAESLSLQS
IAEIKIQGLDSSLSL 1 Saghar_9090 KNNIAELSLQSR
IAFNTPTAVQKEEARQ 1 Saghar_9013 MVKIAFARQDVE
IAGKIIEVEDWEI 1 Saghar_9063 LFLIAGWEIFRK
IAGKIIEVEDWEIFR 1 Saghar_9063 LFLIAGIFRKLG
IALESEGRPEEQME 1 Saghar_9090 MRKIALQMESDN
IALNEDLRSWTAAD 1 Saghar_9013 KDYIALAADMAA
IALNEDLRSWTAADMAAQITK 1 Saghar_9060 KDYIALITKRKW
IALNEDLRSWTAADT 1 Saghar_9013 KDYIALADTAAQ
IALNEDLRSWTAADTA 1 Saghar_9013 KDYIALDTAAQI
IALSIDSVEDHLAWSKD 1 Saghar_9060 VKLIALSKDINA
IALSIDSVEDHLAWSKDIN 1 Saghar_9060 VKLIALDINAYN
IANDQGNRITPSY 1 Saghar_9075 VEIIANPSYVAF
IANDQGNRITPSYVA 1 Saghar_9075 VEIIANYVAFTP
IANDQGNRTTPSY 1 Saghar_9075 VEIIANPSYVAF
IANDQGNRTTPSYV 1 Saghar_9075 VEIIANSYVAFT
IANDQGNRTTPSYVA 1 Saghar_9075 VEIIANYVAFTD
IATLASGAVAAV 1 Saghar_9043 TPIIATAAVMAF
IATLASGAVAAVM 1 Saghar_9043 TPIIATAVMAFL
IATLASGAVAAVMA 1 Saghar_9043 TPIIATVMAFLF
IAVEWESNGQPENNY 1 Saghar_9031 PSDIAVNNYKTT
IAVEWESNGQPENNYK 1 Saghar_9031 PSDIAVNYKTTP
IAVSYQTKVNLLSAIK 1 Saghar_9072 ISRIAVAIKSPC
ICNVGAGGPAPAAG 1 Saghar_9090 GSLICNAAGAAP
IDAFRPDLSSASFQ 1 Saghar_9090 EHAIDASFQRPQ
IDAFRPDLSSASFQRP 1 Saghar_9090 EHAIDAQRPQSE
IDDHDAVLRFNGAPTAN 1 Saghar_9061 GREIDDTANFQQ
IDDHDAVLRFNGAPTANF 1 Saghar_9072 GREIDDANFQQD
IDDHDAVLRFNGAPTANFQ 1 Saghar_9060 GREIDDNFQQDV
IDDHDAVLRFNGAPTANFQ 1 Saghar_9061 GREIDDNFQQDV
IDDHDAVLRFNGAPTANFQQ 1 Saghar_9043 GREIDDFQQDVG
IDDHDAVLRFNGAPTANFQQ 1 Saghar_9060 GREIDDFQQDVG
IDDHDAVLRFNGAPTANFQQ 1 Saghar_9061 GREIDDFQQDVG
IDDNHAIVSTSVG 1 Saghar_9090 EEIIDDSVGSEH
IDEMVNTICDVLQ 1 Saghar_9060 QTLIDEVLQEPE
IDEMVNTICDVLQEP 1 Saghar_9060 QTLIDEQEPEQF
IDEMVNTICDVLQEPE 1 Saghar_9060 QTLIDEEPEQFP
IDENTGSIKVFRSLDRE 1 Saghar_9052 WVTIDEDREAET
IDEPSAYLDSEQR 1 Saghar_9004 VYLIDEEQRLMA
IDFYTSITRARFE 1 Saghar_9084 YEGIDFRFEELC
IDFYTSITRARFEE 1 Saghar_9031 YEGIDFFEELNA
IDFYTSITRARFEE 1 Saghar_9072 YEGIDFFEELNA
IDFYTSITRARFEE 1 Saghar_9075 YEGIDFFEELNA
IDFYTSITRARFEE 1 Saghar_9084 YEGIDFFEELCA
IDFYTSITRARFEEL 1 Saghar_9063 YEGIDFEELNAD
IDFYTSITRARFEELNA 1 Saghar_9031 YEGIDFLNADLF
IDITGVRLPTGYY 1 Saghar_9013 KNCIDIGYYFGA
IDKEGVIEPDTD 1 Saghar_9031 DLEIDKDTDAPQ
IDKEGVIEPDTDAP 1 Saghar_9031 DLEIDKDAPQEM
IDKEGVIEPDTDAPQ 1 Saghar_9031 DLEIDKAPQEMG
IDLENRQVATKRAQ 1 Saghar_9013 GNKIDLRAQAWC
IDLENRQVATKRAQA 1 Saghar_9013 GNKIDLAQAWCY
IDLENRQVATKRAQAW 1 Saghar_9013 GNKIDLQAWCYS
IDLGGGTLDVSLLNKQ 1 Saghar_9060 VLVIDLNKQGGM
IDLPEYQGEPDEISIQK 1 Saghar_9090 AQKIDLIQKCQE
IDNPDYKGTWIHPEIDNP 1 Saghar_9100 PRQIDNDNPEYS
IDPTGTYHGDSDL 1 Saghar_9023 EHGIDPSDLQLD
IDPTGTYHGDSDLQ 1 Saghar_9023 EHGIDPDLQLDR
IDPTGTYHGDSDLQLDR 1 Saghar_9023 EHGIDPLDRISV
IDQDTAKILESERFD 1 Saghar_9052 VRVIDQRFDTHE
IDQINTDLNLERSH 1 Saghar_9023 NLQIDQRSHAQK
IDQINTDLNLERSHAQ 1 Saghar_9023 NLQIDQHAQKNE
IDSVEDHLAWSKD 1 Saghar_9060 ALSIDSSKDINA
IDSVEDHLAWSKDIN 1 Saghar_9060 ALSIDSDINAYN
IDTVTVLDAEGP 1 Saghar_9031 LVSIDTEGPCTW
IDTVTVLDAEGP 1 Saghar_9060 LVSIDTEGPCTW
IDTVTVLDAEGPC 1 Saghar_9031 LVSIDTGPCTWP
IDTVTVLDAEGPC 1 Saghar_9052 LVSIDTGPCTWP
IDTVTVLDAEGPC 1 Saghar_9060 LVSIDTGPCTWP
IDTVTVLDAEGPCT 1 Saghar_9060 LVSIDTPCTWPC
IEDGGARSDGSLE 1 Saghar_9075 STLIEDSLEDGD
IEDGGARSDGSLE 1 Saghar_9090 STLIEDSLEDGD
IEDGGARSDGSLED 1 Saghar_9090 STLIEDLEDGDD
IEDGGARSDGSLEDG 1 Saghar_9090 STLIEDEDGDDV
IEDYLKYFQDQVSREN 1 Saghar_9061 SIFIEDRENLLQ
IEDYLKYFQDQVSRENL 1 Saghar_9061 SIFIEDENLLQL
IEENIKIFEEEE 1 Saghar_9031 YQTIEEEEEVEF
IEENIKIFEEEE 1 Saghar_9075 YQTIEEEEEVEF
IEENIKIFEEEEVE 1 Saghar_9004 YQTIEEEVEFIS
IEEVEDSKPDTTAPP 1 Saghar_9043 DDVIEEAPPSSP
IEEVEDSKPDTTAPP 1 Saghar_9052 DDVIEEAPPSSP
IEFLKAIQDGTIV 1 Saghar_9063 APFIEFTIVLMG
IEFLKAIQDGTIVL 1 Saghar_9063 APFIEFIVLMGT
IEGNLIFDPNNYL 1 Saghar_9023 SAKIEGNYLPKE
IEGNLIFDPNNYL 1 Saghar_9063 SAKIEGNYLPKE
IEGNLIFDPNNYLP 1 Saghar_9023 SAKIEGYLPKES
IEGNLIFDPNNYLPK 1 Saghar_9023 SAKIEGLPKESM
IEGNLIFDPNNYLPK 1 Saghar_9063 SAKIEGLPKESM
IEGNLIFDPNNYLPKE 1 Saghar_9023 SAKIEGPKESML
IEGNLIFDPNNYLPKE 1 Saghar_9063 SAKIEGPKESML
IEGNLIFDPNNYLPKES 1 Saghar_9023 SAKIEGKESMLK
IEGNLIFDPNNYLPKES 1 Saghar_9063 SAKIEGKESMLK
IEGNLIFDPNNYLPKES 1 Saghar_9072 SAKIEGKESMLK
IEGNLIFDPNNYLPKESM 1 Saghar_9063 SAKIEGESMLKT
IEGNLIFDPNNYLPKESM 1 Saghar_9072 SAKIEGESMLKT
IEGNLIFDPNNYLPKESML 1 Saghar_9072 SAKIEGSMLKTT
IEGNLIFDPNNYLPKESMLK 1 Saghar_9072 SAKIEGMLKTTL
IEHSVEVAHGKA 1 Saghar_9031 LLFIEHGKASCK
IEHSVEVAHGKA 1 Saghar_9052 LLFIEHGKASCK
IEHSVEVAHGKA 1 Saghar_9075 LLFIEHGKASCK
IEHSVEVAHGKA 1 Saghar_9100 LLFIEHGKASCK
IEHSVEVAHGKAS 1 Saghar_9052 LLFIEHKASCKL
IEHSVEVAHGKAS 1 Saghar_9075 LLFIEHKASCKL
IEHSVEVAHGKAS 1 Saghar_9100 LLFIEHKASCKL
IEKEEQAAAEKAVTKE 1 Saghar_9090 PEEIEKTKEEFQ
IEKQIATSGPPPEGGL 1 Saghar_9093 KEKIEKGGLRWT
IEKVEHSDLSFSKDWSFYLL 1 Saghar_9063 GERIEKYLLYYT
IELQDSYLLPISED 1 Saghar_9061 CTFIELSEDKVM
IELQDSYLLPISEDK 1 Saghar_9031 CTFIELEDKVME
IELQDSYLLPISEDK 1 Saghar_9061 CTFIELEDKVME
IELQDSYLLPISEDKV 1 Saghar_9031 CTFIELDKVMEG
IELQDSYLLPISEDKV 1 Saghar_9061 CTFIELDKVMEG
IELTEDRRAFAARMAEIG 1 Saghar_9090 VETIELEIGEHV
IEMNGTLEDQLSHLK 1 Saghar_9060 RISIEMHLKQYE
IENDEGFGAPAGSHAAP 1 Saghar_9090 IAGIENAAPAQP
IENDEGFGAPAGSHAAPA 1 Saghar_9090 IAGIENAPAQPG
IENTGTGDRFGP 1 Saghar_9063 YGCIENFGPETA
IENTGTGDRFGPET 1 Saghar_9063 YGCIENPETASD
IEPEDDYDDVEIP 1 Saghar_721 PSYIEPEIPANT
IEPEDDYDDVEIP 1 Saghar_9004 PSYIEPEIPANT
IEPEDDYDDVEIP 1 Saghar_9061 PSYIEPEIPANT
IEPEDDYDDVEIP 1 Saghar_9084 PSYIEPEIPANT
IEPEDDYDDVEIPA 1 Saghar_721 PSYIEPIPANTE
IEPEDDYDDVEIPA 1 Saghar_9004 PSYIEPIPANTE
IEPEDDYDDVEIPA 1 Saghar_9061 PSYIEPIPANTE
IEPEDDYDDVEIPA 1 Saghar_9084 PSYIEPIPANTE
IEPEDDYDDVEIPAN 1 Saghar_721 PSYIEPPANTEK
IEPEDDYDDVEIPAN 1 Saghar_9004 PSYIEPPANTEK
IEPEDDYDDVEIPANT 1 Saghar_721 PSYIEPANTEKA
IEPEDDYDDVEIPANT 1 Saghar_9004 PSYIEPANTEKA
IEPEDDYDDVEIPANT 1 Saghar_9084 PSYIEPANTEKA
IEQKFVSISDLLVPK 1 Saghar_9063 LEPIEQVPKDLG
IEQKFVSISDLLVPKD 1 Saghar_9063 LEPIEQPKDLGT
IEQKFVSISDLLVPKDLG 1 Saghar_9063 LEPIEQDLGTES
IESREEGASDYVLWK 1 Saghar_9063 YIIIESLWKEIL
IESREEGASDYVLWKE 1 Saghar_9063 YIIIESWKEILF
IEWLESHQDADIEDFK 1 Saghar_721 EEKIEWDFKAKK
IEWLESHQDADIEDFK 1 Saghar_9004 EEKIEWDFKAKK
IEWLESHQDADIEDFK 1 Saghar_9063 EEKIEWDFKAKK
IFASWSAGDFGSVG 1 Saghar_9060 RSIIFASVGATE
IFDLGGGTFDVS 1 Saghar_9090 NVLIFDDVSILT
IFDLGGGTFDVSIL 1 Saghar_9090 NVLIFDSILTIE
IFDPNNYLPKES 1 Saghar_9072 GNLIFDKESMLK
IFDPNNYLPKESM 1 Saghar_9072 GNLIFDESMLKT
IFDPNNYLPKESM 1 Saghar_9100 GNLIFDESMLKT
IFDPNNYLPKESML 1 Saghar_9072 GNLIFDSMLKTT
IFDPNNYLPKESML 1 Saghar_9100 GNLIFDSMLKTT
IFDPNNYLPKESMLK 1 Saghar_9072 GNLIFDMLKTTL
IFQNLNGALDEVVL 1 Saghar_9063 KSRIFQVVLKFD
IGDGGGAADRVIN 1 Saghar_9063 GGNIGDVINQIL
IGDGGGAADRVINQI 1 Saghar_9090 GGNIGDNQILTE
IGFIAFSQIPELAK 1 Saghar_9013 GTTIGFLAKRIK
IGFIAFSQIPELAK 1 Saghar_9043 GTTIGFLAKRIK
IGFIAFSQIPELAK 1 Saghar_9052 GTTIGFLAKRIK
IGFIAFSQIPELAK 1 Saghar_9063 GTTIGFLAKRIK
IGFIAFSQIPELAK 1 Saghar_9093 GTTIGFLAKRIK
IGFIAFSQIPELAKR 1 Saghar_9063 GTTIGFAKRIKM
IGFIAFSQIPELAKR 1 Saghar_9093 GTTIGFAKRIKM
IGFIAFSQIPELAKRIK 1 Saghar_9052 GTTIGFRIKMFF
IGGFYALSPYPGLR 1 Saghar_9004 TLRIGGGLRLIS
IGGKRVNLAIWDTAGQERFH 1 Saghar_9060 KLNIGGRFHALG
IGIVGDAGVRGTAQ 1 Saghar_9052 GFAIGITAQQPR
IGNLALSDLLAGVA 1 Saghar_9013 YYFIGNGVAYTA
IGNSFRNEISPRSGLI 1 Saghar_9090 AAQIGNGLIRVR
IGPSTTTETETIAK 1 Saghar_9052 ITGIGPIAKYEI
IGPSTTTETETIAK 1 Saghar_9093 ITGIGPIAKYEI
IGQTASKAWTLEVL 1 Saghar_9004 NNSIGQEVLYAP
IGRAGTVRRQAVDVSPLR 1 Saghar_9090 STRIGRPLRRVN
IGTGTSEHWVDDEGPQ 1 Saghar_9004 ANLIGTGPQPKK
IGTGTSEHWVDDEGPQPK 1 Saghar_721 ANLIGTQPKKVK
IGTGTSEHWVDDEGPQPK 1 Saghar_9004 ANLIGTQPKKVK
IGTGTSEHWVDDEGPQPK 1 Saghar_9061 ANLIGTQPKKVK
IGVEFGSRVVNVGGK 1 Saghar_9090 NHTIGVGGKTVK
IGVIRMWADEGSR 1 Saghar_9061 KTGIGVGSRLSR
IGVIRMWADEGSRL 1 Saghar_9004 KTGIGVSRLSRF
IGVIRMWADEGSRL 1 Saghar_9061 KTGIGVSRLSRF
IGVIRMWADEGSRLS 1 Saghar_9061 KTGIGVRLSRFR
IHENVDTDLPGSL 1 Saghar_9093 EGDIHEGSLGQS
IHENVDTDLPGSLG 1 Saghar_9093 EGDIHESLGQSE
IHENVDTDLPGSLGQ 1 Saghar_9093 EGDIHELGQSEE
IHENVDTDLPGSLGQS 1 Saghar_9093 EGDIHEGQSEEK
IHFKSSVISIYVSESMDRS 1 Saghar_9052 KEGIHFDRSSKG
IHGTNKHWLIRQAKTPM 1 Saghar_9100 NFNIHGTPMTNS
IHNHEQHHKAQVEEFL 1 Saghar_9031 RLFIHNEFLAQH
IHPDSVFYDPADDD 1 Saghar_9023 EASIHPDDDAFE
IHPDSVFYDPADDDA 1 Saghar_9023 EASIHPDDAFEP
IHPDSVFYDPADDDA 1 Saghar_9084 EASIHPDDAFEP
IHPDSVFYDPADDDAF 1 Saghar_9084 EASIHPDAFEPV
IHPDSVFYDPADDDAFE 1 Saghar_9023 EASIHPAFEPVE
IIAGLVLLGSVV 1 Saghar_9013 IVGIIASVVSGA
IIDDNHAIVSTSVG 1 Saghar_9090 LEEIIDSVGSEH
IIDDNHAIVSTSVGS 1 Saghar_9090 LEEIIDVGSEHY
IIDDNHAIVSTSVGSE 1 Saghar_9090 LEEIIDGSEHYV
IIFASWSAGDFGSVG 1 Saghar_9060 SRSIIFSVGATE
IIKGEMSRPGEVC 1 Saghar_9100 ILDIIKEVCSAL
IILTTCIPSSGHS 1 Saghar_9060 TSSIILGHSRHR
IIMDGPPAQSLG 1 Saghar_9043 WINIIMSLGVEP
IINAFFPEGEDQ 1 Saghar_9084 GDRIINEDQVNF
IINWLDKNQTAEKEEFE 1 Saghar_9031 CNEIINEFEHQQ
IIPDEIFTIPQKQSNLE 1 Saghar_9072 GQYIIPNLEMNS
IIQAEFYLNPDQ 1 Saghar_9084 EHVIIQPDQSGE
IIQAEFYLNPDQS 1 Saghar_9084 EHVIIQDQSGEF
IIQAEFYLNPDQSG 1 Saghar_9084 EHVIIQQSGEFM
IIQEEMVVTEHVSDK 1 Saghar_9075 QTYIIQSDKEAL
IIQEEMVVTEHVSDKE 1 Saghar_9075 QTYIIQDKEALG
IISANGCKVDNSSLT 1 Saghar_9075 DLRIISSLTGES
IKEEDLVVWVDPLDGTK 1 Saghar_9004 YSAIKEGTKEYT
IKEIGWTDVGGWT 1 Saghar_9061 KGQIKEGWTGQG
IKGNFHAVYRDDLKKL 1 Saghar_9084 YSLIKGKKLLET
IKMFFALGPVASVA 1 Saghar_9004 AKRIKMSVAFCT
IKMFFALGPVASVA 1 Saghar_9043 AKRIKMSVAFCT
ILDIIKGEMSRPG 1 Saghar_9072 LPVILDRPGEVC
ILDIIKGEMSRPG 1 Saghar_9100 LPVILDRPGEVC
ILDIIKGEMSRPGE 1 Saghar_9072 LPVILDPGEVCS
ILDIIKGEMSRPGE 1 Saghar_9100 LPVILDPGEVCS
ILDIIKGEMSRPGEV 1 Saghar_9072 LPVILDGEVCSA
ILDIIKGEMSRPGEV 1 Saghar_9100 LPVILDGEVCSA
ILDIIKGEMSRPGEVC 1 Saghar_9072 LPVILDEVCSAL
ILDIIKGEMSRPGEVC 1 Saghar_9100 LPVILDEVCSAL
ILDSVGIEADDDRL 1 Saghar_9023 IKKILDDRLNKV
ILGLAYAMAHTGV 1 Saghar_9013 GSGILGTGVIFF
ILGLAYAMAHTGV 1 Saghar_9043 GSGILGTGVIFF
ILGLAYAMAHTGVI 1 Saghar_9013 GSGILGGVIFFL
ILGLAYAMAHTGVIF 1 Saghar_9013 GSGILGVIFFLA
ILGYTEHQVVSS 1 Saghar_9072 LKGILGVSSDFN
ILGYTEHQVVSS 1 Saghar_9100 LKGILGVSSDFN
ILGYTEHQVVSSD 1 Saghar_9072 LKGILGSSDFNS
ILGYTEHQVVSSD 1 Saghar_9100 LKGILGSSDFNS
ILGYTEHQVVSSDF 1 Saghar_9072 LKGILGSDFNSD
ILGYTEHQVVSSDF 1 Saghar_9100 LKGILGSDFNSD
ILGYTEHQVVSSDFN 1 Saghar_9100 LKGILGDFNSDT
ILVDVSNPTEQEH 1 Saghar_9031 AGKILVQEHLQH
ILVDVSNPTEQEHLQH 1 Saghar_9031 AGKILVLQHRES
ILVFDLGGGTFDVS 1 Saghar_9090 EKNILVDVSLLT
INDKRFQETFEDVFSDRS 1 Saghar_9004 VQDINDDRSLRK
INDKRFQETFEDVFSDRS 1 Saghar_9060 VQDINDDRSLRK
INEAFASQAAYCVEKL 1 Saghar_9090 IFEINEEKLRLP
INEDNSVVSLSQPK 1 Saghar_9031 DEAINEQPKMDE
INEYKGAVIVVSHDAR 1 Saghar_9090 GEAINEDARLIT
INGNPITIFQERDPS 1 Saghar_9031 KLVINGDPSKIK
INGNPITIFQERDPSK 1 Saghar_9093 KLVINGPSKIKW
INIIMDGPPAQSLG 1 Saghar_9043 ILWINISLGVEP
INIYNCEPANPS 1 Saghar_9072 TPYININPSEKN
INIYNCEPANPS 1 Saghar_9090 TPYININPSEKN
INIYNCEPANPSEK 1 Saghar_9072 TPYINISEKNSP
INIYNCEPANPSEK 1 Saghar_9090 TPYINISEKNSP
INIYNCEPANPSEKN 1 Saghar_9090 TPYINIEKNSPS
INIYNCEPANPSEKNSPS 1 Saghar_9090 TPYINISPSTQY
INLDKAVLGTSN 1 Saghar_9075 FTYINLTSNFKV
INLFHDAFDIQYG 1 Saghar_9063 DMYINLQYGVVV
INMNGYYIVHYADDD 1 Saghar_9072 KVNINMDDDWEA
INMNGYYIVHYADDD 1 Saghar_9100 KVNINMDDDWEA
INNAIVHYRDDLDLQ 1 Saghar_9084 SEIINNDLQNLI
INNAIVHYRDDLDLQN 1 Saghar_721 SEIINNLQNLID
INNAIVHYRDDLDLQN 1 Saghar_9084 SEIINNLQNLID
INNDVNDFMTEHER 1 Saghar_9084 GLVINNHERKGR
INNDVNDFMTEHERK 1 Saghar_9084 GLVINNERKGRT
INNDVNDFMTEHERKG 1 Saghar_9084 GLVINNRKGRTA
INWLDKNQTAEKE 1 Saghar_9031 NEIINWEKEEFE
INWLDKNQTAEKEE 1 Saghar_9031 NEIINWKEEFEH
INWLDKNQTAEKEE 1 Saghar_9100 NEIINWKEEFEH
INWLDKNQTAEKEEF 1 Saghar_9031 NEIINWEEFEHQ
INWLDKNQTAEKEEFE 1 Saghar_9031 NEIINWEFEHQQ
INWLDKNQTAEKEEFE 1 Saghar_9063 NEIINWEFEHQQ
IPDEIFTIPQKQSN 1 Saghar_9072 QYIIPDQSNLEM
IPDEIFTIPQKQSNL 1 Saghar_9072 QYIIPDSNLEMN
IPDEIFTIPQKQSNLE 1 Saghar_9072 QYIIPDNLEMNS
IPDEIFTIPQKQSNLE 1 Saghar_9100 QYIIPDNLEMNS
IPDETMVIGNYRTQLYDKQ 1 Saghar_9072 IEEIPDDKQREE
IPDPDAKKPEDWDEEMDG 1 Saghar_9084 PEHIPDMDGEWE
IPDPDAKKPEDWDEEMDGEW 1 Saghar_9084 PEHIPDGEWEPP
IPELNKVARAAAE 1 Saghar_9031 IERIPEAAEVAG
IPELNKVARAAAE 1 Saghar_9043 IERIPEAAEVAG
IPELNKVARAAAE 1 Saghar_9061 IERIPEAAEVAG
IPELNKVARAAAE 1 Saghar_9100 IERIPEAAEVAG
IPELNKVARAAAEV 1 Saghar_9031 IERIPEAEVAGQ
IPELNKVARAAAEV 1 Saghar_9043 IERIPEAEVAGQ
IPELNKVARAAAEV 1 Saghar_9072 IERIPEAEVAGQ
IPELNKVARAAAEV 1 Saghar_9100 IERIPEAEVAGQ
IPELNKVARAAAEVA 1 Saghar_9023 IERIPEEVAGQF
IPELNKVARAAAEVA 1 Saghar_9031 IERIPEEVAGQF
IPELNKVARAAAEVA 1 Saghar_9043 IERIPEEVAGQF
IPELNKVARAAAEVA 1 Saghar_9061 IERIPEEVAGQF
IPELNKVARAAAEVA 1 Saghar_9100 IERIPEEVAGQF
IPELNKVARAAAEVAG 1 Saghar_9031 IERIPEVAGQFV
IPELNKVARAAAEVAG 1 Saghar_9043 IERIPEVAGQFV
IPELNKVARAAAEVAG 1 Saghar_9072 IERIPEVAGQFV
IPELNKVARAAAEVAG 1 Saghar_9075 IERIPEVAGQFV
IPELNKVARAAAEVAG 1 Saghar_9090 IERIPEVAGQFV
IPELNKVARAAAEVAG 1 Saghar_9100 IERIPEVAGQFV
IPELNKVARAAAEVAGQ 1 Saghar_9023 IERIPEAGQFVI
IPELNKVARAAAEVAGQ 1 Saghar_9031 IERIPEAGQFVI
IPELNKVARAAAEVAGQ 1 Saghar_9043 IERIPEAGQFVI
IPELNKVARAAAEVAGQ 1 Saghar_9052 IERIPEAGQFVI
IPELNKVARAAAEVAGQ 1 Saghar_9075 IERIPEAGQFVI
IPELNKVARAAAEVAGQ 1 Saghar_9090 IERIPEAGQFVI
IPELNKVARAAAEVAGQF 1 Saghar_9023 IERIPEGQFVIK
IPELNKVARAAAEVAGQF 1 Saghar_9031 IERIPEGQFVIK
IPELNKVARAAAEVAGQF 1 Saghar_9043 IERIPEGQFVIK
IPELNKVARAAAEVAGQF 1 Saghar_9052 IERIPEGQFVIK
IPELNKVARAAAEVAGQF 1 Saghar_9063 IERIPEGQFVIK
IPELNKVARAAAEVAGQF 1 Saghar_9072 IERIPEGQFVIK
IPELNKVARAAAEVAGQF 1 Saghar_9075 IERIPEGQFVIK
IPELNKVARAAAEVAGQF 1 Saghar_9090 IERIPEGQFVIK
IPELNKVARAAAEVAGQFV 1 Saghar_9043 IERIPEQFVIKL
IPELNKVARAAAEVAGQFV 1 Saghar_9052 IERIPEQFVIKL
IPELNKVARAAAEVAGQFV 1 Saghar_9090 IERIPEQFVIKL
IPGGLSEAKPATPEIQE 1 Saghar_9084 MIPGGLIQEIVD
IPHSHAFIDLTE 1 Saghar_9084 KMRIPHLTEDFT
IPHSHAFIDLTED 1 Saghar_721 KMRIPHTEDFTA
IPHSHAFIDLTED 1 Saghar_9004 KMRIPHTEDFTA
IPHSHAFIDLTED 1 Saghar_9061 KMRIPHTEDFTA
IPHSHAFIDLTED 1 Saghar_9084 KMRIPHTEDFTA
IPHSHAFIDLTEDF 1 Saghar_721 KMRIPHEDFTAD
IPHSHAFIDLTEDF 1 Saghar_9004 KMRIPHEDFTAD
IPHSHAFIDLTEDF 1 Saghar_9061 KMRIPHEDFTAD
IPHSHAFIDLTEDF 1 Saghar_9084 KMRIPHEDFTAD
IPHSHAFIDLTEDFT 1 Saghar_721 KMRIPHDFTADL
IPHSHAFIDLTEDFT 1 Saghar_9004 KMRIPHDFTADL
IPHSHAFIDLTEDFT 1 Saghar_9061 KMRIPHDFTADL
IPHSHAFIDLTEDFT 1 Saghar_9084 KMRIPHDFTADL
IPIAVGGALAGL 1 Saghar_9043 SMLIPIAGLVLI
IPIAVGGALAGLV 1 Saghar_9043 SMLIPIGLVLIV
IPIAVGGALAGLVL 1 Saghar_9043 SMLIPILVLIVL
IPIAVGGALAGLVL 1 Saghar_9075 SMLIPILVLIVL
IPIAVGGALAGLVL 1 Saghar_9090 SMLIPILVLIVL
IPISLETQAHIQECKHP 1 Saghar_9090 SGRIPIKHPSVF
IPKWLQRGVMDPLDK 1 Saghar_9063 RTTIPKLDKVLS
IPLSIIAFTNHRIF 1 Saghar_9013 GFAIPLRIFRSI
IPLSIIAFTNHRIFR 1 Saghar_9013 GFAIPLIFRSIK
IPNGKSEDSIKGLQPEDVN 1 Saghar_9023 NHIIPNDVNLLV
IPPAPRGVPQIEVT 1 Saghar_9100 LTGIPPEVTFDI
IPPAPRGVPQIEVTFE 1 Saghar_9100 LTGIPPTFEIDV
IPPFHPFHPFPALPE 1 Saghar_9072 SEEIPPLPENED
IPPFHPFHPFPALPE 1 Saghar_9100 SEEIPPLPENED
IPPFHPFHPFPALPENE 1 Saghar_9031 SEEIPPENEDTQ
IPPFHPFHPFPALPENE 1 Saghar_9072 SEEIPPENEDTQ
IPPFHPFHPFPALPENE 1 Saghar_9100 SEEIPPENEDTQ
IPQLVANVTNPNSTE 1 Saghar_9060 PELIPQSTEHMK
IPQLVANVTNPNSTEH 1 Saghar_9060 PELIPQTEHMKE
IPSAAAAAAAAGR 1 Saghar_9090 PLAIPSAGRIAI
IPSAAAAAAAAGRI 1 Saghar_9090 PLAIPSGRIAIP
IPSAAAAAAAAGRIA 1 Saghar_9090 PLAIPSRIAIPG
IPSIQLFPGLREPE 1 Saghar_9072 DPVIPSEPEEVQ
IPSIQLFPGLREPE 1 Saghar_9100 DPVIPSEPEEVQ
IPSYIEPEDDYDDV 1 Saghar_9031 TVSIPSDDVEIP
IPSYIEPEDDYDDVE 1 Saghar_9084 TVSIPSDVEIPA
IPSYIEPEDDYDDVEIP 1 Saghar_9004 TVSIPSEIPANT
IPSYIEPEDDYDDVEIP 1 Saghar_9084 TVSIPSEIPANT
IPSYIEPEDDYDDVEIPA 1 Saghar_9004 TVSIPSIPANTE
IPSYIEPEDDYDDVEIPA 1 Saghar_9061 TVSIPSIPANTE
IPSYIEPEDDYDDVEIPA 1 Saghar_9084 TVSIPSIPANTE
IPSYIEPEDDYDDVEIPAN 1 Saghar_9004 TVSIPSPANTEK
IPSYIEPEDDYDDVEIPANT 1 Saghar_9004 TVSIPSANTEKA
IPSYIEPEDDYDDVEIPANTE 1 Saghar_9004 TVSIPSNTEKAS
IPTRATYKDVSVVN 1 Saghar_9004 TCSIPTVVNVMF
IPVDEEAFVIDFKPRASMD 1 Saghar_9072 SMRIPVSMDTVH
IPVDEEAFVIDFKPRASMD 1 Saghar_9100 SMRIPVSMDTVH
IPVDEEAFVIDFKPRASMDT 1 Saghar_9072 SMRIPVMDTVHH
IPVSSLNSQYCVSAEGVLH 1 Saghar_9013 QLAIPVVLHVWG
IPVVIAASEDRLG 1 Saghar_9023 QEEIPVRLGGAI
IPVVIAASEDRLG 1 Saghar_9063 QEEIPVRLGGAI
IPVVIAASEDRLGGAI 1 Saghar_9060 QEEIPVGAIAAI
IQAEFYLNPDQSG 1 Saghar_9084 HVIIQAQSGEFM
IQAEFYLNPDQSGEF 1 Saghar_9060 HVIIQAGEFMFD
IQAEFYLNPDQSGEF 1 Saghar_9061 HVIIQAGEFMFD
IQGAANALSGDVWDID 1 Saghar_9084 TWTIQGDIDNEF
IQGAANALSGDVWDIDN 1 Saghar_9023 TWTIQGIDNEFX
IQGAANALSGDVWDIDN 1 Saghar_9063 TWTIQGIDNEFX
IQGAANALSGDVWDIDN 1 Saghar_9084 TWTIQGIDNEFX
IQGAANALSGDVWDIDNE 1 Saghar_9063 TWTIQGDNEFXX
IQGAANALSGDVWDIDNE 1 Saghar_9084 TWTIQGDNEFXX
IQGAANALSGDVWDIDNEF 1 Saghar_9084 TWTIQGNEFXXX
IQKITQCSVEIQR 1 Saghar_9013 SSNIQKIQRTLN
IQLIQNHFVDEYD 1 Saghar_721 ALTIQLEYDPTI
IQLIQNHFVDEYD 1 Saghar_9004 ALTIQLEYDPTI
IQLIQNHFVDEYD 1 Saghar_9061 ALTIQLEYDPTI
IQLIQNHFVDEYDP 1 Saghar_9084 ALTIQLYDPTIE
IQLIQNHFVDEYDPT 1 Saghar_721 ALTIQLDPTIED
IQLIQNHFVDEYDPT 1 Saghar_9004 ALTIQLDPTIED
IQLIQNHFVDEYDPT 1 Saghar_9061 ALTIQLDPTIED
IQLIQNHFVDEYDPT 1 Saghar_9084 ALTIQLDPTIED
IQLIQNHFVDEYDPTIE 1 Saghar_721 ALTIQLTIEDSY
IQLIQNHFVDEYDPTIE 1 Saghar_9004 ALTIQLTIEDSY
IQLIQNHFVDEYDPTIE 1 Saghar_9043 ALTIQLTIEDSY
IQLIQNHFVDEYDPTIE 1 Saghar_9061 ALTIQLTIEDSY
IQLIQNHFVDEYDPTIE 1 Saghar_9063 ALTIQLTIEDSY
IQLIQNHFVDEYDPTIE 1 Saghar_9084 ALTIQLTIEDSY
IQLIQNHFVDEYDPTIED 1 Saghar_9004 ALTIQLIEDSYR
IQNHFVDEYDPT 1 Saghar_9004 IQLIQNDPTIED
IQNHFVDEYDPT 1 Saghar_9084 IQLIQNDPTIED
IQNHFVDEYDPTIE 1 Saghar_9004 IQLIQNTIEDSY
IQPDKNNYAAMVFH 1 Saghar_9013 LKIIQPVFHYMS
IQPDKNNYAAMVFH 1 Saghar_9072 LKIIQPVFHYMS
IQPDKNNYAAMVFH 1 Saghar_9075 LKIIQPVFHYMS
IQPDKNNYAAMVFHYM 1 Saghar_9013 LKIIQPHYMSIT
IQRQLEIMGKEVSGDQ 1 Saghar_9043 KIRIQRGDQIED
IQRTPKIQVYSRHPA 1 Saghar_9060 LEAIQRHPAENG
IQRTPKIQVYSRHPAE 1 Saghar_9004 LEAIQRPAENGK
IQRTPKIQVYSRHPAE 1 Saghar_9060 LEAIQRPAENGK
IQRTPKIQVYSRHPAEN 1 Saghar_9004 LEAIQRAENGKS
IQRTPKIQVYSRHPAEN 1 Saghar_9060 LEAIQRAENGKS
IQRTPKIQVYSRHPAEN 1 Saghar_9061 LEAIQRAENGKS
IQRTPKIQVYSRHPAEN 1 Saghar_9063 LEAIQRAENGKS
IQRTPKIQVYSRHPAENG 1 Saghar_9052 LEAIQRENGKSN
IQRTPKIQVYSRHPAENGK 1 Saghar_9043 LEAIQRNGKSNF
IQRTPKIQVYSRHPAENGK 1 Saghar_9060 LEAIQRNGKSNF
IQVYSRHPAENGK 1 Saghar_9100 TPKIQVNGKSNF
IQVYSRHPAENGKS 1 Saghar_9072 TPKIQVGKSNFL
IQVYSRHPAENGKS 1 Saghar_9100 TPKIQVGKSNFL
IQVYSRHPAENGKSN 1 Saghar_9100 TPKIQVKSNFLN
IQVYSRHPAENGKSNF 1 Saghar_9072 TPKIQVSNFLNC
IQVYSRHPAENGKSNF 1 Saghar_9100 TPKIQVSNFLNC
IQVYSRHPAENGKSNFL 1 Saghar_9100 TPKIQVNFLNCY
IREESSYSDIPDVK 1 Saghar_9004 FESIREDVKNDF
IRETSQVILRPSSSPN 1 Saghar_9013 MEGIRESPNPTT
IRGQILSKLRLASPPS 1 Saghar_9043 IEAIRGPPSQGE
IRGQILSKLRLASPPS 1 Saghar_9060 IEAIRGPPSQGE
IRKEFRKNFATSLYSM 1 Saghar_9060 LFNIRKYSMIKG
IRQMSGAQIKIANPV 1 Saghar_9013 INEIRQNPVEGS
IRQMSGAQIKIANPV 1 Saghar_9043 INEIRQNPVEGS
IRQMSGAQIKIANPV 1 Saghar_9090 INEIRQNPVEGS
IRTIELDGKTIKLQ 1 Saghar_9023 DFKIRTKLQIWD
ISFAKDFLAGGIAAAISKT 1 Saghar_9090 EQAISFSKTAVA
ISGDTCSGGDVE 1 Saghar_9031 YRKISGDVEARL
ISKQEYDESGPSIVHRKCF 1 Saghar_9100 QMWISKKCFXXX
ISLEHAVHIIEE 1 Saghar_9031 HKAISLIEETQL
ISNIYLIKGSALRG 1 Saghar_9004 VPYISNLRGELQ
ISNIYLIKGSALRGEL 1 Saghar_721 VPYISNGELQSS
ISNIYLIKGSALRGEL 1 Saghar_9004 VPYISNGELQSS
ISNVVSSSTGAASG 1 Saghar_9043 GCTISNASGIMS
ISNVVSSSTGAASG 1 Saghar_9052 GCTISNASGIMS
ISNVVSSSTGAASGIM 1 Saghar_9043 GCTISNGIMSLA
ISPGVTKVDYGDISSRVG 1 Saghar_9061 FYIISPRVGLRH
ISQASHYFERHLE 1 Saghar_9100 SWEISQHLEFEA
ISQASHYFERHLEF 1 Saghar_9072 SWEISQLEFEAR
ISQASHYFERHLEF 1 Saghar_9100 SWEISQLEFEAR
ISQASHYFERHLEFE 1 Saghar_9072 SWEISQEFEART
ISQASHYFERHLEFE 1 Saghar_9100 SWEISQEFEART
ISRTPEVTCVVVDVSHEDPE 1 Saghar_9052 TLMISRDPEVQF
ISVDSRSVSLLPLE 1 Saghar_9093 RKLISVPLEFRK
ISVEWESNGQPENNYK 1 Saghar_9031 PSDISVNYKTTP
ISVVRCVELFEAP 1 Saghar_9013 PESISVEAPVEC
ISVVSYTLKDIHD 1 Saghar_9072 NMGISVIHDDQD
ISVVSYTLKDIHDDQ 1 Saghar_9072 NMGISVDDQDYL
ISWRSDYEDPAF 1 Saghar_721 QYNISWPAFYML
ISWRSDYEDPAF 1 Saghar_9004 QYNISWPAFYML
ISWRSDYEDPAF 1 Saghar_9063 QYNISWPAFYML
ISWRSDYEDPAF 1 Saghar_9093 QYNISWPAFYML
ISWRSDYEDPAFY 1 Saghar_721 QYNISWAFYMLK
ISWRSDYEDPAFY 1 Saghar_9004 QYNISWAFYMLK
ISWRSDYEDPAFY 1 Saghar_9061 QYNISWAFYMLK
ISWRSDYEDPAFY 1 Saghar_9063 QYNISWAFYMLK
ISWRSDYEDPAFY 1 Saghar_9093 QYNISWAFYMLK
ISWRSDYEDPAFY 1 Saghar_9100 QYNISWAFYMLK
ITDTLVAVTISEGAHH 1 Saghar_9013 TKDITDAHHLDL
ITDTLVAVTISEGAHHL 1 Saghar_9013 TKDITDHHLDLR
ITFDQANLTVKLPDG 1 Saghar_9060 EVCITFPDGYEF
ITFDQANLTVKLPDGYEFK 1 Saghar_9060 EVCITFEFKFPN
ITGAVVAAVMWR 1 Saghar_9090 GAVITGMWRRKS
ITHLDGHKVHISRDK 1 Saghar_9100 EMDITHRDKITR
ITHLDGHKVHISRDKI 1 Saghar_9072 EMDITHDKITRP
ITHLDGHKVHISRDKI 1 Saghar_9100 EMDITHDKITRP
ITMNPSVVQRAFGG 1 Saghar_9090 SDFITMFGGFRN
ITMNPSVVQRAFGGF 1 Saghar_9090 SDFITMGGFRNE
ITNHLVAIDRSGLP 1 Saghar_9061 QQGITNGLPLHF
ITNHLVAIDRSGLPL 1 Saghar_9061 QQGITNLPLHFF
ITNHLVAIDRSGLPLH 1 Saghar_9061 QQGITNPLHFFI
ITPWPDSRDLDLS 1 Saghar_9084 DGKITPDLSDCX
ITQWEDPRSQGQ 1 Saghar_9061 NTRITQQGQLNE
ITQWEDPRSQGQL 1 Saghar_9004 NTRITQGQLNEK
ITQWEDPRSQGQL 1 Saghar_9061 NTRITQGQLNEK
ITTVKTAWLDGKHV 1 Saghar_721 QFFITTKHVVFG
ITTVKTAWLDGKHV 1 Saghar_9004 QFFITTKHVVFG
ITVNGTVLSSSG 1 Saghar_9013 GLQITVSSGTRF
ITVNGTVLSSSGTR 1 Saghar_9013 GLQITVGTRFAV
ITVNGTVLSSSGTR 1 Saghar_9100 GLQITVGTRFAV
ITYSLLMHPDALEEPD 1 Saghar_9084 ENTITYEPDDQN
ITYSYAGARAPMG 1 Saghar_9043 NVTITYPMGQGF
ITYSYAGARAPMG 1 Saghar_9090 NVTITYPMGQGF
ITYSYAGARAPMGQG 1 Saghar_9043 NVTITYGQGFLL
ITYSYAGARAPMGQG 1 Saghar_9090 NVTITYGQGFLL
ITYSYAGARAPMGQGFL 1 Saghar_9090 NVTITYGFLLSY
IVDSYLPVILDIIK 1 Saghar_9023 CKEIVDIIKGEM
IVDSYLPVILDIIK 1 Saghar_9063 CKEIVDIIKGEM
IVDSYLPVILDIIK 1 Saghar_9072 CKEIVDIIKGEM
IVDSYLPVILDIIK 1 Saghar_9093 CKEIVDIIKGEM
IVDSYLPVILDIIK 1 Saghar_9100 CKEIVDIIKGEM
IVDSYLPVILDIIKG 1 Saghar_9063 CKEIVDIKGEMS
IVDSYLPVILDIIKGEM 1 Saghar_9023 CKEIVDGEMSRP
IVDSYLPVILDIIKGEM 1 Saghar_9063 CKEIVDGEMSRP
IVDSYLPVILDIIKGEMS 1 Saghar_9063 CKEIVDEMSRPG
IVEGLMTTVHAIT 1 Saghar_9052 NFGIVEAITATQ
IVEGLMTTVHAITATQK 1 Saghar_9060 NFGIVETQKTVD
IVEGLMTTVHAITATQKT 1 Saghar_9060 NFGIVEQKTVDG
IVEKVSGSQIVDID 1 Saghar_9043 VPVIVEDIDKRK
IVEKVSGSQIVDIDK 1 Saghar_9043 VPVIVEIDKRKY
IVEKVSGSQIVDIDKR 1 Saghar_9043 VPVIVEDKRKYL
IVEKVSGSQIVDIDKRK 1 Saghar_9043 VPVIVEKRKYLV
IVHTAQIPDTCL 1 Saghar_9060 RCGIVHTCLEVT
IVHYRDDLDLQN 1 Saghar_9084 NNAIVHLQNLID
IVHYRDDLDLQNL 1 Saghar_9084 NNAIVHQNLIDF
IVIVRAGKITFAE 1 Saghar_9043 NGSIVIFAEKVA
IVIVRAGKITFAEK 1 Saghar_9043 NGSIVIAEKVAN
IVIVRAGKITFAEK 1 Saghar_9090 NGSIVIAEKVAN
IVIVRAGKITFAEKV 1 Saghar_9090 NGSIVIEKVANA
IVLDAGSSHTSL 1 Saghar_9043 KYGIVLTSLYIY
IVLRGSTDNLMDD 1 Saghar_9063 ISTIVLMDDIER
IVLRGSTDNLMDDIE 1 Saghar_9063 ISTIVLDIERAV
IVPSEVEPFLSWPKIQ 1 Saghar_9084 YLRIVPKIQALC
IVQEIDYGDILPSGDG 1 Saghar_9043 GEEIVQGDGTYQ
IVSDCTAEALKAV 1 Saghar_9090 CGWIVSKAVLLL
IYDEILQSKVLPSKEE 1 Saghar_9043 ESRIYDKEEPVN
IYDEILQSKVLPSKEEP 1 Saghar_9013 ESRIYDEEPVNT
IYDEILQSKVLPSKEEP 1 Saghar_9043 ESRIYDEEPVNT
IYDEILQSKVLPSKEEPV 1 Saghar_9013 ESRIYDEPVNTV
IYDEILQSKVLPSKEEPV 1 Saghar_9043 ESRIYDEPVNTV
IYDEILQSKVLPSKEEPV 1 Saghar_9052 ESRIYDEPVNTV
IYDEILQSKVLPSKEEPV 1 Saghar_9072 ESRIYDEPVNTV
IYDEILQSKVLPSKEEPV 1 Saghar_9100 ESRIYDEPVNTV
IYDIPTDLLPDIS 1 Saghar_9031 ESFIYDDISIEF
IYGEGYSNAHESK 1 Saghar_9075 FSCIYGESKQMY
IYGEGYSNAHESK 1 Saghar_9090 FSCIYGESKQMY
IYGEGYSNAHESKQ 1 Saghar_9075 FSCIYGSKQMYC
IYGEGYSNAHESKQ 1 Saghar_9090 FSCIYGSKQMYC
IYGEGYSNAHESKQM 1 Saghar_9090 FSCIYGKQMYCV
IYLIKGSALRGEL 1 Saghar_9013 ISNIYLGELQSS
IYLIKGSALRGELQ 1 Saghar_9013 ISNIYLELQSSD
IYRPVTTWPFIIKSPK 1 Saghar_9052 VKEIYRSPKQYK
IYTAAGASDNDFM 1 Saghar_9063 GDHIYTDFMILT
KAAAAAAAAAPAA 1 Saghar_9090 KKTKAAPAAAAT
KAAEAAASAYYNPGNP 1 Saghar_9075 AEAKAAGNPHNV
KAAEAAASAYYNPGNP 1 Saghar_9090 AEAKAAGNPHNV
KAAEAAASAYYNPGNPH 1 Saghar_9043 AEAKAANPHNVY
KAAEAAASAYYNPGNPH 1 Saghar_9090 AEAKAANPHNVY
KAAMALEKKLNQALL 1 Saghar_9043 DAMKAAALLDLH
KAAMALEKKLNQALL 1 Saghar_9072 DAMKAAALLDLH
KAAWKFIKDNWE 1 Saghar_9063 HGRKAANWEELY
KAEEAGASAAACEAPS 1 Saghar_9090 EEKKAEAPSAAG
KAGEIITVLDDSDPNWW 1 Saghar_9093 LTFKAGNWWKGE
KAISLEHAVHII 1 Saghar_721 ALHKAIHIIEET
KAISLEHAVHIIE 1 Saghar_721 ALHKAIIIEETQ
KAISLEHAVHIIE 1 Saghar_9063 ALHKAIIIEETQ
KAKKGEEALFTTRESVVD 1 Saghar_9100 KWAKAKVVDYCN
KANVKSAADLISLPT 1 Saghar_9060 NHLKANLPTTVE
KAPQYHEIGRSIATL 1 Saghar_9043 PAGKAPATLMTD
KAQVEEFLAQHGSE 1 Saghar_9100 QHHKAQGSEYQS
KAVELGVKLLPAFH 1 Saghar_9013 FRKKAVAFHTPS
KAVELGVKLLPAFHTP 1 Saghar_9013 FRKKAVHTPSGI
KAVELGVKLLPAFHTPS 1 Saghar_9013 FRKKAVTPSGIP
KAVHNSVAAQLTGVAG 1 Saghar_9060 QCPKAVVAGHXX
KDEAAGGAAAAAAE 1 Saghar_9090 EGGKDEAAEAGA
KDEAAGGAAAAAAEA 1 Saghar_9090 EGGKDEAEAGAA
KDEAAGGAAAAAAEAG 1 Saghar_9043 EGGKDEEAGAAS
KDEAAGGAAAAAAEAG 1 Saghar_9090 EGGKDEEAGAAS
KDEDGFLYVAYSGEN 1 Saghar_9075 EKEKDEGENTFG
KDFLAGGIAAAISKT 1 Saghar_9090 SFAKDFSKTAVA
KDGFQPSRSIIF 1 Saghar_9052 MVLKDGIIFASW
KDGFQPSRSIIF 1 Saghar_9075 MVLKDGIIFASW
KDGFQPSRSIIF 1 Saghar_9093 MVLKDGIIFASW
KDGFQPSRSIIFASW 1 Saghar_9052 MVLKDGASWSAG
KDGFQPSRSIIFASW 1 Saghar_9093 MVLKDGASWSAG
KDLYANTVLSGGTT 1 Saghar_9052 DIRKDLGTTMYP
KDQGSFTEVVSISN 1 Saghar_9061 KYEKDQISNLGM
KDRWYQADSPPADL 1 Saghar_9023 ENLKDRADLLLT
KDSPQTIPTYTDA 1 Saghar_9084 MVIKDSTDALHV
KDSPQTIPTYTDAL 1 Saghar_9084 MVIKDSDALHVY
KDSPQTIPTYTDALHVYST 1 Saghar_9084 MVIKDSYSTVEG
KDSTYSLSSTLT 1 Saghar_9075 QDSKDSTLTLSK
KDSTYSLSSTLTL 1 Saghar_9052 QDSKDSLTLSKA
KDSTYSLSSTLTL 1 Saghar_9075 QDSKDSLTLSKA
KDSTYSLSSTLTLS 1 Saghar_9075 QDSKDSTLSKAD
KDSTYSLSSTLTLSK 1 Saghar_9052 QDSKDSLSKADY
KDSTYSLSSTLTLSK 1 Saghar_9063 QDSKDSLSKADY
KDSTYSLSSTLTLSK 1 Saghar_9075 QDSKDSLSKADY
KDSTYSLSSTLTLSKA 1 Saghar_9052 QDSKDSSKADYE
KDSTYSLSSTLTLSKA 1 Saghar_9075 QDSKDSSKADYE
KDSTYSLSSTLTLSKA 1 Saghar_9093 QDSKDSSKADYE
KDSTYSLSSTLTLSKAD 1 Saghar_9052 QDSKDSKADYEK
KDSTYSLSSTLTLSKAD 1 Saghar_9063 QDSKDSKADYEK
KDSTYSLSSTLTLSKAD 1 Saghar_9075 QDSKDSKADYEK
KDSTYSLSSTLTLSKADY 1 Saghar_9052 QDSKDSADYEKH
KDSTYSLSSTLTLSKADY 1 Saghar_9063 QDSKDSADYEKH
KDSTYSLSSTLTLSKADYE 1 Saghar_9063 QDSKDSDYEKHK
KDSTYSLSSTLTLSKADYEKH 1 Saghar_9052 QDSKDSEKHKVY
KDSTYSLSSTLTLSKADYEKH 1 Saghar_9063 QDSKDSEKHKVY
KDSTYSLSSTLTLSKADYEKH 1 Saghar_9075 QDSKDSEKHKVY
KDYEEVGVDSVEGEG 1 Saghar_9023 ALEKDYGEGEEE
KDYFPEPVTVSWNSG 1 Saghar_9031 CLVKDYNSGALT
KDYIALNEDLRSWT 1 Saghar_9023 YDGKDYSWTAAD
KDYIALNEDLRSWT 1 Saghar_9061 YDGKDYSWTAAD
KDYIALNEDLRSWT 1 Saghar_9090 YDGKDYSWTAAD
KDYIALNEDLRSWTA 1 Saghar_9013 YDGKDYWTAADM
KDYIALNEDLRSWTA 1 Saghar_9031 YDGKDYWTAADT
KDYIALNEDLRSWTA 1 Saghar_9061 YDGKDYWTAADT
KDYLALNEDLRSWT 1 Saghar_9023 YDGKDYSWTAAD
KDYLALNEDLRSWT 1 Saghar_9090 YDGKDYSWTAAD
KDYLALNEDLRSWTA 1 Saghar_9031 YDGKDYWTAADT
KDYTGEDVTPQN 1 Saghar_9023 GVPKDYPQNFLA
KDYTGEDVTPQNF 1 Saghar_9023 GVPKDYQNFLAV
KEAAAAAAAAAAAAAAA 1 Saghar_9090 LSAKEAAAAQQQ
KEAASRGILDVQSVQ 1 Saghar_9061 RRQKEASVQEKR
KEAASRGILDVQSVQE 1 Saghar_9061 RRQKEAVQEKRK
KEAASRGILDVQSVQEK 1 Saghar_9061 RRQKEAQEKRKK
KEAAYHPEVAPDVR 1 Saghar_9061 RACKEADVRLRA
KEAESSPFVERLLKKG 1 Saghar_9100 SSRKEAKKGYEV
KEEDLVVWVDPLDGTK 1 Saghar_9004 SAIKEEGTKEYT
KEGPGPEDTVQD 1 Saghar_9100 SLSKEGVQDNLG
KEIELIGSGGFGQVF 1 Saghar_9084 MDFKEIQVFKAK
KEIVDSYLPVILDIIK 1 Saghar_9063 ASCKEIIIKGEM
KEIYEKIQEGVFD 1 Saghar_9023 NTAKEIVFDINN
KELIERIPELNKVAR 1 Saghar_9060 DTYKELVARAAA
KELIERIPELNKVARA 1 Saghar_9060 DTYKELARAAAE
KELIERIPELNKVARAA 1 Saghar_9060 DTYKELRAAAEV
KELNKSINPDEAV 1 Saghar_9060 FNGKELEAVAYG
KELNKSINPDEAVA 1 Saghar_9013 FNGKELAVAYGA
KELNKSINPDEAVA 1 Saghar_9060 FNGKELAVAYGA
KELNKSINPDEAVAY 1 Saghar_9060 FNGKELVAYGAA
KELNKSINPDEAVAYG 1 Saghar_9060 FNGKELAYGAAV
KEMTSVVAENGTGLVGSLE 1 Saghar_9100 AAEKEMSLELEE
KENDFALIIDGK 1 Saghar_9013 ALRKENDGKTLK
KENDFALIIDGKT 1 Saghar_9013 ALRKENGKTLKY
KENDFALIIDGKTL 1 Saghar_9013 ALRKENKTLKYA
KENSELQESQKQLLQ 1 Saghar_9004 DAWKENLLQEAE
KESAPGLIIATGSVGK 1 Saghar_9075 ILSKESVGKNLA
KESGPTTYKVTSTLT 1 Saghar_9072 AEAKESTLTIKE
KESGPTTYKVTSTLTI 1 Saghar_9072 AEAKESLTIKES
KFDRQGRGQIAFDDF 1 Saghar_9090 LIRKFDDDFIQG
KFEHCNFNDVTTR 1 Saghar_9004 KCWKFETTRLRE
KFLFVREPFERLV 1 Saghar_9031 SYMKFLRLVSAY
KFLFVREPFERLV 1 Saghar_9075 SYMKFLRLVSAY
KFLLDHQGELFPSPDPS 1 Saghar_9090 TFTKFLDPSGLX
KFLPFKVVEKKTKP 1 Saghar_9100 QDIKFLTKPYIQ
KGEEALFTTRESVVD 1 Saghar_9100 KAKKGEVVDYCN
KGEEALFTTRESVVDY 1 Saghar_9100 KAKKGEVDYCNR
KGEYRTNPEDIYPSNP 1 Saghar_9023 YVQKGESNPTDD
KGEYRTNPEDIYPSNP 1 Saghar_9093 YVQKGESNPTDD
KGEYRTNPEDIYPSNPT 1 Saghar_9023 YVQKGENPTDDD
KGEYRTNPEDIYPSNPT 1 Saghar_9093 YVQKGENPTDDD
KGFGSVEELCTNSSLGMEKS 1 Saghar_9060 TLPKGFEKSFAT
KGPSVFPLAPSSK 1 Saghar_9072 ASTKGPSSKSTS
KGSRHGSEEAYIDPIA 1 Saghar_721 NFSKGSPIAMEY
KGSRHGSEEAYIDPIA 1 Saghar_9061 NFSKGSPIAMEY
KGSRHGSEEAYIDPIAME 1 Saghar_721 NFSKGSAMEYYN
KGSRHGSEEAYIDPIAME 1 Saghar_9004 NFSKGSAMEYYN
KHKVYACEVTHQGLSSP 1 Saghar_9004 DYEKHKSSPVTK
KHKVYACEVTHQGLSSP 1 Saghar_9090 DYEKHKSSPVTK
KHKVYACEVTHQGLSSPV 1 Saghar_9090 DYEKHKSPVTKS
KHVSPAGAAVGIPLS 1 Saghar_9090 ASFKHVPLSEDE
KIDDLIGDLVQRLK 1 Saghar_9023 VLKKIDRLKMLG
KIEGNLIFDPNNYLPKE 1 Saghar_9023 ASAKIEPKESML
KIEGNLIFDPNNYLPKES 1 Saghar_9072 ASAKIEKESMLK
KIEGNLIFDPNNYLPKESM 1 Saghar_9072 ASAKIEESMLKT
KIEGNLIFDPNNYLPKESML 1 Saghar_9072 ASAKIESMLKTT
KIEWLESHQDADIEDFK 1 Saghar_721 VEEKIEDFKAKK
KIEWLESHQDADIEDFK 1 Saghar_9004 VEEKIEDFKAKK
KILDSVGIEADDDRL 1 Saghar_9023 DIKKILDRLNKV
KIRTIELDGKTIKLQ 1 Saghar_9023 VDFKIRKLQIWD
KIRTIELDGKTIKLQI 1 Saghar_9023 VDFKIRLQIWDT
KIRTIELDGKTIKLQIWD 1 Saghar_9023 VDFKIRIWDTAG
KITPWPDSRDLD 1 Saghar_9084 ADGKITDLDLSD
KITPWPDSRDLDLS 1 Saghar_9084 ADGKITDLSDCX
KIYLDENYERIN 1 Saghar_9004 EDVKIYRINVPV
KKAEAFQLYQEAAQ 1 Saghar_9084 QMAKKAAAQLDM
KKAVELGVKLLPAFHTP 1 Saghar_9013 IFRKKAHTPSGI
KKAVELGVKLLPAFHTPS 1 Saghar_9013 IFRKKATPSGIP
KKLNDRVMRVEYH 1 Saghar_9031 FVMKKLEYHFLS
KKLVGYLDRNLE 1 Saghar_9004 EVCKKLNLEKNS
KKLVGYLDRNLEK 1 Saghar_9004 EVCKKLLEKNST
KKRYDLSALVRHAEP 1 Saghar_9090 TDGKKRAEPEQN
KKRYDLSALVRHAEPE 1 Saghar_9075 TDGKKREPEQNW
KKRYDLSALVRHAEPE 1 Saghar_9090 TDGKKREPEQNW
KKSLLSHEFQDETDTEE 1 Saghar_721 TGSKKSTEEETL
KKSLLSHEFQDETDTEEE 1 Saghar_721 TGSKKSEEETLY
KKTVSIPSYIEPEDDYDD 1 Saghar_9023 VKNKKTYDDVEI
KKVAVATPAKKAAVT 1 Saghar_9063 SPTKKVAVTPGK
KKVEKTVWDWELMN 1 Saghar_9060 PKTKKVLMNDIK
KKYRGFTIPEAFR 1 Saghar_9061 VVCKKYAFRGVH
KKYRGFTIPEAFRG 1 Saghar_9061 VVCKKYFRGVHR
KKYRGFTIPEAFRGV 1 Saghar_9061 VVCKKYRGVHRY
KLADFGLARAFSL 1 Saghar_9063 GVLKLAFSLAKN
KLGANILLETFK 1 Saghar_9063 HACKLGTFKIHE
KLTVYTTLIDVTKG 1 Saghar_9060 VLNKLTTKGQFE
KLTVYTTLIDVTKGQF 1 Saghar_9060 VLNKLTGQFETY
KLVGYLDRNLEK 1 Saghar_9084 VCKKLVLEKNST
KMALNQFSDMSF 1 Saghar_9004 HTFKMAMSFAEI
KMALNQFSDMSF 1 Saghar_9084 HTFKMAMSFAEI
KMALNQFSDMSFA 1 Saghar_9004 HTFKMASFAEIK
KMALNQFSDMSFAE 1 Saghar_9004 HTFKMAFAEIKH
KMALNQFSDMSFAE 1 Saghar_9052 HTFKMAFAEIKH
KMALNQFSDMSFAE 1 Saghar_9061 HTFKMAFAEIKH
KMALNQFSDMSFAE 1 Saghar_9063 HTFKMAFAEIKH
KMALNQFSDMSFAE 1 Saghar_9084 HTFKMAFAEIKH
KMALNQFSDMSFAEI 1 Saghar_9004 HTFKMAAEIKHK
KMALNQFSDMSFAEI 1 Saghar_9063 HTFKMAAEIKHK
KMALNQFSDMSFAEIK 1 Saghar_9004 HTFKMAEIKHKY
KMALNQFSDMSFAEIKH 1 Saghar_9004 HTFKMAIKHKYL
KMGAPESGLAEYL 1 Saghar_9093 NLRKMGEYLFDK
KMGAPESGLAEYLFDK 1 Saghar_9043 NLRKMGFDKHTL
KMGAPESGLAEYLFDK 1 Saghar_9052 NLRKMGFDKHTL
KMGAPESGLAEYLFDK 1 Saghar_9093 NLRKMGFDKHTL
KMGAPESGLAEYLFDKH 1 Saghar_9043 NLRKMGDKHTLG
KMGAPESGLAEYLFDKH 1 Saghar_9090 NLRKMGDKHTLG
KMGAPESGLAEYLFDKH 1 Saghar_9093 NLRKMGDKHTLG
KMGAPESGLAEYLFDKHT 1 Saghar_9093 NLRKMGKHTLGD
KMINLSVPDTIDE 1 Saghar_9084 VLCKMIIDERTI
KMINLSVPDTIDERT 1 Saghar_9084 VLCKMIERTINK
KMKEIAEAYLGYPVT 1 Saghar_9031 VLTKMKPVTNAV
KMVGDVTGAQAYASTAK 1 Saghar_9013 RDRKMVTAKCLN
KMVGDVTGAQAYASTAK 1 Saghar_9090 RDRKMVTAKCLN
KNKFLREIFNLELAE 1 Saghar_9100 YSSKNKLAETKL
KNMYPNEYFPHGITN 1 Saghar_9072 RPCKNMITNGAS
KNMYPNEYFPHGITNG 1 Saghar_9072 RPCKNMTNGASW
KNQVAMNPTNTVFDA 1 Saghar_9063 DAAKNQFDAKRL
KNQVAMNPTNTVFDAK 1 Saghar_9060 DAAKNQDAKRLI
KNQVAMNPTNTVFDAK 1 Saghar_9063 DAAKNQDAKRLI
KNTMETIDWKVF 1 Saghar_9063 RHLKNTKVFESW
KNTMETIDWKVFE 1 Saghar_9063 RHLKNTVFESWM
KNTMETIDWKVFES 1 Saghar_9063 RHLKNTFESWMH
KNVAEDEDEEEDDEDEDDDDD 1 Saghar_9063 VKAKNVDDDEDD
KNVSAGTQDVPSPPS 1 Saghar_9063 EWVKNVPPSDYV
KPALDTGYETEQDTIT 1 Saghar_9084 EHPKPATITSKV
KPANPTNPDEADKVGAEN 1 Saghar_9031 LPEKPAAENTIT
KPANPTNPDEADKVGAENT 1 Saghar_9031 LPEKPAENTITY
KPANPTNPDEADKVGAENTI 1 Saghar_9031 LPEKPANTITYS
KPEDWDEEMDGEWEPP 1 Saghar_9031 DAKKPEEPPVIQ
KPEDWDEEMDGEWEPP 1 Saghar_9075 DAKKPEEPPVIQ
KPEDWDEEMDGEWEPPV 1 Saghar_9031 DAKKPEPPVIQN
KPGDLESAPVLRTSGE 1 Saghar_9052 LVCKPGSGEGGC
KPGDLESAPVLRTSGEG 1 Saghar_9043 LVCKPGGEGGCF
KPGDLESAPVLRTSGEG 1 Saghar_9052 LVCKPGGEGGCF
KPGVEAGQEPAE 1 Saghar_9031 AEGKPGPAEAGE
KPILDNNAVNLFSSVL 1 Saghar_9013 IAGKPISVLIAL
KPINNADFIVPIE 1 Saghar_9084 SSFKPIPIEIEG
KPINNADFIVPIEIE 1 Saghar_9084 SSFKPIEIEGTT
KPINNADFIVPIEIEG 1 Saghar_9084 SSFKPIIEGTTH
KPINNADFIVPIEIEGT 1 Saghar_9084 SSFKPIEGTTHQ
KPKTKKVEKTVWDWELMN 1 Saghar_9060 EEKKPKLMNDIK
KPLPVSRWAQIHLVKTP 1 Saghar_9060 NQQKPLKTPLVQ
KPPQYIAVHVVPD 1 Saghar_9072 ATGKPPVPDQLM
KPPQYIAVHVVPD 1 Saghar_9100 ATGKPPVPDQLM
KPPQYIAVHVVPDQ 1 Saghar_9023 ATGKPPPDQLMA
KPPQYIAVHVVPDQ 1 Saghar_9031 ATGKPPPDQLMA
KPPQYIAVHVVPDQ 1 Saghar_9043 ATGKPPPDQLMA
KPPQYIAVHVVPDQ 1 Saghar_9072 ATGKPPPDQLMA
KPPQYIAVHVVPDQ 1 Saghar_9093 ATGKPPPDQLMA
KPPQYIAVHVVPDQ 1 Saghar_9100 ATGKPPPDQLMA
KPPQYIAVHVVPDQL 1 Saghar_9023 ATGKPPDQLMAF
KPPQYIAVHVVPDQL 1 Saghar_9031 ATGKPPDQLMAF
KPPQYIAVHVVPDQL 1 Saghar_9072 ATGKPPDQLMAF
KPPQYIAVHVVPDQL 1 Saghar_9093 ATGKPPDQLMAF
KPPQYIAVHVVPDQL 1 Saghar_9100 ATGKPPDQLMAF
KPPQYIAVHVVPDQLM 1 Saghar_9031 ATGKPPQLMAFG
KPPSSGTSSEFEVVTP 1 Saghar_9031 PVQKPPVTPEEQ
KPPSSGTSSEFEVVTPE 1 Saghar_9031 PVQKPPTPEEQN
KPPSSGTSSEFEVVTPE 1 Saghar_9093 PVQKPPTPEEQN
KPPSSGTSSEFEVVTPEE 1 Saghar_9093 PVQKPPPEEQNS
KPPSSGTSSEFEVVTPEEQ 1 Saghar_9023 PVQKPPEEQNSP
KPPSSGTSSEFEVVTPEEQ 1 Saghar_9093 PVQKPPEEQNSP
KPPSSGTSSEFEVVTPEEQN 1 Saghar_9023 PVQKPPEQNSPE
KPPSSGTSSEFEVVTPEEQN 1 Saghar_9093 PVQKPPEQNSPE
KPSKQSNNKYAASSYLSLTPE 1 Saghar_9004 ETTKPSTPEQWK
KPSKQSNNKYAASSYLSLTPE 1 Saghar_9013 ETTKPSTPEQWK
KPSKQSNNKYAASSYLSLTPE 1 Saghar_9090 ETTKPSTPEQWK
KPTNGIIHHFKTMHRY 1 Saghar_9060 DIFKPTHRYTLE
KPTNGIIHHFKTMHRYT 1 Saghar_9063 DIFKPTRYTLEM
KPTNGIIHHFKTMHRYT 1 Saghar_9100 DIFKPTRYTLEM
KPTNGIIHHFKTMHRYTLE 1 Saghar_9084 DIFKPTTLEMFR
KQCDQFVAEYEPVL 1 Saghar_9084 PYQKQCPVLIEI
KQDSAFSNLENAL 1 Saghar_9093 FGNKQDNALDLA
KQEFQDAWKLPKIAVDGPFG 1 Saghar_9004 GCDKQEPFGTAS
KQEILAALEKGCSFLPDP 1 Saghar_9100 NSTKQEPDPYQK
KQEYDESGPSIVH 1 Saghar_9061 WISKQEIVHRKC
KQGRSDSSSKKDVIELT 1 Saghar_9004 SSGKQGELTDDS
KQKNLSTEIRENLS 1 Saghar_9013 VKLKQKNLSELR
KQKNLSTEIRENLSEL 1 Saghar_9013 VKLKQKSELRQE
KQKPITPETAEKLAR 1 Saghar_721 AKNKQKLARDLK
KQKPITPETAEKLARD 1 Saghar_721 AKNKQKARDLKA
KQKPITPETAEKLARDL 1 Saghar_721 AKNKQKRDLKAV
KQKPITPETAEKLARDL 1 Saghar_9004 AKNKQKRDLKAV
KRGVEGAYSDNPIIR 1 Saghar_9004 EVAKRGIIRHAS
KRGVEGAYSDNPIIR 1 Saghar_9061 EVAKRGIIRHAS
KRGVEGAYSDNPIIRH 1 Saghar_9004 EVAKRGIRHASI
KRGVEGAYSDNPIIRHA 1 Saghar_9004 EVAKRGRHASIA
KRNGVVDAWAGPAQVPEE 1 Saghar_9090 RGGKRNPEEGAV
KRNGVVDAWAGPAQVPEEG 1 Saghar_9075 RGGKRNEEGAVT
KRNGVVDAWAGPAQVPEEG 1 Saghar_9090 RGGKRNEEGAVT
KRNSKMLQKVVLPSYE 1 Saghar_9072 VEEKRNSYEEAL
KRQVGDYENVIPDFP 1 Saghar_9023 ALHKRQDFPEDE
KRVNLAIWDTAGQERF 1 Saghar_9060 IGGKRVERFHAL
KRYDLSALVRHAEP 1 Saghar_9090 DGKKRYAEPEQN
KRYDLSALVRHAEPE 1 Saghar_9090 DGKKRYEPEQNW
KSAGTVELDDQIQAN 1 Saghar_9090 FSEKSAQANLPD
KSIFVLSPNFVQNEW 1 Saghar_9090 KSYKSINEWCHY
KSINPDEAVAYG 1 Saghar_9023 ELNKSIAYGAAV
KSIYRYDLASGATE 1 Saghar_9090 AVRKSIATEQLP
KSIYRYDLASGATEQ 1 Saghar_9090 AVRKSITEQLPL
KSIYRYDLASGATEQLP 1 Saghar_9090 AVRKSIQLPLTG
KSLLSHEFQDETDTE 1 Saghar_721 GSKKSLDTEEET
KSLLSHEFQDETDTEE 1 Saghar_721 GSKKSLTEEETL
KSLLSHEFQDETDTEE 1 Saghar_9004 GSKKSLTEEETL
KSLLSHEFQDETDTEEE 1 Saghar_721 GSKKSLEEETLY
KSLLSHEFQDETDTEEE 1 Saghar_9004 GSKKSLEEETLY
KSLLSHEFQDETDTEEE 1 Saghar_9084 GSKKSLEEETLY
KSPPSARSSPHSPWSAASSWT 1 Saghar_9100 HEMKSPSWTSRR
KSSAAAAAAAAAAAA 1 Saghar_9090 FWPKSSAAAGPL
KSSVISIYVSESMDRS 1 Saghar_9052 IHFKSSDRSSKG
KSTFDAASFIGGIV 1 Saghar_9090 PVRKSTGIVLVL
KTDRFVMKKLNDRVM 1 Saghar_9063 NAEKTDRVMRVE
KTFLTVYWTPERVE 1 Saghar_9084 STAKTFRVELAP
KTHSFMHWKMRSHFN 1 Saghar_9100 KCNKTHHFNRKF
KTIALLVAGLVITVIVIVGA 1 Saghar_9013 MDEKTIVGAILF
KTINQGQEDEMEIY 1 Saghar_9084 EERKTIEIYGYN
KTKFLVPDHVNMSEL 1 Saghar_9090 VLDKTKSELIKI
KTKFLVPDHVNMSELIK 1 Saghar_9090 VLDKTKLIKIIR
KTLNQYSIPEIN 1 Saghar_721 ANLKTLEINHRL
KTLNQYSIPEIN 1 Saghar_9004 ANLKTLEINHRL
KTLNQYSIPEIN 1 Saghar_9084 ANLKTLEINHRL
KTLNQYSIPEINHR 1 Saghar_9004 ANLKTLNHRLKS
KTLNQYSIPEINHRL 1 Saghar_9004 ANLKTLHRLKSY
KTPIIATLASGAVA 1 Saghar_9043 DRTKTPAVAAVM
KTQLAYFTDSKN 1 Saghar_9061 ESLKTQSKNTGR
KTQLAYFTDSKN 1 Saghar_9084 ESLKTQSKNTGR
KTQLAYFTDSKNTG 1 Saghar_9061 ESLKTQNTGRQL
KTQLAYFTDSKNTGR 1 Saghar_9061 ESLKTQTGRQLK
KTQLAYFTDSKNTGRQ 1 Saghar_9004 ESLKTQGRQLKD
KTQLAYFTDSKNTGRQ 1 Saghar_9061 ESLKTQGRQLKD
KTQLAYFTDSKNTGRQ 1 Saghar_9084 ESLKTQGRQLKD
KTRTYHSVGDSVLRSA 1 Saghar_9063 HDLKTRRSATRS
KTSVAYVTPGDSE 1 Saghar_9084 WTSKTSDSETAP
KTSVAYVTPGDSET 1 Saghar_9084 WTSKTSSETAPV
KTTGLEEAAEAETAKD 1 Saghar_9060 VKLKTTAKDNGE
KTVKAYVRVLDLHKKP 1 Saghar_9090 EIGKTVKKPFLA
KTVWDWELMNDIK 1 Saghar_9084 KVEKTVDIKPIW
KTYLPAVDEKLR 1 Saghar_9063 LYEKTYKLRDLY
KTYLPAVDEKLRD 1 Saghar_9063 LYEKTYLRDLYS
KTYPDDTYRLSRLLLRLP 1 Saghar_9075 YITKTYRLPALR
KVARAAAEVAGQF 1 Saghar_9043 ELNKVAGQFVIK
KVARAAAEVAGQF 1 Saghar_9075 ELNKVAGQFVIK
KVARAAAEVAGQF 1 Saghar_9090 ELNKVAGQFVIK
KVDINTEDLEDG 1 Saghar_9093 GPSKVDEDGTCR
KVDNALQSGNSQES 1 Saghar_9075 VQWKVDQESVTE
KVDNALQSGNSQESV 1 Saghar_9075 VQWKVDESVTEQ
KVDNALQSGNSQESVT 1 Saghar_9052 VQWKVDSVTEQD
KVDNALQSGNSQESVTEQ 1 Saghar_9052 VQWKVDTEQDSK
KVDNALQSGNSQESVTEQD 1 Saghar_9052 VQWKVDEQDSKD
KVDNALQSGNSQESVTEQDS 1 Saghar_9052 VQWKVDQDSKDS
KVEHSDLSFSKDWSFYLL 1 Saghar_9063 RIEKVEYLLYYT
KVGHVKRILQGIK 1 Saghar_9004 GIPKVGGIKELG
KVIHDNFGIVEGLMTT 1 Saghar_9090 PLAKVIMTTVHA
KVILPRGGSVLVTCS 1 Saghar_9090 SPSKVITCSTSC
KVILPRGGSVLVTCST 1 Saghar_9043 SPSKVICSTSCD
KVILPRGGSVLVTCST 1 Saghar_9090 SPSKVICSTSCD
KVLFWQDLDQPR 1 Saghar_9061 TSRKVLQPRAIA
KVNLLKIKTELCKKE 1 Saghar_9090 ECLKVNKKEVLN
KVNLLKIKTELCKKEV 1 Saghar_9090 ECLKVNKEVLNM
KVQWKVDNALQSGN 1 Saghar_9090 REAKVQSGNSQE
KVQWKVDNALQSGNS 1 Saghar_9090 REAKVQGNSQES
KVTSTLTIKESDW 1 Saghar_9093 TTYKVTSDWLGQ
KVTSTLTIKESDWL 1 Saghar_9093 TTYKVTDWLGQS
KWLLAAGAQKCHSVI 1 Saghar_9013 TVQKWLSVITQD
KWLLAAGAQKCHSVI 1 Saghar_9090 TVQKWLSVITQD
KYGIVDYMIEQSGPP 1 Saghar_9061 PREKYGGPPSKE
KYGIVDYMIEQSGPPS 1 Saghar_9061 PREKYGPPSKEI
KYLYEIARRHPYF 1 Saghar_9063 FLKKYLPYFYAP
KYPNYEFISDNSIS 1 Saghar_9063 AKTKYPSISWSA
KYRGFTIPEAFR 1 Saghar_9061 VCKKYRAFRGVH
KYRGFTIPEAFRG 1 Saghar_9061 VCKKYRFRGVHR
KYRGFTIPEAFRGV 1 Saghar_9061 VCKKYRRGVHRY
KYRGFTIPEAFRGVH 1 Saghar_9061 VCKKYRGVHRYL
KYSDGASKAAGVFG 1 Saghar_9090 AIAKYSVFGFFA
LAADLPGGAEGAAA 1 Saghar_9090 DLGLAAAAAQPQ
LAADLPGGAEGAAAQ 1 Saghar_9090 DLGLAAAAQPQA
LAADLPGGAEGAAAQP 1 Saghar_9090 DLGLAAAQPQAV
LAADLPGGAEGAAAQPQ 1 Saghar_9090 DLGLAAQPQAVL
LADNFNPVSEERG 1 Saghar_9023 RHTLADERGKVQ
LADNFNPVSEERGKV 1 Saghar_9023 RHTLADGKVQDC
LADNFNPVSEERGKVQ 1 Saghar_9023 RHTLADKVQDCF
LADVATVLGRALYE 1 Saghar_9052 AKALADLYELAG
LAEEESCREDVT 1 Saghar_9093 GWKLAEDVTRVC
LAEPAWLHIHGGT 1 Saghar_9072 CTALAEGGTCSR
LAEPAWLHIHGGT 1 Saghar_9100 CTALAEGGTCSR
LAEPAWLHIHGGTC 1 Saghar_9100 CTALAEGTCSRQ
LAEQMRKIALESEGRPE 1 Saghar_9031 TQSLAERPEEQM
LAFDGRTFVEYLNA 1 Saghar_9075 VDTLAFLNAVTE
LAHEKFTKELKYVIQR 1 Saghar_9060 KEALAHIQRFAE
LAILLGMLDPAEK 1 Saghar_9084 NRELAIAEKDEK
LAILLGMLDPAEKD 1 Saghar_721 NRELAIEKDEKG
LAILLGMLDPAEKD 1 Saghar_9004 NRELAIEKDEKG
LAILLGMLDPAEKD 1 Saghar_9063 NRELAIEKDEKG
LAILLGMLDPAEKD 1 Saghar_9084 NRELAIEKDEKG
LAILLGMLDPAEKDE 1 Saghar_9063 NRELAIKDEKGM
LAILLGMLDPAEKDE 1 Saghar_9084 NRELAIKDEKGM
LAILLGMLDPAEKDEK 1 Saghar_9084 NRELAIDEKGMP
LALATWTIQGAAN 1 Saghar_9061 RNQLALAANALS
LALATWTIQGAAN 1 Saghar_9072 RNQLALAANALS
LALATWTIQGAAN 1 Saghar_9100 RNQLALAANALS
LALATWTIQGAANA 1 Saghar_9072 RNQLALANALSG
LALHLQPLRSAAG 1 Saghar_9072 SVSLALAAGAAA
LANHQSTVDWIVADI 1 Saghar_9063 IIYLANADILAI
LAPTPAASPVAPSAAS 1 Saghar_9043 KASLAPAASFSF
LATWTIQGAANA 1 Saghar_9072 QLALATANALSG
LATWTIQGAANA 1 Saghar_9100 QLALATANALSG
LATWTIQGAANAL 1 Saghar_9072 QLALATNALSGD
LATWTIQGAANAL 1 Saghar_9100 QLALATNALSGD
LATWTIQGAANALSG 1 Saghar_721 QLALATLSGDVW
LATWTIQGAANALSG 1 Saghar_9004 QLALATLSGDVW
LATWTIQGAANALSGD 1 Saghar_9004 QLALATSGDVWD
LATWTIQGAANALSGDV 1 Saghar_721 QLALATGDVWDI
LATWTIQGAANALSGDV 1 Saghar_9004 QLALATGDVWDI
LATWTIQGAANALSGDVW 1 Saghar_9004 QLALATDVWDID
LATWTIQGAANALSGDVW 1 Saghar_9013 QLALATDVWDID
LAVLHTVLLHRSTGKF 1 Saghar_9060 EAMLAVGKFHYK
LAVLHTVLLHRSTGKFH 1 Saghar_9060 EAMLAVKFHYKK
LCEKPYPLHRIK 1 Saghar_9004 LVNLCERIKLSM
LDDLQPWHSFGADS 1 Saghar_9013 EFSLDDADSVPA
LDDLQPWHSFGADSVPA 1 Saghar_9072 EFSLDDVPANTE
LDDLQPWHSFGADSVPA 1 Saghar_9093 EFSLDDVPANTE
LDDLQPWHSFGADSVPAN 1 Saghar_9072 EFSLDDPANTEN
LDDLQPWHSFGADSVPAN 1 Saghar_9093 EFSLDDPANTEN
LDDLQPWHSFGADSVPANT 1 Saghar_9093 EFSLDDANTENE
LDDLQPWHSFGADSVPANTE 1 Saghar_9093 EFSLDDNTENEV
LDDLQPWHSFGADSVPANTEN 1 Saghar_9093 EFSLDDTENEVE
LDEATSALDTESE 1 Saghar_9060 ILLLDEESEAVV
LDEATSALDTESEK 1 Saghar_9060 ILLLDESEKVVQ
LDENSMLIPIAVG 1 Saghar_9013 ECLLDEAVGGAL
LDENSMLIPIAVG 1 Saghar_9052 ECLLDEAVGGAL
LDENSMLIPIAVG 1 Saghar_9060 ECLLDEAVGGAL
LDENSMLIPIAVG 1 Saghar_9061 ECLLDEAVGGAL
LDENSMLIPIAVG 1 Saghar_9075 ECLLDEAVGGAL
LDENSMLIPIAVG 1 Saghar_9093 ECLLDEAVGGAL
LDENSMLIPIAVGG 1 Saghar_9060 ECLLDEVGGALA
LDENSMLIPIAVGG 1 Saghar_9061 ECLLDEVGGALA
LDENSMLIPIAVGGA 1 Saghar_9052 ECLLDEGGALAG
LDENSMLIPIAVGGA 1 Saghar_9061 ECLLDEGGALAG
LDENSMLIPIAVGGAL 1 Saghar_9060 ECLLDEGALAGL
LDFSSKLDNIYSSDKFYK 1 Saghar_9023 GLSLDFFYKQTV
LDGHGTVPLGADQIL 1 Saghar_9090 NIRLDGQILLRG
LDGHKVHISRDK 1 Saghar_9100 ITHLDGRDKITR
LDGIAIGAALLPSLK 1 Saghar_9013 SAMLDGSLKAEY
LDGLFPVSEAQVHLALGDQR 1 Saghar_9052 VCSLDGDQRLNP
LDGLFPVSEAQVHLALGDQR 1 Saghar_9072 VCSLDGDQRLNP
LDGLFPVSEAQVHLALGDQR 1 Saghar_9100 VCSLDGDQRLNP
LDGVPAAAPGQPAQ 1 Saghar_9043 QVTLDGPAQLQL
LDHQGELFPSPDPS 1 Saghar_9090 KFLLDHDPSGLX
LDIGTEVFAPGPG 1 Saghar_9031 NLSLDIGPGSGI
LDIGTEVFAPGPG 1 Saghar_9075 NLSLDIGPGSGI
LDIIKGEMSRPG 1 Saghar_9100 PVILDIRPGEVC
LDIIKGEMSRPGE 1 Saghar_9100 PVILDIPGEVCS
LDIIKGEMSRPGEV 1 Saghar_9072 PVILDIGEVCSA
LDIIKGEMSRPGEV 1 Saghar_9100 PVILDIGEVCSA
LDIKHHCAAITPGRG 1 Saghar_9013 ACALDIGRGRQM
LDIKHHCAAITPGRGR 1 Saghar_9013 ACALDIRGRQMS
LDKELDDYREESEEY 1 Saghar_9084 LSRLDKEEYMAA
LDLAPSSLVLPAVD 1 Saghar_9052 ENALDLAVDWYA
LDNWTALISASK 1 Saghar_9013 LEDLDNASKEGH
LDNWTALISASK 1 Saghar_9060 LEDLDNASKEGH
LDNWTALISASKE 1 Saghar_9013 LEDLDNSKEGHV
LDNWTALISASKE 1 Saghar_9060 LEDLDNSKEGHV
LDNWTALISASKEG 1 Saghar_9013 LEDLDNKEGHVH
LDNWTALISASKEG 1 Saghar_9060 LEDLDNKEGHVH
LDNWTALISASKEGH 1 Saghar_9013 LEDLDNEGHVHI
LDNWTALISASKEGH 1 Saghar_9060 LEDLDNEGHVHI
LDNWTALISASKEGHV 1 Saghar_9013 LEDLDNGHVHIV
LDNWTALISASKEGHV 1 Saghar_9060 LEDLDNGHVHIV
LDPDMAFCANIRQQD 1 Saghar_9013 HSKLDPQQDVFM
LDPDMAFCANIRQQDV 1 Saghar_9013 HSKLDPQDVFMF
LDREEHSSYTLTVEAR 1 Saghar_9052 SVTLDREARDGN
LDSAGRVWVADRG 1 Saghar_9090 SVTLDSDRGNKR
LDSEAVLDYVMTRPD 1 Saghar_9063 GLYLDSRPDLDK
LDSNTKYFHKLNIPKLDFS 1 Saghar_9072 QLTLDSDFSSQA
LDTLNEDSYKDSTL 1 Saghar_721 IAELDTSTLIMQ
LDTLNEDSYKDSTL 1 Saghar_9004 IAELDTSTLIMQ
LDTLNEDSYKDSTLI 1 Saghar_721 IAELDTTLIMQL
LDTLNEDSYKDSTLI 1 Saghar_9004 IAELDTTLIMQL
LDTLNEESYKDSTL 1 Saghar_721 IAELDTSTLIMQ
LDTLNEESYKDSTL 1 Saghar_9004 IAELDTSTLIMQ
LDTLNEESYKDSTLI 1 Saghar_721 IAELDTTLIMQL
LDTLNEESYKDSTLI 1 Saghar_9004 IAELDTTLIMQL
LDTVKGSSLHVGSD 1 Saghar_9072 GKNLDTGSDLLK
LDTVKGSSLHVGSDL 1 Saghar_9013 GKNLDTSDLLKF
LDTVKGSSLHVGSDL 1 Saghar_9072 GKNLDTSDLLKF
LDTVKGSSLHVGSDL 1 Saghar_9100 GKNLDTSDLLKF
LDVEQLGIPEQEYSC 1 Saghar_9031 LMDLDVYSCVVK
LDVEQLGIPEQEYSCV 1 Saghar_9090 LMDLDVSCVVKM
LEADVLWSDVVSHP 1 Saghar_9072 QCQLEASHPPEG
LEDLDNWTALISASKEG 1 Saghar_9060 NCNLEDKEGHVH
LEDLDNWTALISASKEGH 1 Saghar_9060 NCNLEDEGHVHI
LEDLDNWTALISASKEGHV 1 Saghar_9060 NCNLEDGHVHIV
LEGEITTLNHKLQ 1 Saghar_9093 VEELEGKLQDAS
LEGEITTLNHKLQDA 1 Saghar_9093 VEELEGQDASAE
LEGEITTLNHKLQDAS 1 Saghar_9043 VEELEGDASAEV
LEGEITTLNHKLQDAS 1 Saghar_9072 VEELEGDASAEV
LEGEITTLNHKLQDAS 1 Saghar_9093 VEELEGDASAEV
LEGEITTLNHKLQDAS 1 Saghar_9100 VEELEGDASAEV
LEGEITTLNHKLQDASA 1 Saghar_9072 VEELEGASAEVE
LEHAVHIIEETQL 1 Saghar_9023 AISLEHTQLFQD
LEHLVQYRTDWDH 1 Saghar_9084 NHCLEHWDHSWT
LEIDKEGVIEPDTD 1 Saghar_9031 ESDLEIDTDAPQ
LEIDKEGVIEPDTD 1 Saghar_9090 ESDLEIDTDAPQ
LEIDKEGVIEPDTDA 1 Saghar_9031 ESDLEITDAPQE
LEIDKEGVIEPDTDA 1 Saghar_9090 ESDLEITDAPQE
LEIDKEGVIEPDTDAP 1 Saghar_9031 ESDLEIDAPQEM
LEIDKEGVIEPDTDAP 1 Saghar_9090 ESDLEIDAPQEM
LEIDKEGVIEPDTDAPQ 1 Saghar_9031 ESDLEIAPQEMG
LEIDKEGVIEPDTDAPQ 1 Saghar_9090 ESDLEIAPQEMG
LEKDYEEVGVDSVEG 1 Saghar_9023 MAALEKVEGEGE
LEKNYTDEAIETDD 1 Saghar_9004 REFLEKTDDLTI
LELAAGFSDVLSR 1 Saghar_9061 ERLLELLSRVQV
LEMLSLHPDVAAAE 1 Saghar_9061 RALLEMAAENEV
LEMLSLHPDVAAAEN 1 Saghar_9061 RALLEMAENEVH
LENGKETLQRAD 1 Saghar_9004 RRYLENRADPPK
LENGKETLQRTD 1 Saghar_9100 RRYLENRTDPPK
LERISTMRLPDERGPL 1 Saghar_9060 DQVLERGPLEHL
LERYIYNREEFARFD 1 Saghar_9061 QRFLERRFDSDV
LFAPASAAAAAAAAA 1 Saghar_9090 PRTLFAAAAAAA
LFFTNRHEVRKMT 1 Saghar_9072 IAYLFFKMTLDR
LFIEHSVEVAHGK 1 Saghar_9031 SVLLFIHGKASC
LFIEHSVEVAHGK 1 Saghar_9052 SVLLFIHGKASC
LFIEHSVEVAHGK 1 Saghar_9075 SVLLFIHGKASC
LFIEHSVEVAHGKA 1 Saghar_9052 SVLLFIGKASCK
LFIEHSVEVAHGKA 1 Saghar_9075 SVLLFIGKASCK
LFIEHSVEVAHGKAS 1 Saghar_9052 SVLLFIKASCKL
LFIEHSVEVAHGKAS 1 Saghar_9075 SVLLFIKASCKL
LFPVSEAQVHLALG 1 Saghar_9052 LDGLFPALGDQR
LFPVSEAQVHLALG 1 Saghar_9072 LDGLFPALGDQR
LFPVSEAQVHLALG 1 Saghar_9100 LDGLFPALGDQR
LFPVSEAQVHLALGDQ 1 Saghar_9013 LDGLFPGDQRLN
LFPVSEAQVHLALGDQ 1 Saghar_9043 LDGLFPGDQRLN
LFPVSEAQVHLALGDQ 1 Saghar_9052 LDGLFPGDQRLN
LFPVSEAQVHLALGDQ 1 Saghar_9072 LDGLFPGDQRLN
LFPVSEAQVHLALGDQ 1 Saghar_9100 LDGLFPGDQRLN
LFPVSEAQVHLALGDQR 1 Saghar_9013 LDGLFPDQRLNP
LFPVSEAQVHLALGDQR 1 Saghar_9043 LDGLFPDQRLNP
LFPVSEAQVHLALGDQR 1 Saghar_9072 LDGLFPDQRLNP
LFPVSEAQVHLALGDQR 1 Saghar_9100 LDGLFPDQRLNP
LGDAFKPDPNSSSFKKPT 1 Saghar_9090 RRHLGDKPTGEM
LGDSNQFFRDVTADFE 1 Saghar_9084 VAGLGDDFEGQS
LGESVKYFLDNLDK 1 Saghar_9004 EFQLGELDKLGE
LGESVKYFLDNLDKLG 1 Saghar_9004 EFQLGEKLGEPD
LGESVKYFLDNLDKLGEPD 1 Saghar_9004 EFQLGEEPDYIP
LGGEPGGGAAGPAAAA 1 Saghar_9043 LFGLGGAAADGG
LGGTQRKEGTGWGL 1 Saghar_9072 GSWLGGWGLPEP
LGMEHQAVVGAVKSL 1 Saghar_9090 AAELGMKSLQAL
LGMEHQAVVGAVKSLQ 1 Saghar_9090 AAELGMSLQALG
LGMLAGAATGMALG 1 Saghar_9013 DLALGMALGSLF
LGMLAGAATGMALGSL 1 Saghar_9013 DLALGMGSLFWV
LGPVTQEFWDNLEKET 1 Saghar_721 REQLGPKETEGL
LGPVTQEFWDNLEKET 1 Saghar_9084 REQLGPKETEGL
LGQHGLEEDFML 1 Saghar_9023 SQDLGQFMLXXX
LGQHGLEEDFML 1 Saghar_9063 SQDLGQFMLXXX
LGQHGLEEDFML 1 Saghar_9084 SQDLGQFMLXXX
LGQHGLEEDFML 1 Saghar_9093 SQDLGQFMLXXX
LGRNIFWTDSNLD 1 Saghar_9084 VDHLGRNLDRIE
LGRNIFWTDSNLDR 1 Saghar_9084 VDHLGRLDRIEV
LGYTEHQVVSSD 1 Saghar_9100 KGILGYSSDFNS
LHENADFQDTTLE 1 Saghar_9004 ILRLHETLESQD
LHENADFQDTTLE 1 Saghar_9084 ILRLHETLESQD
LHENADFQDTTLES 1 Saghar_9084 ILRLHELESQDT
LHKAISLEHAVHIIE 1 Saghar_721 RGALHKIIEETQ
LHKAISLEHAVHIIE 1 Saghar_9004 RGALHKIIEETQ
LHKAISLEHAVHIIE 1 Saghar_9023 RGALHKIIEETQ
LHKAISLEHAVHIIE 1 Saghar_9063 RGALHKIIEETQ
LHKRQVGDYENVIPDFP 1 Saghar_9023 YSALHKDFPEDE
LHLQPLRSAAGAAALAL 1 Saghar_9052 SLALHLLALTVD
LIEDGGARSDGSL 1 Saghar_9090 ESTLIEGSLEDG
LIEDGGARSDGSLE 1 Saghar_9031 ESTLIESLEDGD
LIEDGGARSDGSLE 1 Saghar_9063 ESTLIESLEDGD
LIEDGGARSDGSLE 1 Saghar_9075 ESTLIESLEDGD
LIEDGGARSDGSLE 1 Saghar_9090 ESTLIESLEDGD
LIEDGGARSDGSLE 1 Saghar_9100 ESTLIESLEDGD
LIEDGGARSDGSLED 1 Saghar_9075 ESTLIELEDGDD
LIEDGGARSDGSLED 1 Saghar_9090 ESTLIELEDGDD
LIEDGGARSDGSLEDG 1 Saghar_9075 ESTLIEEDGDDV
LIEDGGARSDGSLEDG 1 Saghar_9090 ESTLIEEDGDDV
LIERIPELNKVAR 1 Saghar_9060 YKELIEVARAAA
LIERIPELNKVARA 1 Saghar_9060 YKELIEARAAAE
LIERIPELNKVARAA 1 Saghar_9060 YKELIERAAAEV
LIFDLGGGTFDV 1 Saghar_9061 RNVLIFFDVSIL
LIFDLGGGTFDV 1 Saghar_9090 RNVLIFFDVSIL
LIFDLGGGTFDVS 1 Saghar_9090 RNVLIFDVSILT
LIFDPNNYLPKES 1 Saghar_9072 EGNLIFKESMLK
LIFDPNNYLPKES 1 Saghar_9100 EGNLIFKESMLK
LIFDPNNYLPKESM 1 Saghar_9072 EGNLIFESMLKT
LIFDPNNYLPKESML 1 Saghar_9072 EGNLIFSMLKTT
LIFDPNNYLPKESML 1 Saghar_9100 EGNLIFSMLKTT
LILTRGTLDEEDEEA 1 Saghar_9063 PSDLILEEADSD
LIPQLVANVTNPNSTEH 1 Saghar_9060 WPELIPTEHMKE
LIQNHFVDEYDP 1 Saghar_9084 TIQLIQYDPTIE
LIQNHFVDEYDPT 1 Saghar_721 TIQLIQDPTIED
LIQNHFVDEYDPT 1 Saghar_9004 TIQLIQDPTIED
LIQNHFVDEYDPT 1 Saghar_9061 TIQLIQDPTIED
LIQNHFVDEYDPT 1 Saghar_9084 TIQLIQDPTIED
LIQNHFVDEYDPTI 1 Saghar_9084 TIQLIQPTIEDS
LIQNHFVDEYDPTIE 1 Saghar_721 TIQLIQTIEDSY
LIQNHFVDEYDPTIE 1 Saghar_9004 TIQLIQTIEDSY
LIQNHFVDEYDPTIE 1 Saghar_9063 TIQLIQTIEDSY
LIQNHFVDEYDPTIE 1 Saghar_9084 TIQLIQTIEDSY
LITEHGDLGNGKFLD 1 Saghar_9100 DQVLITFLDPKN
LITEHGDLGNSRFLD 1 Saghar_9100 DQVLITFLDPRN
LIYLGSNRASGVPDRFSG 1 Saghar_9063 PQLLIYFSGSGS
LKADRAGVLAGHDN 1 Saghar_9090 WDALKAHDNRVS
LKADRAGVLAGHDNR 1 Saghar_9031 WDALKADNRVSC
LKDGFQPSRSIIF 1 Saghar_9052 DMVLKDIIFASW
LKDGFQPSRSIIF 1 Saghar_9075 DMVLKDIIFASW
LKDGFQPSRSIIF 1 Saghar_9093 DMVLKDIIFASW
LKDGFQPSRSIIFA 1 Saghar_9075 DMVLKDIFASWS
LKDGFQPSRSIIFASW 1 Saghar_9052 DMVLKDASWSAG
LKDGFQPSRSIIFASW 1 Saghar_9093 DMVLKDASWSAG
LKEYLMVIEIPVQ 1 Saghar_9075 EKLLKEPVQGWD
LKRWKKNWFDLWSDGHL 1 Saghar_9061 STILKRGHLIYY
LKTLNQYSIPEIN 1 Saghar_9084 SANLKTEINHRL
LKTLNQYSIPEINH 1 Saghar_9004 SANLKTINHRLK
LKTLNQYSIPEINHR 1 Saghar_9004 SANLKTNHRLKS
LKTLNQYSIPEINHR 1 Saghar_9084 SANLKTNHRLKS
LKTLNQYSIPEINHRL 1 Saghar_721 SANLKTHRLKSY
LKTLNQYSIPEINHRL 1 Saghar_9004 SANLKTHRLKSY
LKTQLAYFTDSKN 1 Saghar_9061 EESLKTSKNTGR
LKTQLAYFTDSKNTGRQ 1 Saghar_9061 EESLKTGRQLKD
LKTQLAYFTDSKNTGRQL 1 Saghar_9061 EESLKTRQLKDT
LKVDTIAADESFS 1 Saghar_9060 APYLKVSFSQVD
LKVNLLKIKTELCKKE 1 Saghar_9090 EECLKVKKEVLN
LLAAGAQKCHSVIT 1 Saghar_9072 QKWLLAVITQDF
LLAAGAQKCHSVIT 1 Saghar_9100 QKWLLAVITQDF
LLDENSMLIPIAVG 1 Saghar_9052 EECLLDAVGGAL
LLDENSMLIPIAVG 1 Saghar_9060 EECLLDAVGGAL
LLDENSMLIPIAVG 1 Saghar_9061 EECLLDAVGGAL
LLDENSMLIPIAVG 1 Saghar_9075 EECLLDAVGGAL
LLDENSMLIPIAVGG 1 Saghar_9060 EECLLDVGGALA
LLDENSMLIPIAVGGA 1 Saghar_9060 EECLLDGGALAG
LLDENSMLIPIAVGGAL 1 Saghar_9060 EECLLDGALAGL
LLDHQGELFPSPD 1 Saghar_9090 TKFLLDSPDPSG
LLDHQGELFPSPDPS 1 Saghar_9090 TKFLLDDPSGLX
LLDHQGELFPSPDPSG 1 Saghar_9090 TKFLLDPSGLXX
LLEMLSLHPDVAAAEN 1 Saghar_9061 TRALLEAENEVH
LLFIEHSVEVAHGKAS 1 Saghar_9075 MSVLLFKASCKL
LLKEYLMVIEIPVQ 1 Saghar_9075 KEKLLKPVQGWD
LLLNNDNLLREGAA 1 Saghar_9013 DVRLLLGAAHAF
LLQKEQNYSDDVL 1 Saghar_721 VDELLQDVLANM
LLQKEQNYSDDVL 1 Saghar_9004 VDELLQDVLANM
LLQKEQNYSDDVL 1 Saghar_9043 VDELLQDVLANM
LLQKEQNYSDDVLAN 1 Saghar_721 VDELLQLANMIS
LLREGAAHAFAQYN 1 Saghar_9090 NDNLLRQYNMDQ
LLREGAAHAFAQYNM 1 Saghar_9090 NDNLLRYNMDQF
LLSDLHAFAGSAAWD 1 Saghar_9090 AEALLSAWDDSA
LLSDLHAFAGSAAWDD 1 Saghar_9090 AEALLSWDDSAR
LLSDLHAFAGSAAWDDS 1 Saghar_9072 AEALLSDDSARA
LLSRVAALFPALRPG 1 Saghar_9063 CERLLSRPGGFQ
LLTEAPLNPKANRE 1 Saghar_9100 HPVLLTNREKMT
LLTEAPLNPKANREK 1 Saghar_9100 HPVLLTREKMTQ
LLYNVPAVAEEIQDE 1 Saghar_9013 SLSLLYQDEVDE
LLYNVPAVAEEIQDEV 1 Saghar_9013 SLSLLYDEVDEL
LLYYTEFTPTEK 1 Saghar_9031 SFYLLYTEKDEY
LLYYTEFTPTEK 1 Saghar_9093 SFYLLYTEKDEY
LLYYTEFTPTEKD 1 Saghar_9031 SFYLLYEKDEYA
LLYYTEFTPTEKD 1 Saghar_9072 SFYLLYEKDEYA
LLYYTEFTPTEKD 1 Saghar_9090 SFYLLYEKDEYA
LLYYTEFTPTEKD 1 Saghar_9093 SFYLLYEKDEYA
LLYYTEFTPTEKDE 1 Saghar_9013 SFYLLYKDEYAC
LLYYTEFTPTEKDE 1 Saghar_9031 SFYLLYKDEYAC
LLYYTEFTPTEKDE 1 Saghar_9072 SFYLLYKDEYAC
LLYYTEFTPTEKDE 1 Saghar_9090 SFYLLYKDEYAC
LLYYTEFTPTEKDE 1 Saghar_9093 SFYLLYKDEYAC
LLYYTEFTPTEKDE 1 Saghar_9100 SFYLLYKDEYAC
LLYYTEFTPTEKDEY 1 Saghar_9031 SFYLLYDEYACR
LLYYTEFTPTEKDEY 1 Saghar_9090 SFYLLYDEYACR
LLYYTEFTPTEKDEY 1 Saghar_9093 SFYLLYDEYACR
LMNDIKPIWQRPSKE 1 Saghar_9100 DWELMNSKEVEE
LMNDIKPIWQRPSKEVE 1 Saghar_9072 DWELMNEVEEDE
LMNDIKPIWQRPSKEVE 1 Saghar_9100 DWELMNEVEEDE
LMNDIKPIWQRPSKEVEE 1 Saghar_9100 DWELMNVEEDEY
LMVSEGWKDAGYE 1 Saghar_721 MAELMVGYEYLC
LMVSEGWKDAGYE 1 Saghar_9004 MAELMVGYEYLC
LMVSEGWKDAGYEY 1 Saghar_9004 MAELMVYEYLCI
LNDSHNQMVVHWAGEK 1 Saghar_9072 QVSLNDGEKSNV
LNDSHNQMVVHWAGEK 1 Saghar_9100 QVSLNDGEKSNV
LNEDLRSWTAAD 1 Saghar_9060 YIALNEAADMAA
LNEDLRSWTAAD 1 Saghar_9072 YIALNEAADMAA
LNEDLRSWTAAD 1 Saghar_9075 YIALNEAADMAA
LNEDLRSWTAAD 1 Saghar_9100 YIALNEAADTAA
LNEDLRSWTAADM 1 Saghar_9072 YIALNEADMAAQ
LNEDLRSWTAADM 1 Saghar_9100 YIALNEADMAAQ
LNEDLRSWTAADMA 1 Saghar_9072 YIALNEDMAAQI
LNEDLRSWTAADMA 1 Saghar_9100 YIALNEDMAAQI
LNEDLRSWTAADMAA 1 Saghar_9072 YIALNEMAAQIT
LNEDLRSWTAADMAA 1 Saghar_9100 YIALNEMAAQIT
LNEDLRSWTAADMAAQ 1 Saghar_9072 YIALNEAAQITK
LNEDLRSWTAADMAAQ 1 Saghar_9100 YIALNEAAQITK
LNEDLRSWTAADMAAQIT 1 Saghar_9060 YIALNEQITKRK
LNEDLRSWTAADMAAQITK 1 Saghar_9060 YIALNEITKRKW
LNEDLRSWTAADMAAQITKR 1 Saghar_9013 YIALNETKRKWE
LNEDLRSWTAADMAAQITKR 1 Saghar_9060 YIALNETKRKWE
LNEDLRSWTAADT 1 Saghar_9031 YIALNEADTAAQ
LNEDLRSWTAADT 1 Saghar_9100 YIALNEADTAAQ
LNEDLRSWTAADTA 1 Saghar_9031 YIALNEDTAAQI
LNEDLRSWTAADTA 1 Saghar_9072 YIALNEDTAAQI
LNEDLRSWTAADTA 1 Saghar_9075 YIALNEDTAAQI
LNEDLRSWTAADTA 1 Saghar_9084 YIALNEDTAAQI
LNEDLRSWTAADTA 1 Saghar_9100 YIALNEDTAAQI
LNEDLRSWTAADTAA 1 Saghar_9031 YIALNETAAQIT
LNEDLRSWTAADTAA 1 Saghar_9072 YIALNETAAQIT
LNEDLRSWTAADTAA 1 Saghar_9075 YIALNETAAQIT
LNEDLRSWTAADTAA 1 Saghar_9084 YIALNETAAQIT
LNEDLRSWTAADTAA 1 Saghar_9100 YIALNETAAQIT
LNEDLRSWTAADTAAQ 1 Saghar_9031 YIALNEAAQITQ
LNEDLRSWTAADTAAQ 1 Saghar_9060 YIALNEAAQITQ
LNEDLRSWTAADTAAQ 1 Saghar_9072 YIALNEAAQITQ
LNEDLRSWTAADTAAQ 1 Saghar_9100 YIALNEAAQITQ
LNEDLRSWTAADTAAQIT 1 Saghar_9060 YIALNEQITQRK
LNEDLRSWTAADTAAQITQ 1 Saghar_9060 YIALNEITQRKW
LNEDLRSWTAADTAAQITQR 1 Saghar_9023 YIALNETQRKWE
LNEDLRSWTAADTAAQITQR 1 Saghar_9031 YIALNETQRKLE
LNEDLRSWTAADTAAQITQR 1 Saghar_9060 YIALNETQRKWE
LNEDLRSWTAADTAAQITQR 1 Saghar_9072 YIALNETQRKWE
LNEDLRSWTAADTVAQ 1 Saghar_9072 YISLNEVAQITQ
LNEDLRSWTAADTVAQ 1 Saghar_9100 YISLNEVAQITQ
LNEDLRSWTAVDT 1 Saghar_9031 YLTLNEVDTAAQ
LNEDLRSWTAVDTA 1 Saghar_9075 YLTLNEDTAAQI
LNEDLRSWTAVDTA 1 Saghar_9100 YLTLNEDTAAQI
LNEDLRSWTAVDTAA 1 Saghar_9031 YLTLNETAAQIS
LNEDLRSWTAVDTAA 1 Saghar_9060 YLTLNETAAQIS
LNEDLRSWTAVDTAA 1 Saghar_9072 YLTLNETAAQIS
LNEDLRSWTAVDTAAQ 1 Saghar_9060 YLTLNEAAQISE
LNEDLRSWTAVDTAAQ 1 Saghar_9072 YLTLNEAAQISE
LNEDLRSWTAVDTAAQ 1 Saghar_9100 YLTLNEAAQISE
LNEDLRSWTAVDTAAQISEQK 1 Saghar_9013 YLTLNEEQKSND
LNEDSYKDSTLI 1 Saghar_721 LDTLNETLIMQL
LNGDSSALLNPSK 1 Saghar_9031 DSQLNGPSKECE
LNGDSSALLNPSK 1 Saghar_9075 DSQLNGPSKECE
LNGDSSALLNPSK 1 Saghar_9090 DSQLNGPSKECE
LNGDSSALLNPSKE 1 Saghar_9052 DSQLNGSKECEP
LNGDSSALLNPSKE 1 Saghar_9075 DSQLNGSKECEP
LNGDSSALLNPSKE 1 Saghar_9090 DSQLNGSKECEP
LNGDSSALLNPSKECEP 1 Saghar_9052 DSQLNGCEPYRR
LNGDSSALLNPSKECEP 1 Saghar_9090 DSQLNGCEPYRR
LNGDSSALLNPSKECEPY 1 Saghar_9090 DSQLNGEPYRRN
LNKSINPDEAVA 1 Saghar_9060 GKELNKAVAYGA
LNKSINPDEAVAY 1 Saghar_9023 GKELNKVAYGAA
LNKSINPDEAVAYG 1 Saghar_9023 GKELNKAYGAAV
LNKSINPDEAVAYG 1 Saghar_9063 GKELNKAYGAAV
LNKVARAAAEVAG 1 Saghar_9031 IPELNKVAGQFV
LNKVARAAAEVAG 1 Saghar_9043 IPELNKVAGQFV
LNKVARAAAEVAG 1 Saghar_9075 IPELNKVAGQFV
LNKVARAAAEVAGQ 1 Saghar_9043 IPELNKAGQFVI
LNKVARAAAEVAGQ 1 Saghar_9090 IPELNKAGQFVI
LNKVARAAAEVAGQF 1 Saghar_9031 IPELNKGQFVIK
LNKVARAAAEVAGQF 1 Saghar_9043 IPELNKGQFVIK
LNKVARAAAEVAGQF 1 Saghar_9052 IPELNKGQFVIK
LNKVARAAAEVAGQF 1 Saghar_9075 IPELNKGQFVIK
LNKVARAAAEVAGQF 1 Saghar_9090 IPELNKGQFVIK
LNKVARAAAEVAGQF 1 Saghar_9100 IPELNKGQFVIK
LNNFYPREAKVQW 1 Saghar_9072 VCLLNNVQWKVD
LNNYVLGAQLSHGHVN 1 Saghar_9013 SSLLNNHVNNLR
LNPRLYQQHGAGLFDVT 1 Saghar_721 LGFLNPDVTRGC
LNPRLYQQHGAGLFDVT 1 Saghar_9004 LGFLNPDVTRGC
LNQFSDMSFAEIK 1 Saghar_9004 KMALNQEIKHKY
LNQFSDMSFAEIKH 1 Saghar_9004 KMALNQIKHKYL
LNQFSDMSFAEIKHKY 1 Saghar_9004 KMALNQHKYLWS
LNSHGLELNADILGTDK 1 Saghar_9060 SGSLNSTDKINS
LPAFTSNLERGGVE 1 Saghar_9100 LGVLPAGVEKLL
LPAHQGAVQDQPYQ 1 Saghar_9063 WHNLPAPYQLPV
LPAQKWWHTGALYRIGDL 1 Saghar_9013 CRELPAGDLQAF
LPAQKWWHTGALYRIGDL 1 Saghar_9043 CRELPAGDLQAF
LPAQKWWHTGALYRIGDL 1 Saghar_9052 CRELPAGDLQAF
LPAQKWWHTGALYRIGDL 1 Saghar_9093 CRELPAGDLQAF
LPASASLPAKAD 1 Saghar_9043 ASDLPAKADLLL
LPASASLPAKAD 1 Saghar_9075 ASDLPAKADLLL
LPASASLPAKADL 1 Saghar_9043 ASDLPAADLLLS
LPASASLPAKADL 1 Saghar_9075 ASDLPAADLLLS
LPASASLPAKADLL 1 Saghar_9043 ASDLPADLLLST
LPASFDAREQWPQ 1 Saghar_9072 DLKLPAWPQCPT
LPASFDAREQWPQ 1 Saghar_9100 DLKLPAWPQCPT
LPCGESEFLDTWN 1 Saghar_721 TECLPCTWNRET
LPCGESEFLDTWN 1 Saghar_9004 TECLPCTWNRET
LPCGESEFLDTWN 1 Saghar_9061 TECLPCTWNRET
LPCGESEFLDTWNRE 1 Saghar_721 TECLPCNRETHC
LPCGESEFLDTWNRE 1 Saghar_9004 TECLPCNRETHC
LPCGESEFLDTWNRE 1 Saghar_9061 TECLPCNRETHC
LPCGESEFLDTWNRET 1 Saghar_721 TECLPCRETHCH
LPCGESEFLDTWNRET 1 Saghar_9061 TECLPCRETHCH
LPCGESEFLDTWNRETH 1 Saghar_721 TECLPCETHCHQ
LPCGESEFLDTWNRETH 1 Saghar_9004 TECLPCETHCHQ
LPCGESEFLDTWNRETH 1 Saghar_9061 TECLPCETHCHQ
LPDPYQKQCDQFVAEYE 1 Saghar_9084 CSFLPDEYEPVL
LPDPYQKQCDQFVAEYEP 1 Saghar_9084 CSFLPDYEPVLI
LPDPYQKQCDQFVAEYEPV 1 Saghar_9084 CSFLPDEPVLIE
LPDPYQKQCDQFVAEYEPVL 1 Saghar_9084 CSFLPDPVLIEI
LPDPYQKQCDQFVAEYEPVLI 1 Saghar_9084 CSFLPDVLIEIL
LPDQQPIPTETFQVADRHP 1 Saghar_9052 GKCLPDRHPEVA
LPDTKAYGDRIER 1 Saghar_9100 GYLLPDIERMLR
LPEADRAGAGTGAQA 1 Saghar_9090 TVELPEAQAGQL
LPEADRAGAGTGAQAG 1 Saghar_9090 TVELPEQAGQLM
LPEGRGLAGPAEP 1 Saghar_9090 KAELPEAEPELE
LPEGRGLAGPAEPE 1 Saghar_9090 KAELPEEPELEE
LPEGRGLAGPAEPELE 1 Saghar_9090 KAELPEELEEEL
LPFAAAGALQGWS 1 Saghar_9043 ALTLPFGWSLGS
LPFAAAGALQGWSL 1 Saghar_9043 ALTLPFWSLGSA
LPGEIVEISRHNVQ 1 Saghar_9061 REVLPGNVQTLD
LPGFYRKTKLVGFQDM 1 Saghar_9043 GDCLPGQDMECV
LPILVPSAKKAIY 1 Saghar_9061 RFYLPIAIYMDD
LPILVPSAKKAIYM 1 Saghar_9061 RFYLPIIYMDDD
LPILVPSAKKAIYMD 1 Saghar_9061 RFYLPIYMDDDV
LPILVPSAKKAIYMDD 1 Saghar_9060 RFYLPIMDDDVI
LPILVPSAKKAIYMDD 1 Saghar_9061 RFYLPIMDDDVI
LPILVPSAKKAIYMDDD 1 Saghar_9060 RFYLPIDDDVIV
LPILVPSAKKAIYMDDDVIVQ 1 Saghar_9060 RFYLPIIVQGDI
LPIVFARAHLIE 1 Saghar_9052 AFGLPILIEWGA
LPKQEVIQEEEEIIHEDN 1 Saghar_9023 VAALPKEDNEWG
LPLHVATLLTGLLE 1 Saghar_9052 GQGLPLLLECLG
LPLPLPIRVEDEN 1 Saghar_9031 SADLPLDENDNH
LPLPLPIRVEDENDN 1 Saghar_9031 SADLPLNDNHPV
LPLPLPIRVEDENDNHP 1 Saghar_9031 SADLPLNHPVFT
LPLRPDGFRSAEAAAAQAE 1 Saghar_9090 SRALPLQAEEDL
LPMDTNFWVLLRDGIK 1 Saghar_9013 HIVLPMGIKTSK
LPMDTNFWVLLRDGIKT 1 Saghar_9013 HIVLPMIKTSKI
LPNPVLDSISIIDTPGILS 1 Saghar_9060 CAQLPNILSGEK
LPPASPSAARTKAAALR 1 Saghar_9100 LLALPPALRAGA
LPPDTAILDFSHN 1 Saghar_9063 SGLLPPSHNRLS
LPPGGGAARAGPG 1 Saghar_9090 GGLLPPGPGLSY
LPPKPGSSAPPRPP 1 Saghar_9052 YKDLPPRPPRAA
LPPKPGSSAPPRPPR 1 Saghar_9052 YKDLPPPPRAAK
LPPQATFQVLRGNGAS 1 Saghar_9052 KLRLPPGASVGT
LPQELASSEQRIL 1 Saghar_9075 LEILPQRILKVI
LPQELASSEQRILK 1 Saghar_9075 LEILPQILKVIL
LPQTYIIQEEMV 1 Saghar_9023 GTYLPQEMVVTE
LPQTYIIQEEMVVT 1 Saghar_9072 GTYLPQVVTEHV
LPQTYIIQEEMVVTEH 1 Saghar_9072 GTYLPQTEHVSD
LPRGGGASAAAAAAAASG 1 Saghar_9043 ADRLPRASGALL
LPRIAWAHPRRGAPG 1 Saghar_9075 EPLLPRAPGSAV
LPRIAWAHPRRGAPG 1 Saghar_9090 EPLLPRAPGSAV
LPRIAWAHPRRGAPG 1 Saghar_9100 EPLLPRAPGSAV
LPSDSQDLGQHGLEE 1 Saghar_9031 DRNLPSLEEDFM
LPSDSQDLGQHGLEE 1 Saghar_9075 DRNLPSLEEDFM
LPSDSQDLGQHGLEED 1 Saghar_9023 DRNLPSEEDFML
LPSDSQDLGQHGLEED 1 Saghar_9031 DRNLPSEEDFML
LPSDSQDLGQHGLEED 1 Saghar_9075 DRNLPSEEDFML
LPSDSQDLGQHGLEED 1 Saghar_9084 DRNLPSEEDFML
LPSDSQDLGQHGLEED 1 Saghar_9093 DRNLPSEEDFML
LPSDSQDLGQHGLEEDF 1 Saghar_9031 DRNLPSEDFMLX
LPSDSQDLGQHGLEEDF 1 Saghar_9084 DRNLPSEDFMLX
LPSDSQDLGQHGLEEDFM 1 Saghar_9023 DRNLPSDFMLXX
LPSDSQDLGQHGLEEDFM 1 Saghar_9052 DRNLPSDFMLXX
LPSDSQDLGQHGLEEDFM 1 Saghar_9063 DRNLPSDFMLXX
LPSDSQDLGQHGLEEDFM 1 Saghar_9084 DRNLPSDFMLXX
LPSDSQDLGQHGLEEDFM 1 Saghar_9093 DRNLPSDFMLXX
LPSDSQDLGQHGLEEDFML 1 Saghar_9023 DRNLPSFMLXXX
LPSDSQDLGQHGLEEDFML 1 Saghar_9063 DRNLPSFMLXXX
LPSDSQDLGQHGLEEDFML 1 Saghar_9084 DRNLPSFMLXXX
LPSDSQDLGQHGLEEDFML 1 Saghar_9093 DRNLPSFMLXXX
LPSYEEALSLPSK 1 Saghar_9031 KVVLPSPSKTPE
LPSYEEALSLPSK 1 Saghar_9043 KVVLPSPSKTPE
LPSYEEALSLPSK 1 Saghar_9075 KVVLPSPSKTPE
LPSYEEALSLPSK 1 Saghar_9084 KVVLPSPSKTPE
LPSYEEALSLPSK 1 Saghar_9090 KVVLPSPSKTPE
LPSYEEALSLPSKTP 1 Saghar_721 KVVLPSKTPEGG
LPSYEEALSLPSKTP 1 Saghar_9004 KVVLPSKTPEGG
LPSYEEALSLPSKTP 1 Saghar_9031 KVVLPSKTPEGG
LPSYEEALSLPSKTP 1 Saghar_9043 KVVLPSKTPEGG
LPSYEEALSLPSKTP 1 Saghar_9072 KVVLPSKTPEGG
LPSYEEALSLPSKTP 1 Saghar_9075 KVVLPSKTPEGG
LPSYEEALSLPSKTP 1 Saghar_9084 KVVLPSKTPEGG
LPSYEEALSLPSKTP 1 Saghar_9090 KVVLPSKTPEGG
LPSYEEALSLPSKTP 1 Saghar_9100 KVVLPSKTPEGG
LPSYEEALSLPSKTPE 1 Saghar_721 KVVLPSTPEGGP
LPSYEEALSLPSKTPE 1 Saghar_9004 KVVLPSTPEGGP
LPSYEEALSLPSKTPE 1 Saghar_9013 KVVLPSTPEGGP
LPSYEEALSLPSKTPE 1 Saghar_9031 KVVLPSTPEGGP
LPSYEEALSLPSKTPE 1 Saghar_9043 KVVLPSTPEGGP
LPSYEEALSLPSKTPE 1 Saghar_9052 KVVLPSTPEGGP
LPSYEEALSLPSKTPE 1 Saghar_9072 KVVLPSTPEGGP
LPSYEEALSLPSKTPE 1 Saghar_9075 KVVLPSTPEGGP
LPSYEEALSLPSKTPE 1 Saghar_9084 KVVLPSTPEGGP
LPSYEEALSLPSKTPE 1 Saghar_9090 KVVLPSTPEGGP
LPSYEEALSLPSKTPE 1 Saghar_9100 KVVLPSTPEGGP
LPSYEEALSLPSKTPEG 1 Saghar_9004 KVVLPSPEGGPA
LPSYEEALSLPSKTPEG 1 Saghar_9013 KVVLPSPEGGPA
LPSYEEALSLPSKTPEG 1 Saghar_9031 KVVLPSPEGGPA
LPSYEEALSLPSKTPEG 1 Saghar_9043 KVVLPSPEGGPA
LPSYEEALSLPSKTPEG 1 Saghar_9063 KVVLPSPEGGPA
LPSYEEALSLPSKTPEG 1 Saghar_9072 KVVLPSPEGGPA
LPSYEEALSLPSKTPEG 1 Saghar_9075 KVVLPSPEGGPA
LPSYEEALSLPSKTPEG 1 Saghar_9084 KVVLPSPEGGPA
LPSYEEALSLPSKTPEG 1 Saghar_9090 KVVLPSPEGGPA
LPSYEEALSLPSKTPEGGPA 1 Saghar_9090 KVVLPSGPAPPP
LPVGSQCSVDLESASGE 1 Saghar_9052 NIKLPVSGEKDL
LPVGSQCSVDLESASGEK 1 Saghar_9052 NIKLPVGEKDLA
LPVIKLNNCVIDEPSIDN 1 Saghar_9013 AFTLPVIDNITE
LPVILDIIKGEM 1 Saghar_9061 DSYLPVGEMSRP
LPVILDIIKGEMS 1 Saghar_9061 DSYLPVEMSRPG
LPVILDIIKGEMSRP 1 Saghar_9043 DSYLPVSRPGEV
LPVILDIIKGEMSRPG 1 Saghar_9043 DSYLPVRPGEVC
LPVILDIIKGEMSRPG 1 Saghar_9061 DSYLPVRPGEVC
LPVILDIIKGEMSRPG 1 Saghar_9072 DSYLPVRPGEVC
LPVILDIIKGEMSRPG 1 Saghar_9100 DSYLPVRPGEVC
LPVITIDPASPQSP 1 Saghar_9023 KEDLPVQSPESV
LPVITIDPASPQSPE 1 Saghar_9090 KEDLPVSPESVD
LPVLDKTKFLVPDHVNMSEL 1 Saghar_9090 EKQLPVSELIKI
LPVTPPRLVAPRFLEVE 1 Saghar_9052 TFVLPVEVETSW
LPVTPPRLVAPRFLEVE 1 Saghar_9075 TFVLPVEVETSW
LPVTPPRLVAPRFLEVE 1 Saghar_9090 TFVLPVEVETSW
LPVTPPRLVAPRFLEVETS 1 Saghar_9052 TFVLPVETSWPV
LPVTPPRLVAPRFLEVETS 1 Saghar_9090 TFVLPVETSWPV
LPVTPPRLVAPRFLEVETSWP 1 Saghar_9090 TFVLPVSWPVDC
LPYEYTAFDFCQASEGKRP 1 Saghar_9004 ESVLPYKRPSEN
LPYEYTAFDFCQASEGKRP 1 Saghar_9013 ESVLPYKRPSEN
LPYEYTAFDFCQASEGKRP 1 Saghar_9072 ESVLPYKRPSEN
LPYEYTAFDFCQASEGKRP 1 Saghar_9075 ESVLPYKRPSEN
LPYEYTAFDFCQASEGKRPS 1 Saghar_9004 ESVLPYRPSENL
LPYEYTAFDFCQASEGKRPS 1 Saghar_9060 ESVLPYRPSENL
LQDFFNGKELNKSINPD 1 Saghar_9072 QKLLQDNPDEAV
LQDFFNGKELNKSINPD 1 Saghar_9100 QKLLQDNPDEAV
LQGAANALSGDVWNIDN 1 Saghar_9084 TWTLQGIDNNFX
LQITVNGTVLSSSGTR 1 Saghar_9013 QDGLQIGTRFAV
LQKEQNYSDDVL 1 Saghar_721 DELLQKDVLANM
LQKEQNYSDDVL 1 Saghar_9004 DELLQKDVLANM
LQKEQNYSDDVL 1 Saghar_9043 DELLQKDVLANM
LQKEQNYSDDVLAN 1 Saghar_721 DELLQKLANMIS
LQPLRSAAGAAAL 1 Saghar_9052 ALHLQPAALALT
LQPLRSAAGAAALA 1 Saghar_9052 ALHLQPALALTV
LQPLRSAAGAAALAL 1 Saghar_9052 ALHLQPLALTVD
LQPLRSAAGAAALALT 1 Saghar_9052 ALHLQPALTVDL
LQPWHSFGADSVPA 1 Saghar_9023 LDDLQPVPANTE
LQPWHSFGADSVPA 1 Saghar_9072 LDDLQPVPANTE
LQPWHSFGADSVPA 1 Saghar_9075 LDDLQPVPANTE
LQPWHSFGADSVPA 1 Saghar_9093 LDDLQPVPANTE
LQPWHSFGADSVPA 1 Saghar_9100 LDDLQPVPANTE
LQPWHSFGADSVPAN 1 Saghar_9023 LDDLQPPANTEN
LQPWHSFGADSVPAN 1 Saghar_9072 LDDLQPPANTEN
LQPWHSFGADSVPAN 1 Saghar_9093 LDDLQPPANTEN
LQPWHSFGADSVPANT 1 Saghar_9093 LDDLQPANTENE
LQPWHSFGADSVPANTE 1 Saghar_9093 LDDLQPNTENEV
LQSIMSFLDEMEKS 1 Saghar_9004 EAKLQSEKSGQD
LRHLKNTMETIDWKVFE 1 Saghar_9063 PENLRHVFESWM
LRKMGAPESGLAEYL 1 Saghar_9093 VTNLRKEYLFDK
LRKMGAPESGLAEYLFDK 1 Saghar_9093 VTNLRKFDKHTL
LRKMGAPESGLAEYLFDKH 1 Saghar_9093 VTNLRKDKHTLG
LRKMGAPESGLAEYLFDKHT 1 Saghar_9093 VTNLRKKHTLGD
LRMKLPKPPKPVSK 1 Saghar_9043 LENLRMVSKMRM
LRQKVKYLQDQLSPL 1 Saghar_9061 AKELRQSPLTRQ
LRSWTAADMAAQ 1 Saghar_9060 NEDLRSAAQITK
LRSWTAADMAAQI 1 Saghar_9043 NEDLRSAQITKR
LRSWTAADMAAQI 1 Saghar_9060 NEDLRSAQITKR
LRSWTAADMAAQIT 1 Saghar_9060 NEDLRSQITKRK
LRSWTAADMAAQITK 1 Saghar_9023 NEDLRSITKRKW
LRSWTAADMAAQITK 1 Saghar_9060 NEDLRSITKRKW
LRSWTAADMAAQITK 1 Saghar_9075 NEDLRSITKRKW
LRSWTAADMAAQITKR 1 Saghar_9023 NEDLRSTKRKWE
LRSWTAADMAAQITKR 1 Saghar_9060 NEDLRSTKRKWE
LRSWTAADMAAQITKRK 1 Saghar_9075 NEDLRSKRKWEA
LRSWTAADMAAQITKRKWE 1 Saghar_9060 NEDLRSKWEAAH
LRSWTAADMAAQITKRKWEA 1 Saghar_9060 NEDLRSWEAAHE
LRSWTAADTAAQ 1 Saghar_9060 NEDLRSAAQITQ
LRSWTAADTAAQ 1 Saghar_9100 NEDLRSAAQITQ
LRSWTAADTAAQI 1 Saghar_9043 NEDLRSAQITQR
LRSWTAADTAAQI 1 Saghar_9060 NEDLRSAQITQR
LRSWTAADTAAQIS 1 Saghar_9043 NEDLRSQISKRK
LRSWTAADTAAQIS 1 Saghar_9075 NEDLRSQISKRK
LRSWTAADTAAQISKR 1 Saghar_9075 NEDLRSSKRKCE
LRSWTAADTAAQISKRKCE 1 Saghar_9052 NEDLRSKCEAAN
LRSWTAADTAAQIT 1 Saghar_9023 NEDLRSQITQRK
LRSWTAADTAAQIT 1 Saghar_9031 NEDLRSQITQRK
LRSWTAADTAAQIT 1 Saghar_9043 NEDLRSQITQRK
LRSWTAADTAAQIT 1 Saghar_9060 NEDLRSQITQRK
LRSWTAADTAAQIT 1 Saghar_9072 NEDLRSQITQRK
LRSWTAADTAAQIT 1 Saghar_9075 NEDLRSQITQRK
LRSWTAADTAAQIT 1 Saghar_9100 NEDLRSQITQRK
LRSWTAADTAAQITQ 1 Saghar_9031 NEDLRSITQRKL
LRSWTAADTAAQITQ 1 Saghar_9052 NEDLRSITQRKW
LRSWTAADTAAQITQ 1 Saghar_9060 NEDLRSITQRKW
LRSWTAADTAAQITQ 1 Saghar_9072 NEDLRSITQRKW
LRSWTAADTAAQITQ 1 Saghar_9100 NEDLRSITQRKW
LRSWTAADTAAQITQR 1 Saghar_9023 NEDLRSTQRKWE
LRSWTAADTAAQITQR 1 Saghar_9031 NEDLRSTQRKLE
LRSWTAADTAAQITQR 1 Saghar_9052 NEDLRSTQRKWE
LRSWTAADTAAQITQR 1 Saghar_9060 NEDLRSTQRKWE
LRSWTAADTAAQITQR 1 Saghar_9072 NEDLRSTQRKWE
LRSWTAADTAAQITQR 1 Saghar_9075 NEDLRSTQRKWE
LRSWTAADTAAQITQRK 1 Saghar_9052 NEDLRSQRKWEA
LRSWTAADTAAQITQRKW 1 Saghar_9052 NEDLRSRKWEAA
LRSWTAADTAAQITQRKWE 1 Saghar_9052 NEDLRSKWEAAR
LRSWTAADTAAQITQRKWE 1 Saghar_9060 NEDLRSKWEAAR
LRSWTAADTVAQIT 1 Saghar_9060 NEDLRSQITQRF
LRSWTAADTVAQITQR 1 Saghar_9052 NEDLRSTQRFYE
LRSWTAADTVAQITQRF 1 Saghar_9052 NEDLRSQRFYEA
LRVAPEEHPVLLTEAPLNPK 1 Saghar_9075 YNELRVNPKANR
LRVLDDEDSDDLE 1 Saghar_9084 SVFLRVDLEAPL
LRVLDDEDSDDLEAP 1 Saghar_9084 SVFLRVEAPLML
LSAKEAAAAAAAA 1 Saghar_9090 TVALSAAAAAAA
LSDLHAFAGSAAWDD 1 Saghar_9072 EALLSDWDDSAR
LSDLHAFAGSAAWDD 1 Saghar_9100 EALLSDWDDSAR
LSDLHAFAGSAAWDDS 1 Saghar_9072 EALLSDDDSARA
LSDLHAFAGSAAWDDS 1 Saghar_9100 EALLSDDDSARA
LSEKKISSIQSIVPA 1 Saghar_9060 YVLLSEVPALEI
LSERYLFVVDRLIALD 1 Saghar_9063 SWELSEALDAAE
LSFSKDWSFYLL 1 Saghar_9063 HSDLSFYLLYYT
LSGGTTMYPGIA 1 Saghar_9013 NTVLSGGIADRM
LSGGTTMYPGIAD 1 Saghar_9013 NTVLSGIADRMQ
LSGGTTMYPGIADR 1 Saghar_9013 NTVLSGADRMQK
LSGGTTMYPGIADR 1 Saghar_9052 NTVLSGADRMQK
LSGGTTMYPGIADRM 1 Saghar_9052 NTVLSGDRMQKE
LSGRLYWVDSKLHSIS 1 Saghar_721 LDLLSGSISSID
LSGRLYWVDSKLHSIS 1 Saghar_9004 LDLLSGSISSID
LSGRLYWVDSKLHSIS 1 Saghar_9061 LDLLSGSISSID
LSHEFQDETDTEE 1 Saghar_9084 KSLLSHTEEETL
LSIDSVEDHLAWSKD 1 Saghar_9060 LIALSISKDINA
LSKEGPGPEDTVQD 1 Saghar_9100 ELSLSKVQDNLG
LSPEATAPVTPSRPE 1 Saghar_9090 PPGLSPRPEGGE
LSQDTVSVPCQS 1 Saghar_9060 SGYLSQCQSASS
LSQDTVSVPCQS 1 Saghar_9075 SGYLSQCQSASS
LSQDTVSVPCQS 1 Saghar_9090 SGYLSQCQSASS
LSQDTVSVPCQSASS 1 Saghar_9090 SGYLSQASSASA
LSQILSDREEIAHN 1 Saghar_9023 TKNLSQAHNMQS
LSQILSDREEIAHN 1 Saghar_9093 TKNLSQAHNMQS
LSSFKSQELNERN 1 Saghar_9100 QADLSSERNEAS
LSSFKSQELNERNE 1 Saghar_9093 QADLSSRNEASD
LSSHLEEMVDPEDPDN 1 Saghar_9084 PLMLSSPDNVQS
LSSLSRYSDNWE 1 Saghar_9004 SFDLSSNWEAIT
LSSLSRYSDNWE 1 Saghar_9084 SFDLSSNWEAIT
LSSLSRYSDNWEA 1 Saghar_9084 SFDLSSWEAITG
LSSLSRYSDNWEAIT 1 Saghar_9084 SFDLSSAITGTG
LSSYEIITPWRLTRER 1 Saghar_9084 TSHLSSRERREA
LSTVNGVADPII 1 Saghar_9063 FLCLSTPIIYVL
LSTVNGVADPIIY 1 Saghar_9063 FLCLSTIIYVLA
LSTVNGVADPIIYVL 1 Saghar_9063 FLCLSTYVLATD
LSYLFIVKNELPSAIK 1 Saghar_9072 GAMLSYAIKFLM
LTATATATARADQEG 1 Saghar_9052 GDTLTAQEGARE
LTGMAFRVPTANV 1 Saghar_9100 NGKLTGANVSVV
LTISSLQPDDFA 1 Saghar_9023 EFTLTIDFATYY
LTNIKTEEISEVK 1 Saghar_9093 GSGLTNEVKMDA
LTNNITLEDLEQLK 1 Saghar_9060 LQDLTNQLKSAC
LTQNALINDELVEWK 1 Saghar_9063 VTELTQEWKRRQ
LTQNALINDELVEWKR 1 Saghar_9063 VTELTQWKRRQQ
LTSDESTLIEDGGAR 1 Saghar_9075 KLTLTSGARSDG
LTSLRAPLDIPIPD 1 Saghar_9100 VADLTSIPDPPP
LTYPLHTYPKEEEL 1 Saghar_9060 ACQLTYEELYAC
LVAEVGISDYGDK 1 Saghar_9063 DDLLVAGDKLNM
LVAEVGISDYGDKLN 1 Saghar_9063 DDLLVAKLNMEL
LVEMQDVVAELLR 1 Saghar_9093 HKALVELLRTVP
LVETIAATAREIE 1 Saghar_9090 AAELVEEIEENS
LVETIAATAREIEEN 1 Saghar_9090 AAELVEEENSRL
LVETIAATAREIEENS 1 Saghar_9090 AAELVEENSRLL
LVFDLGGGTFDVS 1 Saghar_9090 KNILVFDVSLLT
LVFHESIPEWEH 1 Saghar_9031 ITNLVFWEHLDF
LVGADSVRAAIT 1 Saghar_9052 KDVLVGAITFSF
LVGKYETLEEDSN 1 Saghar_9093 HYDLVGDSNYVL
LVKDYFPEPVTVSWNSG 1 Saghar_9031 LGCLVKNSGALT
LVSNSAALIQQATT 1 Saghar_9013 DIELVSATTVKN
LVSNSAALIQQATTV 1 Saghar_9013 DIELVSTTVKNK
LVSNSAALIQQATTVK 1 Saghar_9013 DIELVSTVKNKD
LVTGFSPADVFVQ 1 Saghar_9072 ITCLVTFVQWMQ
LVVEWQLQDDKN 1 Saghar_9084 SIKLVVDKNQSL
LVVVGGGGVGKSA 1 Saghar_9043 KYRLVVKSALTI
LVYIQQTDDSLIH 1 Saghar_9063 RKGLVYLIHFCW
LYHVVGWTDWNL 1 Saghar_721 TNLLYHWNLALN
LYHVVGWTDWNL 1 Saghar_9004 TNLLYHWNLALN
LYHVVGWTDWNLA 1 Saghar_9004 TNLLYHNLALNP
LYHVVGWTDWNLA 1 Saghar_9084 TNLLYHNLALNP
LYLAASGLLPATAFP 1 Saghar_9013 SLLLYLAFPDGR
LYYTEFTPTEKD 1 Saghar_9013 FYLLYYEKDEYA
LYYTEFTPTEKD 1 Saghar_9093 FYLLYYEKDEYA
LYYTEFTPTEKDE 1 Saghar_9013 FYLLYYKDEYAC
LYYTEFTPTEKDE 1 Saghar_9031 FYLLYYKDEYAC
LYYTEFTPTEKDE 1 Saghar_9093 FYLLYYKDEYAC
LYYTEFTPTEKDEY 1 Saghar_9031 FYLLYYDEYACR
LYYTEFTPTEKDEY 1 Saghar_9093 FYLLYYDEYACR
MADLHTARLENEKV 1 Saghar_9060 DRTMADEKVKKQ
MALNQFSDMSFAE 1 Saghar_9004 TFKMALFAEIKH
MALNQFSDMSFAEI 1 Saghar_9004 TFKMALAEIKHK
MALNQFSDMSFAEIK 1 Saghar_9004 TFKMALEIKHKY
MDETSPLVSPER 1 Saghar_9031 MDETSPPERAQP
MDTYKELIERIPEL 1 Saghar_9072 GTTMDTPELNKV
MDTYKELIERIPEL 1 Saghar_9100 GTTMDTPELNKV
MEAAHLLPAADV 1 Saghar_9013 MEAAHLADVLRH
MEAAHLLPAADVL 1 Saghar_9013 MEAAHLDVLRHF
MEAEDLSKAEDRNED 1 Saghar_9004 MEAEDLNEDPGS
MEAEDLSKAEDRNED 1 Saghar_9023 MEAEDLNEDPGS
MEAEDLSKAEDRNED 1 Saghar_9063 MEAEDLNEDPGS
MEAEDLSKAEDRNED 1 Saghar_9072 MEAEDLNEDPGS
MEAEDLSKAEDRNED 1 Saghar_9100 MEAEDLNEDPGS
MEATGVLPFVRGVD 1 Saghar_9013 MEATGVGVDLSG
MEATGVLPFVRGVD 1 Saghar_9100 MEATGVGVDLSG
MEDPFFVVKGEVQKAVN 1 Saghar_9043 MSMEDPAVNTAQ
MEDPFFVVKGEVQKAVN 1 Saghar_9090 MSMEDPAVNTAQ
MEEGFRDRAAFIR 1 Saghar_721 MEEGFRFIRGAK
MEEGFRDRAAFIR 1 Saghar_9061 MEEGFRFIRGAK
MEEGFRDRAAFIRG 1 Saghar_9004 MEEGFRIRGAKD
MEEGFRDRAAFIRG 1 Saghar_9061 MEEGFRIRGAKD
MEENEPYPAEYEVIN 1 Saghar_9084 LSEMEEVINQFQ
MEPRAPWIEQEGPEYWDQ 1 Saghar_9023 SQRMEPWDQETR
MEPRAPWIEQEGPEYWDQE 1 Saghar_9023 SQRMEPDQETRN
MEPRAPWIEQEGPEYWDQET 1 Saghar_9023 SQRMEPQETRNV
MEPRAPWIEQEGPEYWDQETR 1 Saghar_9023 SQRMEPETRNVK
MEPSGSVAGLGELDP 1 Saghar_9090 APGMEPLDPGAF
MEVKPPPGRPQPD 1 Saghar_721 MEVKPPQPDSGR
MEVKPPPGRPQPD 1 Saghar_9004 MEVKPPQPDSGR
MEVKPPPGRPQPD 1 Saghar_9023 MEVKPPQPDSGR
MEVKPPPGRPQPD 1 Saghar_9061 MEVKPPQPDSGR
MEVKPPPGRPQPD 1 Saghar_9084 MEVKPPQPDSGR
MEVKPPPGRPQPD 1 Saghar_9093 MEVKPPQPDSGR
MGAPESGLAEYLFDK 1 Saghar_9043 LRKMGAFDKHTL
MGAPESGLAEYLFDK 1 Saghar_9052 LRKMGAFDKHTL
MGAPESGLAEYLFDK 1 Saghar_9093 LRKMGAFDKHTL
MGAPESGLAEYLFDKH 1 Saghar_9043 LRKMGADKHTLG
MGAPESGLAEYLFDKH 1 Saghar_9093 LRKMGADKHTLG
MILQFGFTTIFVAA 1 Saghar_721 YLEMILVAAFPL
MINLSVPDTIDERT 1 Saghar_9084 LCKMINERTINK
MKVLAGVLDSVDVR 1 Saghar_9063 KRVMKVDVRLKM
MNDIKPIWQRPSKE 1 Saghar_9100 WELMNDSKEVEE
MNDIKPIWQRPSKEVE 1 Saghar_9100 WELMNDEVEEDE
MNGYFLIERGKNM 1 Saghar_9043 QWGMNGKNMCGL
MNGYFLIERGKNM 1 Saghar_9072 QWGMNGKNMCGL
MPGQHGQITQQELDTVVK 1 Saghar_9090 GAGMPGVVKTQH
MPHHDASTFTINIALNR 1 Saghar_9052 PSLMPHLNRVGV
MPHHDASTFTINIALNR 1 Saghar_9072 PSLMPHLNRVGV
MPHHDASTFTINIALNRV 1 Saghar_9052 PSLMPHNRVGVD
MPISALDPAKKLQFYEDRQQ 1 Saghar_9004 GVTMPIRQQLPA
MPNQFNHDTQDEAG 1 Saghar_9063 YTYMPNEAGLEV
MPPPFTPYVPRILNG 1 Saghar_9100 EAHMPPLNGLAS
MPPPFTPYVPRILNGL 1 Saghar_9100 EAHMPPNGLASE
MPPTTVILGPSQP 1 Saghar_9052 GSTMPPSQPQSL
MPPTTVILGPSQPQ 1 Saghar_9052 GSTMPPQPQSLI
MPQGAVFSCLYRHAYRTEE 1 Saghar_9060 SEFMPQTEEQGR
MPQVPVFTVEVKNYGVK 1 Saghar_9043 YQIMPQGVKNSE
MPQVPVFTVEVKNYGVK 1 Saghar_9072 YQIMPQGVKNSE
MPQVPVFTVEVKNYGVK 1 Saghar_9100 YQIMPQGVKNSE
MPQVPVFTVEVKNYGVKNS 1 Saghar_9072 YQIMPQKNSEWI
MPQVPVFTVEVKNYGVKNSE 1 Saghar_9072 YQIMPQNSEWID
MPVDLELVAKQNPNVK 1 Saghar_9072 EFNMPVNVKMGG
MPVSILGFGDIIVP 1 Saghar_721 VCLMPVIVPGLL
MPVSILGFGDIIVPG 1 Saghar_721 VCLMPVVPGLLI
MPVSILGFGDIIVPG 1 Saghar_9004 VCLMPVVPGLLI
MPVSILGFGDIIVPG 1 Saghar_9013 VCLMPVVPGLLI
MPVSILGFGDIIVPG 1 Saghar_9043 VCLMPVVPGLLI
MTQSPDSLAVSLGERAT 1 Saghar_9052 DIVMTQRATINC
MTVAHMWFDNQIHEAD 1 Saghar_721 QNRMTVEADTTE
MTVAHMWFDNQIHEAD 1 Saghar_9004 QNRMTVEADTTE
MTVTRLVNTLKEGKR 1 Saghar_9060 HGQMTVGKRLPC
MVGDVTGAQAYASTAK 1 Saghar_9013 DRKMVGTAKCLN
MVGDVTGAQAYASTAK 1 Saghar_9043 DRKMVGTAKCLN
MVGDVTGAQAYASTAK 1 Saghar_9052 DRKMVGTAKCLN
MVGDVTGAQAYASTAK 1 Saghar_9090 DRKMVGTAKCLN
MWKSVVGHDVSVS 1 Saghar_9100 MWKSVVSVSVET
NAEKTDRFVMKKLNDRV 1 Saghar_9072 DFGNAEDRVMRV
NAESYENEDEELT 1 Saghar_9023 SFSNAEELTQPV
NAESYENEDEELTQP 1 Saghar_9023 SFSNAETQPVAR
NAGGNQEWALTKEKSVK 1 Saghar_9084 ECHNAGSVKHMD
NAMECALHLEKNVNQ 1 Saghar_9060 SGLNAMVNQSLL
NAMECALHLEKNVNQS 1 Saghar_9060 SGLNAMNQSLLE
NDFALIIDGKTLKYA 1 Saghar_9023 RKENDFKYALTF
NDHVLLFWKSLALK 1 Saghar_9013 ITENDHALKEKH
NDHVLLFWKSLALKE 1 Saghar_9013 ITENDHLKEKHF
NDHVLLFWKSLALKEK 1 Saghar_9060 ITENDHKEKHFN
NDHVLLFWKSLALKEKH 1 Saghar_9013 ITENDHEKHFNE
NDHVLLFWKSLALKEKH 1 Saghar_9060 ITENDHEKHFNE
NDHVLLFWKSLALKEKHF 1 Saghar_9013 ITENDHKHFNES
NDIALKTNGDQASCEN 1 Saghar_9060 QERNDICENELL
NDIALKTNGDQASCENE 1 Saghar_9060 QERNDIENELLK
NDIELVSNSAALIQQA 1 Saghar_9063 LEGNDIQQATTV
NDIKPIWQRPSKEVE 1 Saghar_9100 ELMNDIEVEEDE
NDINILKCGSIRLG 1 Saghar_9093 DCKNDIRLGEKD
NDLPVNSGVTRIS 1 Saghar_9043 VYVNDLRISCQT
NDLPVNSGVTRISCQ 1 Saghar_9043 VYVNDLSCQTLI
NDLPVNSGVTRISCQT 1 Saghar_9043 VYVNDLCQTLIV
NEDLRSWTAADM 1 Saghar_9100 IALNEDADMAAQ
NEDLRSWTAADMA 1 Saghar_9072 IALNEDDMAAQI
NEDLRSWTAADMA 1 Saghar_9100 IALNEDDMAAQI
NEDLRSWTAADMAA 1 Saghar_9072 IALNEDMAAQIT
NEDLRSWTAADMAA 1 Saghar_9100 IALNEDMAAQIT
NEDLRSWTAADMAAQ 1 Saghar_9060 IALNEDAAQITK
NEDLRSWTAADMAAQ 1 Saghar_9072 IALNEDAAQITK
NEDLRSWTAADMAAQ 1 Saghar_9100 IALNEDAAQITK
NEDLRSWTAADMAAQIT 1 Saghar_9060 IALNEDQITKRK
NEDLRSWTAADMAAQITK 1 Saghar_9013 IALNEDITKRKW
NEDLRSWTAADMAAQITK 1 Saghar_9060 IALNEDITKRKW
NEDLRSWTAADMAAQITKR 1 Saghar_9013 IALNEDTKRKWE
NEDLRSWTAADMAAQITKR 1 Saghar_9060 IALNEDTKRKWE
NEDLRSWTAADMAAQITKRK 1 Saghar_9060 IALNEDKRKWEA
NEDLRSWTAADT 1 Saghar_9031 IALNEDADTAAQ
NEDLRSWTAADT 1 Saghar_9100 IALNEDADTAAQ
NEDLRSWTAADTA 1 Saghar_9072 IALNEDDTAAQI
NEDLRSWTAADTA 1 Saghar_9084 IALNEDDTAAQI
NEDLRSWTAADTA 1 Saghar_9100 IALNEDDTAAQI
NEDLRSWTAADTAA 1 Saghar_9031 IALNEDTAAQIT
NEDLRSWTAADTAA 1 Saghar_9072 IALNEDTAAQIT
NEDLRSWTAADTAA 1 Saghar_9084 IALNEDTAAQIT
NEDLRSWTAADTAA 1 Saghar_9100 IALNEDTAAQIT
NEDLRSWTAADTAAQ 1 Saghar_9031 IALNEDAAQITQ
NEDLRSWTAADTAAQ 1 Saghar_9060 IALNEDAAQITQ
NEDLRSWTAADTAAQ 1 Saghar_9072 IALNEDAAQITQ
NEDLRSWTAADTAAQ 1 Saghar_9100 IALNEDAAQITQ
NEDLRSWTAADTAAQISKR 1 Saghar_9100 LALNEDSKRKCE
NEDLRSWTAADTAAQIT 1 Saghar_9023 IALNEDQITQRK
NEDLRSWTAADTAAQIT 1 Saghar_9060 IALNEDQITQRK
NEDLRSWTAADTAAQIT 1 Saghar_9100 IALNEDQITQRK
NEDLRSWTAADTAAQITQ 1 Saghar_9023 IALNEDITQRKW
NEDLRSWTAADTAAQITQ 1 Saghar_9060 IALNEDITQRKW
NEDLRSWTAADTAAQITQ 1 Saghar_9100 IALNEDITQRKW
NEDLRSWTAADTAAQITQR 1 Saghar_9023 IALNEDTQRKWE
NEDLRSWTAADTAAQITQR 1 Saghar_9031 IALNEDTQRKLE
NEDLRSWTAADTAAQITQR 1 Saghar_9060 IALNEDTQRKWE
NEDLRSWTAADTAAQITQR 1 Saghar_9072 IALNEDTQRKWE
NEDLRSWTAADTAAQITQR 1 Saghar_9075 IALNEDTQRKWE
NEDLRSWTAADTAAQITQRKW 1 Saghar_9052 IALNEDRKWEAA
NEDLRSWTAADTAAQITQRKW 1 Saghar_9060 IALNEDRKWEAA
NEDLRSWTAADTAAQITQRKW 1 Saghar_9100 IALNEDRKWEAA
NEDLRSWTAADTVAQ 1 Saghar_9100 ISLNEDVAQITQ
NEDLRSWTAADTVAQIT 1 Saghar_9060 ISLNEDQITQRF
NEDLRSWTAVDTAA 1 Saghar_9072 LTLNEDTAAQIS
NEDLRSWTAVDTAA 1 Saghar_9100 LTLNEDTAAQIS
NEDLRSWTAVDTAAQ 1 Saghar_9060 LTLNEDAAQISE
NEDLRSWTAVDTAAQ 1 Saghar_9072 LTLNEDAAQISE
NEDLRSWTAVDTAAQ 1 Saghar_9100 LTLNEDAAQISE
NEEDDMREMEEERL 1 Saghar_9023 DPKNEEERLRMR
NEEDDMREMEEERLR 1 Saghar_9093 DPKNEERLRMRE
NEFILYAVRKSIYRYD 1 Saghar_9060 AEENEFRYDLAS
NFVTDTAKALADV 1 Saghar_9052 EDLNFVADVATV
NFVTDTAKALADVA 1 Saghar_9052 EDLNFVDVATVL
NGDSSALLNPSKE 1 Saghar_9075 SQLNGDSKECEP
NGDSSALLNPSKE 1 Saghar_9090 SQLNGDSKECEP
NGDSSALLNPSKECEP 1 Saghar_9090 SQLNGDCEPYRR
NGDSSALLNPSKECEPY 1 Saghar_9090 SQLNGDEPYRRN
NGDTHLGGEDFDQ 1 Saghar_9063 VATNGDFDQRVM
NGDTHLGGEDFDQR 1 Saghar_9063 VATNGDDQRVME
NGDTHLGGEDFDQRV 1 Saghar_9063 VATNGDQRVMEH
NGDTHLGGEDFDQRVM 1 Saghar_9063 VATNGDRVMEHF
NGFDTDSSCLESHSS 1 Saghar_9075 HSRNGFHSSLSD
NGFDTDSSCLESHSS 1 Saghar_9090 HSRNGFHSSLSD
NGFDTDSSCLESHSSL 1 Saghar_9075 HSRNGFSSLSDS
NGFDTDSSCLESHSSL 1 Saghar_9090 HSRNGFSSLSDS
NGKELNKSINPDEAVA 1 Saghar_9060 DFFNGKAVAYGA
NGKELNKSINPDEAVAYG 1 Saghar_9060 DFFNGKAYGAAV
NGKLVINGNPITIF 1 Saghar_9060 KAENGKTIFQER
NGKLVINGNPITIFQ 1 Saghar_9060 KAENGKIFQERD
NGKLVINGNPITIFQ 1 Saghar_9061 KAENGKIFQERD
NGKLVINGNPITIFQERDPS 1 Saghar_9060 KAENGKDPSKIK
NGKQISGFGKKFYYKAT 1 Saghar_9060 VVENGKKATVMF
NGNPITIFQERD 1 Saghar_9100 LVINGNERDPSK
NGNPITIFQERDPS 1 Saghar_9031 LVINGNDPSKIK
NGNPITIFQERDPSK 1 Saghar_9100 LVINGNPSKIKW
NGNPITIFQERDPSKI 1 Saghar_9100 LVINGNSKIKWG
NGPTDSYAAISQVDR 1 Saghar_9090 QESNGPVDRLQS
NGSAPSTAPTDQSRPP 1 Saghar_9052 STENGSRPPLEH
NGVSYYINLCQKIYKGPL 1 Saghar_9060 LVHNGVGPLGCS
NGVVDAWAGPAQVP 1 Saghar_9090 GKRNGVQVPEEG
NGVVDAWAGPAQVPE 1 Saghar_9031 GKRNGVVPEEGA
NGVVDAWAGPAQVPE 1 Saghar_9075 GKRNGVVPEEGA
NGVVDAWAGPAQVPE 1 Saghar_9090 GKRNGVVPEEGA
NGVVDAWAGPAQVPEE 1 Saghar_9075 GKRNGVPEEGAV
NGVVDAWAGPAQVPEE 1 Saghar_9090 GKRNGVPEEGAV
NGVVDAWAGPAQVPEEG 1 Saghar_9075 GKRNGVEEGAVT
NGVVDAWAGPAQVPEEG 1 Saghar_9090 GKRNGVEEGAVT
NGVVDAWAGPAQVPEEGA 1 Saghar_9090 GKRNGVEGAVTV
NGVVDAWAGPAQVPEEGAVT 1 Saghar_9090 GKRNGVAVTVTV
NHGDTLTATATATAR 1 Saghar_9075 TVMNHGTARADQ
NHGDTLTATATATARA 1 Saghar_9052 TVMNHGARADQE
NIGDGGGAADRVIN 1 Saghar_9063 RGGNIGVINQIL
NIGDGGGAADRVIN 1 Saghar_9090 RGGNIGVINQIL
NIGDGGGAADRVINQ 1 Saghar_9090 RGGNIGINQILT
NIGDGGGAADRVINQI 1 Saghar_9090 RGGNIGNQILTE
NIHGTNKHWLIRQAKTPM 1 Saghar_9100 KNFNIHTPMTNS
NIQKITQCSVEIQR 1 Saghar_9013 ISSNIQIQRTLN
NIRLDGHGTVPLGADQI 1 Saghar_9090 FVGNIRDQILLR
NITSSTCELSKQ 1 Saghar_9075 ANFNITSKQLNI
NITSSTCELSKQLN 1 Saghar_9060 ANFNITQLNIAY
NITSSTCELSKQLNIA 1 Saghar_9060 ANFNITNIAYDV
NKALQHMTDFAIQFNK 1 Saghar_9063 NFTNKAFNKNSF
NKLTVYTTLIDVTKG 1 Saghar_9060 PVLNKLTKGQFE
NKYAASSYLSLTP 1 Saghar_9084 QSNNKYLTPEQW
NKYAASSYLSLTPE 1 Saghar_9061 QSNNKYTPEQWK
NKYAASSYLSLTPE 1 Saghar_9084 QSNNKYTPEQWK
NLDTVKGSSLHVGSDL 1 Saghar_9072 QGKNLDSDLLKF
NLDTVKGSSLHVGSDL 1 Saghar_9100 QGKNLDSDLLKF
NLIFDPNNYLPKES 1 Saghar_9072 IEGNLIKESMLK
NLIFDPNNYLPKESML 1 Saghar_9072 IEGNLISMLKTT
NLKAPLDIPVPD 1 Saghar_9100 NLSNLKVPDPVK
NLKTLNQYSIPEIN 1 Saghar_721 VSANLKEINHRL
NLKTLNQYSIPEIN 1 Saghar_9004 VSANLKEINHRL
NLKTLNQYSIPEIN 1 Saghar_9084 VSANLKEINHRL
NLKTLNQYSIPEINHR 1 Saghar_9004 VSANLKNHRLKS
NLKTLNQYSIPEINHR 1 Saghar_9084 VSANLKNHRLKS
NLKTLNQYSIPEINHRL 1 Saghar_721 VSANLKHRLKSY
NLKTLNQYSIPEINHRL 1 Saghar_9004 VSANLKHRLKSY
NLKTLNQYSIPEINHRL 1 Saghar_9084 VSANLKHRLKSY
NLPSDSQDLGQHGLEEDF 1 Saghar_9084 LDRNLPEDFMLX
NLPSDSQDLGQHGLEEDFM 1 Saghar_9084 LDRNLPDFMLXX
NLQVAALDANGIIVEGPVPI 1 Saghar_9090 STHNLQVPITIK
NLRKMGAPESGLAEYLFDK 1 Saghar_9093 HVTNLRFDKHTL
NLRMKLPKPPKPVS 1 Saghar_9043 QLENLRPVSKMR
NLRMKLPKPPKPVSK 1 Saghar_9043 QLENLRVSKMRM
NLRMKLPKPPKPVSKM 1 Saghar_9043 QLENLRSKMRMA
NLRMKLPKPPKPVSKMR 1 Saghar_9043 QLENLRKMRMAT
NLSEPRAIAVDPL 1 Saghar_9093 FSRNLSDPLRGF
NLSNLKAPLDIPVPD 1 Saghar_9100 NEANLSVPDPVK
NLVFHESIPEWE 1 Saghar_9031 QITNLVEWEHLD
NLVFHESIPEWEHLD 1 Saghar_9031 QITNLVHLDFIW
NNKYAASSYLSLTP 1 Saghar_9031 KQSNNKLTPEQW
NNKYAASSYLSLTP 1 Saghar_9084 KQSNNKLTPEQW
NNKYAASSYLSLTPE 1 Saghar_9013 KQSNNKTPEQWK
NNKYAASSYLSLTPE 1 Saghar_9031 KQSNNKTPEQWK
NNKYAASSYLSLTPE 1 Saghar_9072 KQSNNKTPEQWK
NNKYAASSYLSLTPE 1 Saghar_9084 KQSNNKTPEQWK
NNQIQTVPKETIH 1 Saghar_9061 DLNNNQTIHLMA
NNRFLNHCLEHLVQ 1 Saghar_9063 LNWNNRLVQYRT
NNTLVESASTQDAL 1 Saghar_9043 SRYNNTDALTMR
NNTLVESASTQDALT 1 Saghar_9043 SRYNNTALTMRS
NNYVLGAQLSHGHVN 1 Saghar_9013 SLLNNYHVNNLR
NPAPPTSTVIHIR 1 Saghar_9052 APHNPAHIRSET
NPDKFESTDLDMLIK 1 Saghar_9093 NHLNPDLIKAAT
NPDPVSYYVIEYKSKSQ 1 Saghar_9043 DSGNPDKSQDGP
NPDPVSYYVIEYKSKSQD 1 Saghar_9043 DSGNPDSQDGPY
NPDYNFFNNYKTYRK 1 Saghar_9072 WYQNPDYRKLHP
NPDYNFFNNYKTYRKLHP 1 Saghar_9072 WYQNPDLHPNQP
NPDYNFFNNYKTYRKLHPN 1 Saghar_9072 WYQNPDHPNQPF
NPEDEPLGPEDED 1 Saghar_9031 GYENPEDEDSFS
NPEDEPLGPEDEDS 1 Saghar_9031 GYENPEEDSFSN
NPEDEPLGPEDEDSF 1 Saghar_9031 GYENPEDSFSNA
NPEDEPLGPEDEDSFS 1 Saghar_9031 GYENPESFSNAE
NPEKSFPVNSDVG 1 Saghar_9100 GLKNPEDVGVLK
NPEVQVDTSKPDIL 1 Saghar_9093 QGNNPEDILILR
NPFIYYIFDSYIR 1 Saghar_9063 SCVNPFYIRRAI
NPFIYYIFDSYIRRA 1 Saghar_9013 SCVNPFRRAIVH
NPFIYYIFDSYIRRA 1 Saghar_9063 SCVNPFRRAIVH
NPGSLKIITSAAARP 1 Saghar_721 LIRNPGARPSNL
NPITIFQERDPS 1 Saghar_9031 INGNPIDPSKIK
NPITIFQERDPS 1 Saghar_9072 INGNPIDPSKIK
NPITIFQERDPS 1 Saghar_9100 INGNPIDPSKIK
NPITIFQERDPSK 1 Saghar_9072 INGNPIPSKIKW
NPITIFQERDPSK 1 Saghar_9100 INGNPIPSKIKW
NPITIFQERDPSKI 1 Saghar_9072 INGNPISKIKWG
NPITIFQERDPSKI 1 Saghar_9100 INGNPISKIKWG
NPITIFQERDPSKIK 1 Saghar_9072 INGNPIKIKWGD
NPITIFQERDPSKIK 1 Saghar_9100 INGNPIKIKWGD
NPKAEVARAQAALAVN 1 Saghar_9090 KTLNPKAVNISA
NPKDVLVGADSVRAA 1 Saghar_9013 AVTNPKRAAITF
NPKDVLVGADSVRAA 1 Saghar_9043 AVTNPKRAAITF
NPKDVLVGADSVRAA 1 Saghar_9072 AVTNPKRAAITF
NPKDVLVGADSVRAA 1 Saghar_9090 AVTNPKRAAITF
NPKDVLVGADSVRAA 1 Saghar_9100 AVTNPKRAAITF
NPKDVLVGADSVRAAIT 1 Saghar_721 AVTNPKAITFSF
NPKDVLVGADSVRAAIT 1 Saghar_9004 AVTNPKAITFSF
NPKDVLVGADSVRAAIT 1 Saghar_9013 AVTNPKAITFSF
NPKDVLVGADSVRAAIT 1 Saghar_9031 AVTNPKAITFSF
NPKDVLVGADSVRAAIT 1 Saghar_9043 AVTNPKAITFSF
NPKDVLVGADSVRAAIT 1 Saghar_9072 AVTNPKAITFSF
NPKDVLVGADSVRAAIT 1 Saghar_9090 AVTNPKAITFSF
NPKDVLVGADSVRAAIT 1 Saghar_9100 AVTNPKAITFSF
NPKDVLVGADSVRAAITF 1 Saghar_9013 AVTNPKITFSFF
NPKDVLVGADSVRAAITFS 1 Saghar_9072 AVTNPKTFSFFS
NPNDLGPLPPGWEERIHLDG 1 Saghar_9100 TSLNPNLDGRTF
NPPASLSWFREGKALNPS 1 Saghar_9072 VDSNPPNPSQTS
NPPDIVVQPGHIR 1 Saghar_9043 DVKNPPHIRLYV
NPPDIVVQPGHIR 1 Saghar_9084 DVKNPPHIRLYV
NPPDIVVQPGHIRL 1 Saghar_9084 DVKNPPIRLYVV
NPPDIVVQPGHIRLY 1 Saghar_9084 DVKNPPRLYVVE
NPPDIVVQPGHIRLYVV 1 Saghar_9084 DVKNPPYVVEKE
NPRKFNLDATELSIR 1 Saghar_9090 VEANPRSIRKAF
NPRKFNLDATELSIRK 1 Saghar_9031 VEANPRIRKAFI
NPRKFNLDATELSIRK 1 Saghar_9090 VEANPRIRKAFI
NPRKFNLDATELSIRKA 1 Saghar_9031 VEANPRRKAFIT
NPRKFNLDATELSIRKA 1 Saghar_9090 VEANPRRKAFIT
NPRLYQQHGAGLF 1 Saghar_9072 GFLNPRGLFDVT
NPSDGELIRTQPQRLP 1 Saghar_9052 IWGNPSRLPQLQ
NPSDGELIRTQPQRLP 1 Saghar_9093 IWGNPSRLPQLQ
NPSDGELIRTQPQRLPQ 1 Saghar_9093 IWGNPSLPQLQT
NPSDGELIRTQPQRLPQL 1 Saghar_9072 IWGNPSPQLQTS
NPSDGELIRTQPQRLPQLQ 1 Saghar_9072 IWGNPSQLQTSA
NPSDGELIRTQPQRLPQLQ 1 Saghar_9100 IWGNPSQLQTSA
NPTNPDEADKVGAEN 1 Saghar_9031 KPANPTAENTIT
NPTNPDEADKVGAENT 1 Saghar_9031 KPANPTENTITY
NPTNPDEADKVGAENTI 1 Saghar_9031 KPANPTNTITYS
NPVDILTYVAWKISGFPK 1 Saghar_9013 IVSNPVFPKNRV
NPVDILTYVTWKLSGLPK 1 Saghar_9013 VVSNPVLPKHRV
NPVSEERGKVQD 1 Saghar_9090 DNFNPVVQDCFY
NPVSEERGKVQDCF 1 Saghar_9090 DNFNPVDCFYLF
NPVSEERGKVQDCFY 1 Saghar_9090 DNFNPVCFYLFE
NPVSEERGKVQDCFYL 1 Saghar_9090 DNFNPVFYLFEM
NPVSFAFEVTQD 1 Saghar_9084 ALYNPVTQDFMM
NPVSFAFEVTQDF 1 Saghar_9084 ALYNPVQDFMMY
NQIQTVPKETIH 1 Saghar_9061 LNNNQITIHLMA
NQLALATWTIQGAAN 1 Saghar_9061 LFRNQLAANALS
NQLALATWTIQGAAN 1 Saghar_9072 LFRNQLAANALS
NQLALATWTIQGAAN 1 Saghar_9084 LFRNQLAANALS
NQLALATWTIQGAAN 1 Saghar_9100 LFRNQLAANALS
NQLALATWTIQGAANA 1 Saghar_9072 LFRNQLANALSG
NQLALATWTIQGAANA 1 Saghar_9100 LFRNQLANALSG
NQLALATWTIQGAANAL 1 Saghar_9013 LFRNQLNALSGD
NQLALATWTIQGAANAL 1 Saghar_9100 LFRNQLNALSGD
NQSLFCWEIPVQ 1 Saghar_9004 DDKNQSPVQIVS
NRAVLTCSEQDGSPPS 1 Saghar_9060 TIGNRAPPSEYT
NRFLNHCLEHLVQ 1 Saghar_9063 NWNNRFLVQYRT
NRPNRLIVDEAINEDNSVVS 1 Saghar_9063 KQKNRPVVSLSQ
NSDTHSSTFDAGAG 1 Saghar_9063 SDFNSDGAGIAL
NSDTHSSTFDAGAGIA 1 Saghar_9063 SDFNSDGIALND
NSDTHSSTFDAGAGIALNDH 1 Saghar_9090 SDFNSDNDHFVK
NSHGLELNADILGTDK 1 Saghar_9060 GSLNSHTDKINS
NSILQLDPSIPGVF 1 Saghar_9090 VRHNSIGVFRGP
NSILQLDPSIPGVFR 1 Saghar_9090 VRHNSIVFRGPY
NSKGAGPESEPYIF 1 Saghar_9031 LAYNSKYIFQTP
NSKMLQKVVLPSYE 1 Saghar_9072 EKRNSKSYEEAL
NSKMLQKVVLPSYEE 1 Saghar_9072 EKRNSKYEEALS
NSKMLQKVVLPSYEEA 1 Saghar_9072 EKRNSKEEALSL
NSLAEQRKTVTYE 1 Saghar_9100 TRGNSLTYEDPQ
NSVIIVDKNGRL 1 Saghar_9023 SAQNSVGRLVYL
NSVIIVDKNGRL 1 Saghar_9063 SAQNSVGRLVYL
NSVIIVDKNGRLV 1 Saghar_9023 SAQNSVRLVYLV
NSVIIVDKNGRLV 1 Saghar_9063 SAQNSVRLVYLV
NSVIIVDKNGRLV 1 Saghar_9090 SAQNSVRLVYLV
NSVIIVDKNGRLVY 1 Saghar_9023 SAQNSVLVYLVE
NSVIIVDKNGRLVYL 1 Saghar_9023 SAQNSVVYLVEN
NTDETYCIDNEA 1 Saghar_9063 LVENTDNEALYD
NTDETYCIDNEAL 1 Saghar_9063 LVENTDEALYDI
NTKTTTWEDPRLK 1 Saghar_9004 IDHNTKRLKFPV
NTKYFHKLNIPKLD 1 Saghar_9072 LDSNTKKLDFSS
NTKYFHKLNIPKLDF 1 Saghar_9072 LDSNTKLDFSSQ
NTLVESASTQDAL 1 Saghar_9043 RYNNTLDALTMR
NTLVESASTQDALT 1 Saghar_9043 RYNNTLALTMRS
NTMETIDWKVFESWMH 1 Saghar_9072 HLKNTMWMHHWL
NTMETIDWKVFESWMH 1 Saghar_9100 HLKNTMWMHHWL
NTNRIAAQRPREEEPD 1 Saghar_9100 FDSNTNEPDSDY
NTRITQWEDPRS 1 Saghar_9004 VNHNTRPRSQGQ
NTRITQWEDPRS 1 Saghar_9061 VNHNTRPRSQGQ
NTRITQWEDPRSQ 1 Saghar_721 VNHNTRRSQGQL
NTRITQWEDPRSQ 1 Saghar_9004 VNHNTRRSQGQL
NTRITQWEDPRSQ 1 Saghar_9061 VNHNTRRSQGQL
NTRITQWEDPRSQG 1 Saghar_721 VNHNTRSQGQLN
NTRITQWEDPRSQG 1 Saghar_9004 VNHNTRSQGQLN
NTRITQWEDPRSQG 1 Saghar_9061 VNHNTRSQGQLN
NTRITQWEDPRSQG 1 Saghar_9063 VNHNTRSQGQLN
NTRITQWEDPRSQG 1 Saghar_9084 VNHNTRSQGQLN
NTRITQWEDPRSQGQ 1 Saghar_9004 VNHNTRQGQLNE
NTRITQWEDPRSQGQ 1 Saghar_9061 VNHNTRQGQLNE
NTRITQWEDPRSQGQL 1 Saghar_9004 VNHNTRGQLNEK
NTRITQWEDPRSQGQL 1 Saghar_9061 VNHNTRGQLNEK
NTVLSGGTTMYPGIA 1 Saghar_9013 LYANTVGIADRM
NTVLSGGTTMYPGIAD 1 Saghar_9013 LYANTVIADRMQ
NTVLSGGTTMYPGIADR 1 Saghar_9013 LYANTVADRMQK
NTVLSGGTTMYPGIADRM 1 Saghar_9013 LYANTVDRMQKE
NVSNNALVWTASDY 1 Saghar_9090 KPLNVSSDYADG
NWGLLTFREETL 1 Saghar_9093 AMENWGETLLYD
NWLDKNQTAEKEE 1 Saghar_9031 EIINWLKEEFEH
NWLDKNQTAEKEEFE 1 Saghar_9031 EIINWLEFEHQQ
NYNMYIFPVHWQFG 1 Saghar_9100 FEKNYNQFGQLD
NYSLNTDDPLIFK 1 Saghar_9093 DQANYSIFKSTL
NYVEFTRILKHGAKDKDD 1 Saghar_9013 GNFNYVKDDXXX
PAAVPAGTTAAAAAAAAAAA 1 Saghar_9090 AATPAAAAAAAA
PAKRPKFDMIVPILEKMQDK 1 Saghar_9031 NEDPAKQDKXXX
PDAKKPEDWDEEMDGEWEPP 1 Saghar_9031 IPDPDAEPPVIQ
PDAKKPEDWDEEMDGEWEPP 1 Saghar_9084 IPDPDAEPPVIQ
PDEDSDNSAIYVQGLND 1 Saghar_721 PVDPDELNDSVT
PDEDSDNSAIYVQGLND 1 Saghar_9061 PVDPDELNDSVT
PDLLQGRNPESLKTKTT 1 Saghar_9013 WEDPDLKTTXXX
PDQTDGLGLSYLSSHI 1 Saghar_9100 WRDPDQSHIANV
PEDVIRNAFACFDEEAS 1 Saghar_9072 GTDPEDEASGFI
PEETQTQDQPME 1 Saghar_9063 MPEETQPMEEEE
PEFLEDPSVLTKD 1 Saghar_9031 MPEFLETKDKLK
PEFLEDPSVLTKD 1 Saghar_9063 MPEFLETKDKLK
PEFLEDPSVLTKD 1 Saghar_9072 MPEFLETKDKLK
PELEEALTSASD 1 Saghar_9100 SLDPELASDTEL
PELQTPKDSTGKSGAEAQTPE 1 Saghar_9100 KSHPELTPEDSP
PESGEADEVPAY 1 Saghar_9093 SSDPESPAYCVP
PFFVVKGEVQKAVN 1 Saghar_9043 MEDPFFAVNTAQ
PGPAEGAVGPKVA 1 Saghar_9075 AANPGPKVALKP
PGPTAESASGPSEDPSV 1 Saghar_9031 EARPGPPSVNFL
PILYRPVAVALD 1 Saghar_721 ASDPILALDTKG
PILYRPVAVALD 1 Saghar_9004 ASDPILALDTKG
PILYRPVAVALD 1 Saghar_9013 ASDPILALDTKG
PILYRPVAVALD 1 Saghar_9031 ASDPILALDTKG
PILYRPVAVALD 1 Saghar_9052 ASDPILALDTKG
PILYRPVAVALD 1 Saghar_9063 ASDPILALDTKG
PILYRPVAVALD 1 Saghar_9072 ASDPILALDTKG
PILYRPVAVALD 1 Saghar_9084 ASDPILALDTKG
PILYRPVAVALD 1 Saghar_9100 ASDPILALDTKG
PKIQVYSRHPAE 1 Saghar_9060 QRTPKIPAENGK
PKIQVYSRHPAEN 1 Saghar_9060 QRTPKIAENGKS
PKSELFGETARSIEST 1 Saghar_9090 MADPKSESTLDD
PLMNPHIRVGPS 1 Saghar_9084 NLDPLMGPSXXX
PLNDNIATLLHQSSD 1 Saghar_9004 NMDPLNSSDKFV
PLNDNIATLLHQSSD 1 Saghar_9023 NMDPLNSSDKFV
PLNDNIATLLHQSSD 1 Saghar_9031 NMDPLNSSDKFV
PLNDNIATLLHQSSD 1 Saghar_9052 NMDPLNSSDKFV
PLNDNIATLLHQSSD 1 Saghar_9063 NMDPLNSSDKFV
PLNDNIATLLHQSSD 1 Saghar_9084 NMDPLNSSDKFV
PLNDNIATLLHQSSD 1 Saghar_9090 NMDPLNSSDKFV
PLNDNIATLLHQSSD 1 Saghar_9100 NMDPLNSSDKFV
PLPQDSFEGVDEDEWD 1 Saghar_9100 REDPLPEWDXXX
PLQVHLPLRQIGEKD 1 Saghar_9061 LRDPLQEKDXXX
PLTSRGSQQYRALTVAELTQ 1 Saghar_9004 GFAPLTLTQQMF
PMFLTVYLSNNEQ 1 Saghar_9031 MMPMFLNEQHFT
PNLDPLMNPHIRVGPS 1 Saghar_9023 DSDPNLGPSXXX
PNLDPLMNPHIRVGPS 1 Saghar_9031 DSDPNLGPSXXX
PPAVGGPVGYTPPD 1 Saghar_721 MPPAVGPPDGGW
PPAVGGPVGYTPPD 1 Saghar_9004 MPPAVGPPDGGW
PPAVGGPVGYTPPD 1 Saghar_9023 MPPAVGPPDGGW
PPAVGGPVGYTPPD 1 Saghar_9043 MPPAVGPPDGGW
PPAVGGPVGYTPPD 1 Saghar_9060 MPPAVGPPDGGW
PPAVGGPVGYTPPD 1 Saghar_9061 MPPAVGPPDGGW
PPAVGGPVGYTPPD 1 Saghar_9063 MPPAVGPPDGGW
PPAVGGPVGYTPPD 1 Saghar_9072 MPPAVGPPDGGW
PPAVGGPVGYTPPD 1 Saghar_9090 MPPAVGPPDGGW
PPAVGGPVGYTPPD 1 Saghar_9100 MPPAVGPPDGGW
PPEPFEEQTWATD 1 Saghar_9013 HEDPPEATDPPE
PPFEVRGANQWIKFKSVS 1 Saghar_9013 SSDPPFSVSXXX
PPFEVRGANQWIKFKSVS 1 Saghar_9031 SSDPPFSVSXXX
PPFEVRGANQWIKFKSVS 1 Saghar_9060 SSDPPFSVSXXX
PPFEVRGANQWIKFKSVS 1 Saghar_9063 SSDPPFSVSXXX
PPFEVRGANQWIKFKSVS 1 Saghar_9072 SSDPPFSVSXXX
PPFEVRGANQWIKFKSVS 1 Saghar_9090 SSDPPFSVSXXX
PPFEVRGANQWIKFKSVS 1 Saghar_9100 SSDPPFSVSXXX
PPMEAAGFTAQVI 1 Saghar_9100 KNDPPMQVIILN
PPPTTSTLQPVGPSS 1 Saghar_9100 SSGPPPPSSPLA
PPQEEVKSSEPTEDVEPK 1 Saghar_9031 LISPPQEPKEAE
PPQEEVKSSEPTEDVEPK 1 Saghar_9043 LISPPQEPKEAE
PPQEEVKSSEPTEDVEPK 1 Saghar_9093 LISPPQEPKEAE
PPTPGVPDLVDFQPPPE 1 Saghar_9084 PLGPPTPPELVL
PPTPGVPDLVDFQPPPEL 1 Saghar_9084 PLGPPTPELVLR
PPTPGVPDLVDFQPPPELV 1 Saghar_9084 PLGPPTELVLRE
PPTPGVPDLVDFQPPPELVL 1 Saghar_9084 PLGPPTLVLREA
PPVPPVKPGAGAANPGPA 1 Saghar_9090 TFAPPVGPAEGA
PPVPPVKPGAGAANPGPAE 1 Saghar_9090 TFAPPVPAEGAV
PQEAKPQEAAVAPEKPP 1 Saghar_9090 GGDPQEKPPASD
PQGPSLEWLKKL 1 Saghar_9004 PQDPQGKKLXXX
PQGPSLEWLKKL 1 Saghar_9013 PQDPQGKKLXXX
PQGPSLEWLKKL 1 Saghar_9023 PQDPQGKKLXXX
PQGPSLEWLKKL 1 Saghar_9031 PQDPQGKKLXXX
PQGPSLEWLKKL 1 Saghar_9043 PQDPQGKKLXXX
PQGPSLEWLKKL 1 Saghar_9060 PQDPQGKKLXXX
PQGPSLEWLKKL 1 Saghar_9061 PQDPQGKKLXXX
PQGPSLEWLKKL 1 Saghar_9063 PQDPQGKKLXXX
PQGPSLEWLKKL 1 Saghar_9072 PQDPQGKKLXXX
PQGPSLEWLKKL 1 Saghar_9075 PQDPQGKKLXXX
PQGPSLEWLKKL 1 Saghar_9084 PQDPQGKKLXXX
PQGPSLEWLKKL 1 Saghar_9090 PQDPQGKKLXXX
PQGPSLEWLKKL 1 Saghar_9093 PQDPQGKKLXXX
PQGPSLEWLKKL 1 Saghar_9100 PQDPQGKKLXXX
PQSTDVISSTQSS 1 Saghar_9061 FCDPQSQSSXXX
PQSTDVISSTQSS 1 Saghar_9084 FCDPQSQSSXXX
PRAPWIEQEGPEYWDR 1 Saghar_9023 REEPRAWDRNTQ
PRIAWAHPRRGAPG 1 Saghar_9072 PLLPRIAPGSAV
PRVPWVKMILNKLSQ 1 Saghar_9013 CADPRVLSQXXX
PRVPWVKMILNKLSQ 1 Saghar_9090 CADPRVLSQXXX
PSAAAAAAAAMGD 1 Saghar_9090 PQFPSAMGDSLC
PSDSQDLGQHGLEEDFM 1 Saghar_9023 RNLPSDDFMLXX
PSDSQDLGQHGLEEDFM 1 Saghar_9093 RNLPSDDFMLXX
PSDSQDLGQHGLEEDFML 1 Saghar_9023 RNLPSDFMLXXX
PSDSQDLGQHGLEEDFML 1 Saghar_9063 RNLPSDFMLXXX
PSDSQDLGQHGLEEDFML 1 Saghar_9084 RNLPSDFMLXXX
PSDSQDLGQHGLEEDFML 1 Saghar_9093 RNLPSDFMLXXX
PSQEGPTGLKEA 1 Saghar_9100 SLDPSQKEAALY
PSYEEALSLPSKTPE 1 Saghar_9090 VVLPSYTPEGGP
PSYEEALSLPSKTPEG 1 Saghar_9090 VVLPSYPEGGPA
PTANLQTKEFNF 1 Saghar_721 NFDPTAFNFXXX
PTANLQTKEFNF 1 Saghar_9004 NFDPTAFNFXXX
PTANLQTKEFNF 1 Saghar_9023 NFDPTAFNFXXX
PTANLQTKEFNF 1 Saghar_9031 NFDPTAFNFXXX
PTANLQTKEFNF 1 Saghar_9061 NFDPTAFNFXXX
PTANLQTKEFNF 1 Saghar_9072 NFDPTAFNFXXX
PTANLQTKEFNF 1 Saghar_9075 NFDPTAFNFXXX
PTANLQTKEFNF 1 Saghar_9084 NFDPTAFNFXXX
PTANLQTKEFNF 1 Saghar_9090 NFDPTAFNFXXX
PTANLQTKEFNF 1 Saghar_9100 NFDPTAFNFXXX
PTAPSPGTVTPVPPPQ 1 Saghar_721 PPDPTAPPQXXX
PTAPSPGTVTPVPPPQ 1 Saghar_9004 PPDPTAPPQXXX
PTAPSPGTVTPVPPPQ 1 Saghar_9023 PPDPTAPPQXXX
PTAPSPGTVTPVPPPQ 1 Saghar_9031 PPDPTAPPQXXX
PTAPSPGTVTPVPPPQ 1 Saghar_9052 PPDPTAPPQXXX
PTAPSPGTVTPVPPPQ 1 Saghar_9060 PPDPTAPPQXXX
PTAPSPGTVTPVPPPQ 1 Saghar_9061 PPDPTAPPQXXX
PTAPSPGTVTPVPPPQ 1 Saghar_9063 PPDPTAPPQXXX
PTAPSPGTVTPVPPPQ 1 Saghar_9072 PPDPTAPPQXXX
PTAPSPGTVTPVPPPQ 1 Saghar_9075 PPDPTAPPQXXX
PTAPSPGTVTPVPPPQ 1 Saghar_9084 PPDPTAPPQXXX
PTAPSPGTVTPVPPPQ 1 Saghar_9093 PPDPTAPPQXXX
PTAPSPGTVTPVPPPQ 1 Saghar_9100 PPDPTAPPQXXX
PVNSGVTRISCQ 1 Saghar_9052 NDLPVNSCQTLI
PYLVVNPNYLLED 1 Saghar_721 EEDPYLLEDXXX
PYLVVNPNYLLED 1 Saghar_9004 EEDPYLLEDXXX
PYLVVNPNYLLED 1 Saghar_9013 EEDPYLLEDXXX
PYLVVNPNYLLED 1 Saghar_9031 EEDPYLLEDXXX
PYLVVNPNYLLED 1 Saghar_9043 EEDPYLLEDXXX
PYLVVNPNYLLED 1 Saghar_9060 EEDPYLLEDXXX
PYLVVNPNYLLED 1 Saghar_9072 EEDPYLLEDXXX
PYLVVNPNYLLED 1 Saghar_9084 EEDPYLLEDXXX
PYLVVNPNYLLED 1 Saghar_9090 EEDPYLLEDXXX
QAASSDSAQGSDVS 1 Saghar_9052 SYTQAADVSLTA
QADLSSFKSQELN 1 Saghar_9072 NGLQADELNERN
QADLSSFKSQELN 1 Saghar_9100 NGLQADELNERN
QADLSSFKSQELNE 1 Saghar_9072 NGLQADLNERNE
QADLSSFKSQELNE 1 Saghar_9100 NGLQADLNERNE
QADLSSFKSQELNER 1 Saghar_9013 NGLQADNERNEA
QADLSSFKSQELNER 1 Saghar_9052 NGLQADNERNEA
QADLSSFKSQELNER 1 Saghar_9072 NGLQADNERNEA
QADLSSFKSQELNER 1 Saghar_9093 NGLQADNERNEA
QADLSSFKSQELNER 1 Saghar_9100 NGLQADNERNEA
QADLSSFKSQELNERN 1 Saghar_9072 NGLQADERNEAS
QADLSSFKSQELNERN 1 Saghar_9100 NGLQADERNEAS
QADLSSFKSQELNERNE 1 Saghar_9100 NGLQADRNEASD
QANYSLNTDDPLIFK 1 Saghar_9093 KNDQANIFKSTL
QAVVSYHTVAWSNGR 1 Saghar_9100 LSGQAVNGRGFN
QDADIEDFKAKKKEL 1 Saghar_9100 ESHQDAKELEEI
QDADIEDFKAKKKELE 1 Saghar_9100 ESHQDAELEEIV
QDAYDGKDYIALNEDLR 1 Saghar_9023 GYRQDADLRSWT
QDDKNQSLFCWEIPVQIVSH 1 Saghar_9004 WQLQDDVSHLXX
QDFFNGKELNKSINPD 1 Saghar_9072 KLLQDFNPDEAV
QDGEGHTQDTELVE 1 Saghar_9093 TWQQDGLVETRP
QDLGQHGLEEDFM 1 Saghar_9023 SDSQDLDFMLXX
QDLGQHGLEEDFM 1 Saghar_9052 SDSQDLDFMLXX
QDLGQHGLEEDFM 1 Saghar_9063 SDSQDLDFMLXX
QDLGQHGLEEDFM 1 Saghar_9093 SDSQDLDFMLXX
QDLGQHGLEEDFM 1 Saghar_9100 SDSQDLDFMLXX
QDLGQHGLEEDFML 1 Saghar_9023 SDSQDLFMLXXX
QDLGQHGLEEDFML 1 Saghar_9052 SDSQDLFMLXXX
QDLGQHGLEEDFML 1 Saghar_9063 SDSQDLFMLXXX
QDLGQHGLEEDFML 1 Saghar_9093 SDSQDLFMLXXX
QDLGQHGLEEDFML 1 Saghar_9100 SDSQDLFMLXXX
QDSKDSTYSLSSTLTLSK 1 Saghar_9075 VTEQDSLSKADY
QDSKDSTYSLSSTLTLSKAD 1 Saghar_9075 VTEQDSKADYEK
QDTITSKVPTDRED 1 Saghar_9060 ETEQDTREDSQR
QDTITSKVPTDREDS 1 Saghar_9060 ETEQDTEDSQRI
QDWKAERSQDPFE 1 Saghar_9100 VASQDWPFEKCM
QEAIQDLWQWRKSL 1 Saghar_9004 MTDQEAKSLXXX
QEAIQDLWQWRKSL 1 Saghar_9090 MTDQEAKSLXXX
QEAIQDLWQWRKSL 1 Saghar_9093 MTDQEAKSLXXX
QEAIQDLWQWRKSL 1 Saghar_9100 MTDQEAKSLXXX
QEDEPEGDYEEVLEPE 1 Saghar_9023 RHEQEDEPEDSS
QEEIPVVIAASEDR 1 Saghar_9031 DGRQEEEDRLGG
QEELALQHFMKEKL 1 Saghar_9060 SESQEEEKLLAE
QEFQDAWKLPKIA 1 Saghar_721 CDKQEFKIAVDG
QEFQDAWKLPKIA 1 Saghar_9004 CDKQEFKIAVDG
QEFQDAWKLPKIAVD 1 Saghar_721 CDKQEFAVDGPF
QEFQDAWKLPKIAVD 1 Saghar_9004 CDKQEFAVDGPF
QEFQDAWKLPKIAVD 1 Saghar_9061 CDKQEFAVDGPF
QEFQDAWKLPKIAVD 1 Saghar_9084 CDKQEFAVDGPF
QEFQDAWKLPKIAVDG 1 Saghar_9004 CDKQEFVDGPFG
QEFQDAWKLPKIAVDGP 1 Saghar_9004 CDKQEFDGPFGT
QEFQDAWKLPKIAVDGPF 1 Saghar_9004 CDKQEFGPFGTA
QEFQDAWKLPKIAVDGPFG 1 Saghar_9004 CDKQEFPFGTAS
QEGPEYWDRNTQIYKAQAQT 1 Saghar_9013 WIEQEGAQTDRE
QEGRDFYADLESK 1 Saghar_9061 KKSQEGESKVAA
QEGRDFYADLESKVA 1 Saghar_9061 KKSQEGKVAALL
QEILAALEKGCSFLPD 1 Saghar_9072 STKQEILPDPYQ
QEILAALEKGCSFLPDP 1 Saghar_9043 STKQEIPDPYQK
QEILAALEKGCSFLPDP 1 Saghar_9072 STKQEIPDPYQK
QEILAALEKGCSFLPDP 1 Saghar_9100 STKQEIPDPYQK
QELLMYSHDNIICG 1 Saghar_9063 RADQELICGITS
QEPQAKGAEASAASEE 1 Saghar_9075 PESQEPSEEEAG
QEPQAKGAEASAASEE 1 Saghar_9090 PESQEPSEEEAG
QEPQAKGAEASAASEEE 1 Saghar_9075 PESQEPEEEAGP
QEPQAKGAEASAASEEE 1 Saghar_9090 PESQEPEEEAGP
QEPQAKGAEASAASEEEAGPQ 1 Saghar_9090 PESQEPGPQATE
QESELHSYLSRLIAAE 1 Saghar_9013 RIHQESAAERER
QESELHSYLSRLIAAER 1 Saghar_9013 RIHQESAERERE
QEWKIKLQVLDPVPKPV 1 Saghar_9075 GNEQEWKPVIKI
QEWKIKLQVLDPVPKPV 1 Saghar_9090 GNEQEWKPVIKI
QEYVLHVYEHLSKP 1 Saghar_9072 PSTQEYSKPKVT
QEYVLHVYEHLSKP 1 Saghar_9100 PSTQEYSKPKVT
QEYVLHVYEHLSKPK 1 Saghar_9072 PSTQEYKPKVTM
QEYVLHVYEHLSKPK 1 Saghar_9100 PSTQEYKPKVTM
QFVCDSDRDCLDGSDE 1 Saghar_9004 ISRQFVSDEASC
QGAANALSGDVWDID 1 Saghar_9084 WTIQGADIDNEF
QGAANALSGDVWDIDN 1 Saghar_9063 WTIQGAIDNEFX
QGAANALSGDVWDIDN 1 Saghar_9084 WTIQGAIDNEFX
QGAANALSGDVWDIDNE 1 Saghar_9063 WTIQGADNEFXX
QGAANALSGDVWDIDNE 1 Saghar_9084 WTIQGADNEFXX
QGAANALSGDVWDIDNEF 1 Saghar_9084 WTIQGANEFXXX
QGKEATAVVDQIL 1 Saghar_9063 YIRQGKQILAQE
QGKEATAVVDQILA 1 Saghar_9060 YIRQGKILAQEE
QGPYPQEGYPQGPYPQ 1 Saghar_9043 GYPQGPYPQGGY
QGPYPQEGYPQGPYPQ 1 Saghar_9090 GYPQGPYPQGGY
QGTWSEWSDPVI 1 Saghar_9004 SSYQGTPVIFQT
QGTWSEWSDPVIF 1 Saghar_9004 SSYQGTVIFQTQ
QGTWSEWSDPVIFQ 1 Saghar_721 SSYQGTIFQTQS
QGTWSEWSDPVIFQ 1 Saghar_9004 SSYQGTIFQTQS
QGTWSEWSDPVIFQT 1 Saghar_9004 SSYQGTFQTQSE
QILKIVMVTTQLVR 1 Saghar_9061 LGLQILLVRFGL
QITVNGTVLSSSGTR 1 Saghar_9013 DGLQITGTRFAV
QITVNGTVLSSSGTR 1 Saghar_9075 DGLQITGTRFAV
QKDTDGGPKEEESPV 1 Saghar_9100 SPDQKDSPVXXX
QKEAASRGILDVQSVQE 1 Saghar_9061 ERRQKEVQEKRK
QKEAASRGILDVQSVQEK 1 Saghar_9061 ERRQKEQEKRKK
QKGEYRTNPEDIYPSNP 1 Saghar_9093 RYVQKGSNPTDD
QKQCDQFVAEYEPV 1 Saghar_9084 DPYQKQEPVLIE
QKWLLAAGAQKCHSVI 1 Saghar_9090 HTVQKWSVITQD
QLALATWTIQGAAN 1 Saghar_9061 FRNQLAAANALS
QLALATWTIQGAAN 1 Saghar_9072 FRNQLAAANALS
QLALATWTIQGAAN 1 Saghar_9084 FRNQLAAANALS
QLALATWTIQGAAN 1 Saghar_9100 FRNQLAAANALS
QLALATWTIQGAANA 1 Saghar_9013 FRNQLAANALSG
QLALATWTIQGAANA 1 Saghar_9061 FRNQLAANALSG
QLALATWTIQGAANA 1 Saghar_9072 FRNQLAANALSG
QLALATWTIQGAANAL 1 Saghar_9061 FRNQLANALSGD
QLIQNHFVDEYDPT 1 Saghar_9004 LTIQLIDPTIED
QLIQNHFVDEYDPTIE 1 Saghar_9004 LTIQLITIEDSY
QNLYEKTYLPAVDEKLR 1 Saghar_9063 TAAQNLKLRDLY
QNSVIIVDKNGRLV 1 Saghar_9023 DSAQNSRLVYLV
QNSVIIVDKNGRLV 1 Saghar_9063 DSAQNSRLVYLV
QPAEDSDHGGKPPLPAE 1 Saghar_9090 DTGQPAPAEKPA
QPAGATVQEQLR 1 Saghar_9013 PGAQPAQLRQLF
QPAGATVQEQLRQ 1 Saghar_9013 PGAQPALRQLFE
QPAVAGIKGDKAD 1 Saghar_9023 ISFQPAKADKAS
QPDKNNYAAMVFH 1 Saghar_9013 KIIQPDVFHYMS
QPDKNNYAAMVFH 1 Saghar_9072 KIIQPDVFHYMS
QPDKNNYAAMVFH 1 Saghar_9100 KIIQPDVFHYMS
QPDKNNYAAMVFHY 1 Saghar_9013 KIIQPDFHYMSI
QPDKNNYAAMVFHY 1 Saghar_9072 KIIQPDFHYMSI
QPDKNNYAAMVFHYM 1 Saghar_9013 KIIQPDHYMSIT
QPDKNNYAAMVFHYM 1 Saghar_9072 KIIQPDHYMSIT
QPDKNNYAAMVFHYM 1 Saghar_9100 KIIQPDHYMSIT
QPDLWKFAPVKVSWD 1 Saghar_9043 HMGQPDSWDXXX
QPEPGEAAAGGAAEEAR 1 Saghar_9031 SGEQPEEARRLE
QPEPGEAAAGGAAEEAR 1 Saghar_9090 SGEQPEEARRLE
QPEPGEAAAGGAAEEARRLE 1 Saghar_9090 SGEQPERLEQRW
QPERSFGWKDQR 1 Saghar_721 EWDQPEDQRKLW
QPERSFGWKDQR 1 Saghar_9004 EWDQPEDQRKLW
QPIPTETFQVADRHPEVA 1 Saghar_9043 PDQQPIEVAQRV
QPLGPSSLAVHTI 1 Saghar_9072 ADVQPLHTILPQ
QPLGPSSLAVHTIL 1 Saghar_9072 ADVQPLTILPQE
QPLGPSSLAVHTILPQ 1 Saghar_9052 ADVQPLLPQESP
QPLGPSSLAVHTILPQ 1 Saghar_9072 ADVQPLLPQESP
QPLGPSSLAVHTILPQ 1 Saghar_9100 ADVQPLLPQESP
QPLPTAGASLADLEDSA 1 Saghar_9031 RLEQPLDSADSS
QPLPTAGASLADLEDSADS 1 Saghar_9084 RLEQPLADSSSA
QPLRSAAGAAALA 1 Saghar_9043 LHLQPLALALTV
QPLRSAAGAAALA 1 Saghar_9090 LHLQPLALALTV
QPLRSAAGAAALAL 1 Saghar_9043 LHLQPLLALTVD
QPLRSAAGAAALAL 1 Saghar_9090 LHLQPLLALTVD
QPLRSAAGAAALALT 1 Saghar_9043 LHLQPLALTVDL
QPLRSAAGAAALALT 1 Saghar_9090 LHLQPLALTVDL
QPLRSAAGAAALALTV 1 Saghar_9043 LHLQPLLTVDLP
QPLRSAAGAAALALTV 1 Saghar_9090 LHLQPLLTVDLP
QPLRSAAGAAALALTVD 1 Saghar_9043 LHLQPLTVDLPP
QPLRSAAGAAALALTVD 1 Saghar_9090 LHLQPLTVDLPP
QPLRSAAGAAALALTVDLPPA 1 Saghar_9043 LHLQPLPPASSE
QPPDEAGSAAVCLR 1 Saghar_9090 TLEQPPCLRSHL
QPPDEAGSAAVCLRS 1 Saghar_9090 TLEQPPLRSHLG
QPPDEAGSAAVCLRSH 1 Saghar_9090 TLEQPPRSHLGR
QPREPQVYTLPPSREE 1 Saghar_9031 TKGQPRREEMTK
QPREPQVYTLPPSREE 1 Saghar_9052 TKGQPRREEMTK
QPREPQVYTLPPSREEM 1 Saghar_9052 TKGQPREEMTKN
QPREPQVYTLPPSREEMT 1 Saghar_9031 TKGQPREMTKNQ
QPREPQVYTLPPSREEMT 1 Saghar_9052 TKGQPREMTKNQ
QPREPQVYTLPPSREEMTK 1 Saghar_9031 TKGQPRMTKNQV
QPSASGGAAAAAAAPA 1 Saghar_9090 SAHQPSAPAAPA
QPSPDAAASQTQTSPAHP 1 Saghar_9075 SRNQPSAHPSVD
QPSPDAAASQTQTSPAHPS 1 Saghar_9075 SRNQPSHPSVDP
QPSPDAAASQTQTSPAHPSVD 1 Saghar_9052 SRNQPSSVDPCT
QPSRSIIFASWSAG 1 Saghar_9043 DGFQPSSAGDFG
QPSRSIIFASWSAG 1 Saghar_9075 DGFQPSSAGDFG
QPSRSIIFASWSAGDFG 1 Saghar_9031 DGFQPSDFGSVG
QPSRSIIFASWSAGDFG 1 Saghar_9043 DGFQPSDFGSVG
QPSRSIIFASWSAGDFGSVG 1 Saghar_9060 DGFQPSSVGATE
QPSTQEYVLHVYEHLSK 1 Saghar_9072 SLQQPSLSKPKV
QPSTQEYVLHVYEHLSKP 1 Saghar_9072 SLQQPSSKPKVT
QPSTQEYVLHVYEHLSKP 1 Saghar_9100 SLQQPSSKPKVT
QPSTQEYVLHVYEHLSKPK 1 Saghar_9072 SLQQPSKPKVTM
QPSTQEYVLHVYEHLSKPK 1 Saghar_9100 SLQQPSKPKVTM
QPSTQEYVLHVYEHLSKPKVT 1 Saghar_9072 SLQQPSKVTMGL
QPVLVAVKMLRADAN 1 Saghar_9060 SANQPVDANKNA
QPVYATIGSGIVN 1 Saghar_9043 GVQQPVIVNTAF
QPWHSFGADSVP 1 Saghar_9093 DDLQPWSVPANT
QPWHSFGADSVPA 1 Saghar_9072 DDLQPWVPANTE
QPWHSFGADSVPA 1 Saghar_9093 DDLQPWVPANTE
QPWHSFGADSVPAN 1 Saghar_9072 DDLQPWPANTEN
QPWHSFGADSVPAN 1 Saghar_9093 DDLQPWPANTEN
QPWHSFGADSVPANTE 1 Saghar_9023 DDLQPWNTENEV
QPWHSFGADSVPANTE 1 Saghar_9072 DDLQPWNTENEV
QQDPTLGGPARAAE 1 Saghar_9043 EPDQQDAAEEVM
QQDPTLGGPARAAEE 1 Saghar_9043 EPDQQDAEEVMC
QQQQQGHKAPAAHPEGQL 1 Saghar_9061 KQQQQQGQLKFH
QQQQQQGHKAPAAHPEGQL 1 Saghar_9061 RKQQQQGQLKFH
QQQQQQQGHKAPAAHPEGQL 1 Saghar_9061 QRKQQQGQLKFH
QQQQQQQGHKAPAAHPEGQLK 1 Saghar_9061 QRKQQQQLKFHP
QQYLPLPTPKVIG 1 Saghar_721 YLAQQYVIGIDL
QQYLPLPTPKVIG 1 Saghar_9004 YLAQQYVIGIDL
QQYLPLPTPKVIG 1 Saghar_9043 YLAQQYVIGIDL
QQYLPLPTPKVIG 1 Saghar_9060 YLAQQYVIGIDL
QQYLPLPTPKVIG 1 Saghar_9061 YLAQQYVIGIDL
QQYLPLPTPKVIG 1 Saghar_9072 YLAQQYVIGIDL
QQYLPLPTPKVIG 1 Saghar_9084 YLAQQYVIGIDL
QQYLPLPTPKVIG 1 Saghar_9100 YLAQQYVIGIDL
QQYLPLPTPKVIGID 1 Saghar_721 YLAQQYGIDLGT
QQYLPLPTPKVIGID 1 Saghar_9004 YLAQQYGIDLGT
QQYLPLPTPKVIGID 1 Saghar_9013 YLAQQYGIDLGT
QQYLPLPTPKVIGID 1 Saghar_9043 YLAQQYGIDLGT
QQYLPLPTPKVIGID 1 Saghar_9063 YLAQQYGIDLGT
QQYLPLPTPKVIGID 1 Saghar_9084 YLAQQYGIDLGT
QQYLPLPTPKVIGIDL 1 Saghar_721 YLAQQYIDLGTT
QQYLPLPTPKVIGIDL 1 Saghar_9004 YLAQQYIDLGTT
QQYLPLPTPKVIGIDL 1 Saghar_9084 YLAQQYIDLGTT
QQYLPLPTPKVIGIDLG 1 Saghar_9004 YLAQQYDLGTTY
QQYLPLPTPKVIGIDLG 1 Saghar_9084 YLAQQYDLGTTY
QRAAAAAAAAAAAA 1 Saghar_9090 VKAQRAAAAASV
QRFLERYIYNREEFAR 1 Saghar_9031 NGTQRFFARFDS
QRKSSLVTSKLAGGQVE 1 Saghar_9060 DLPQRKQVEXXX
QRMGPGAHRGEPAPEDPPK 1 Saghar_9100 HPNQRMPPKQRC
QRTPKIQVYSRHPA 1 Saghar_9060 EAIQRTHPAENG
QRTPKIQVYSRHPAE 1 Saghar_9060 EAIQRTPAENGK
QRTPKIQVYSRHPAEN 1 Saghar_9060 EAIQRTAENGKS
QRTPKIQVYSRHPAENG 1 Saghar_9060 EAIQRTENGKSN
QRTPKIQVYSRHPAENGK 1 Saghar_9060 EAIQRTNGKSNF
QSNNKYAASSYLSLTPE 1 Saghar_9061 PSKQSNTPEQWK
QSNNKYAASSYLSLTPE 1 Saghar_9084 PSKQSNTPEQWK
QSPDSLAVSLGER 1 Saghar_9052 VMTQSPGERATI
QSPDSLAVSLGERA 1 Saghar_9052 VMTQSPERATIN
QSPDSLAVSLGERAT 1 Saghar_9052 VMTQSPRATINC
QSTLVIAEHAND 1 Saghar_9100 LRFQSTANDSLA
QTPEDTPNKSGAEAKT 1 Saghar_9031 AEAQTPAKTQKD
QTPEDTPNKSGAEAKTQ 1 Saghar_9031 AEAQTPKTQKDS
QTPTSTSCTITDVQ 1 Saghar_9052 CLQQTPDVQLFS
QTPTSTSCTITDVQ 1 Saghar_9060 CLQQTPDVQLFS
QVLITEHGDLGNSRFLD 1 Saghar_9100 YEDQVLFLDPRN
QVLSYKEAVLRA 1 Saghar_9072 IIAQVLLRAIDG
QVLSYKEAVLRA 1 Saghar_9100 IIAQVLLRAIDG
QVSGPPSAPAED 1 Saghar_9004 TDDQVSAEDRSG
QVSGPPSAPAED 1 Saghar_9061 TDDQVSAEDRSG
QVYVNDLPVNSGVTR 1 Saghar_9052 ESGQVYVTRISC
QVYVNDLPVNSGVTR 1 Saghar_9072 ESGQVYVTRISC
QVYVNDLPVNSGVTR 1 Saghar_9100 ESGQVYVTRISC
QWKVDNALQSGNSQE 1 Saghar_9075 AKVQWKSQESVT
QWKVDNALQSGNSQES 1 Saghar_9075 AKVQWKQESVTE
QWKVDNALQSGNSQESV 1 Saghar_9075 AKVQWKESVTEQ
QWKVDNALQSGNSQESVT 1 Saghar_9075 AKVQWKSVTEQD
QYDTPKAGKPGLPAPD 1 Saghar_9043 AQAQYDAPDELV
RAEDGSVIDYELIDQD 1 Saghar_9063 KGRRAEDQDARD
RAPWIEQEGPEYWDQ 1 Saghar_9023 MEPRAPWDQETR
RAPWIEQEGPEYWDQE 1 Saghar_9023 MEPRAPDQETRN
RAPWIEQEGPEYWDR 1 Saghar_9023 EEPRAPWDRNTQ
RAPWIEQEGPEYWDR 1 Saghar_9093 EEPRAPWDRNTQ
RAPWIEQEGPEYWDRN 1 Saghar_9023 EEPRAPDRNTQI
RASWRIISSIEQKEE 1 Saghar_9090 GARRASKEENKG
RASWRIISSIEQKEEN 1 Saghar_9090 GARRASEENKGG
RAVAGDASESAL 1 Saghar_9023 ILKRAVSALLKC
RDLNKSINPDEAVA 1 Saghar_9060 FNGRDLAVAYGA
RDLNKSINPDEAVAYG 1 Saghar_9060 FNGRDLAYGAAV
RDMAGAQAAAVA 1 Saghar_9090 GASRDMAVALNE
RDTDTGALLFIGKIL 1 Saghar_9013 FVLRDTKILDPR
RDVTADFEGQSP 1 Saghar_9023 QFFRDVQSPKCT
REDSLQDAWDYVQ 1 Saghar_9063 NSSREDYVQAQV
REDSLQDAWDYVQAQV 1 Saghar_9063 NSSREDAQVKCC
REDVLKEAVANKGP 1 Saghar_9043 PYGREDKGPVSV
REDVLKEAVANKGPVS 1 Saghar_9043 PYGREDPVSVGV
REEPRAPWIEQEGPEYWDR 1 Saghar_9023 ASPREEWDRNTQ
REEPRAPWIEQEGPEYWDRN 1 Saghar_9023 ASPREEDRNTQI
REEPRAPWIEQEGPEYWDRNT 1 Saghar_9023 ASPREERNTQIY
REESSYSDIPDVK 1 Saghar_721 ESIREEDVKNDF
REESSYSDIPDVK 1 Saghar_9004 ESIREEDVKNDF
REESSYSDIPDVKN 1 Saghar_9004 ESIREEVKNDFA
REFLEKNYTDEAIET 1 Saghar_721 KSVREFIETDDL
REGLEAAGAAGASAAS 1 Saghar_9090 VARREGAASYSS
RELLTTMGDRFTDE 1 Saghar_9060 DHLRELTDEEVD
RELLTTMGDRFTDEE 1 Saghar_9060 DHLRELDEEVDE
RELLTTMGDRFTDEEV 1 Saghar_9060 DHLRELEEVDEM
REVLVPEGPLYRVAGT 1 Saghar_9084 CWAREVAGTAVS
RFDSDAASPRGEPRAP 1 Saghar_9031 QFVRFDRAPWVE
RFDSDAASPRGEPRAP 1 Saghar_9063 QFVRFDRAPWVE
RFDSDAASPRGEPRAPW 1 Saghar_9031 QFVRFDAPWVEQ
RFPAAVVVEDDLE 1 Saghar_9023 RQFRFPDLEVAP
RFQETFEDVFSD 1 Saghar_9061 NDKRFQFSDRSL
RFQETFEDVFSDRS 1 Saghar_9061 NDKRFQDRSLRK
RGEEVAVKIFSSREE 1 Saghar_9075 GKWRGEREERSW
RGEEVAVKIFSSREER 1 Saghar_9075 GKWRGEEERSWF
RGENSWFSTQVDTV 1 Saghar_9084 PNYRGEDTVATK
RGENSWFSTQVDTVATK 1 Saghar_9093 PNYRGEATKVKD
RGGSVGGVCYLSMG 1 Saghar_9090 RSKRGGSMGMVV
RGLGVGFGSGGGS 1 Saghar_9063 SSGRGLGGSSSS
RGLGVGFGSGGGSS 1 Saghar_9063 SSGRGLGSSSSV
RGLGVGFGSGGGSSS 1 Saghar_9063 SSGRGLSSSSVK
RGLGVGFGSGGGSSSSVK 1 Saghar_9063 SSGRGLSVKFVS
RGLLHYAHDGSDST 1 Saghar_9063 ELSRGLDSTSDV
RGLLKTTMDPNDVI 1 Saghar_9060 RVYRGLDVILAT
RGLQGTYQDVGSLN 1 Saghar_9061 DISRGLSLNIGD
RGLQGTYQDVGSLNIG 1 Saghar_9061 DISRGLNIGDVQ
RGVEGAYSDNPI 1 Saghar_9004 VAKRGVNPIIRH
RGVEGAYSDNPIIR 1 Saghar_9004 VAKRGVIIRHAS
RGVEGAYSDNPIIR 1 Saghar_9061 VAKRGVIIRHAS
RGVEGAYSDNPIIRH 1 Saghar_9004 VAKRGVIRHASI
RGVEGAYSDNPIIRHA 1 Saghar_9004 VAKRGVRHASIA
RHDQMLSVHDIRL 1 Saghar_9063 QLSRHDIRLADM
RHDQMLSVHDIRLA 1 Saghar_9063 QLSRHDRLADMD
RHGSEEAYIDPIA 1 Saghar_721 KGSRHGPIAMEY
RHGSEEAYIDPIA 1 Saghar_9004 KGSRHGPIAMEY
RHGSEEAYIDPIA 1 Saghar_9043 KGSRHGPIAMEY
RHGSEEAYIDPIA 1 Saghar_9061 KGSRHGPIAMEY
RHGSEEAYIDPIA 1 Saghar_9084 KGSRHGPIAMEY
RHGSEEAYIDPIAM 1 Saghar_721 KGSRHGIAMEYY
RHGSEEAYIDPIAM 1 Saghar_9004 KGSRHGIAMEYY
RHGSEEAYIDPIAM 1 Saghar_9061 KGSRHGIAMEYY
RHGSEEAYIDPIAME 1 Saghar_721 KGSRHGAMEYYN
RHGSEEAYIDPIAME 1 Saghar_9004 KGSRHGAMEYYN
RHGSEEAYIDPIAME 1 Saghar_9043 KGSRHGAMEYYN
RHGSEEAYIDPIAME 1 Saghar_9061 KGSRHGAMEYYN
RHGSEEAYIDPIAME 1 Saghar_9084 KGSRHGAMEYYN
RHGSEEAYIDPIAMEY 1 Saghar_9004 KGSRHGMEYYNW
RHGSEEAYIDPIAMEY 1 Saghar_9061 KGSRHGMEYYNW
RHGSEEAYIDPIAMEYY 1 Saghar_9004 KGSRHGEYYNWG
RHGSEEAYIDPIAMEYY 1 Saghar_9061 KGSRHGEYYNWG
RHLDARHLIEKSVR 1 Saghar_9075 EIQRHLSVRKIV
RHLDARHLIEKSVR 1 Saghar_9100 EIQRHLSVRKIV
RHLDARHLIEKSVRK 1 Saghar_9075 EIQRHLVRKIVS
RHLDARHLIEKSVRKI 1 Saghar_9100 EIQRHLRKIVSL
RHLKNTMETIDWKVF 1 Saghar_9063 ENLRHLKVFESW
RHLKNTMETIDWKVFE 1 Saghar_9093 ENLRHLVFESWM
RIADAFSPASVDNQ 1 Saghar_9090 CRDRIADNQLNA
RIADAFSPASVDNQL 1 Saghar_9031 CRDRIANQLNAQ
RIEKVEHSDLSFSKDWSFYLL 1 Saghar_9063 NGERIEYLLYYT
RIKLEAERFENL 1 Saghar_9090 DAERIKENLREI
RIPELNKVARAAAEVA 1 Saghar_9043 LIERIPEVAGQF
RIPELNKVARAAAEVA 1 Saghar_9061 LIERIPEVAGQF
RIPELNKVARAAAEVA 1 Saghar_9072 LIERIPEVAGQF
RIPELNKVARAAAEVAG 1 Saghar_9072 LIERIPVAGQFV
RIPELNKVARAAAEVAG 1 Saghar_9100 LIERIPVAGQFV
RIPHSHAFIDLTED 1 Saghar_721 SKMRIPTEDFTA
RIPHSHAFIDLTED 1 Saghar_9084 SKMRIPTEDFTA
RIPHSHAFIDLTEDF 1 Saghar_9004 SKMRIPEDFTAD
RIPHSHAFIDLTEDF 1 Saghar_9084 SKMRIPEDFTAD
RIPHSHAFIDLTEDFT 1 Saghar_9084 SKMRIPDFTADL
RITFECAQISGSPA 1 Saghar_9043 FSTRITSPAFQL
RITQWEDPRSQG 1 Saghar_9004 HNTRITSQGQLN
RITQWEDPRSQGQ 1 Saghar_9061 HNTRITQGQLNE
RITQWEDPRSQGQL 1 Saghar_721 HNTRITGQLNEK
RITQWEDPRSQGQL 1 Saghar_9061 HNTRITGQLNEK
RKENDFALIIDGK 1 Saghar_9013 DALRKEDGKTLK
RKENDFALIIDGKT 1 Saghar_9013 DALRKEGKTLKY
RKENDFALIIDGKTL 1 Saghar_9013 DALRKEKTLKYA
RKFDRQGRGQIAFDDF 1 Saghar_9090 ILIRKFDDFIQG
RKKAVELGVKLLPAFHTPS 1 Saghar_9013 EIFRKKTPSGIP
RKMGAPESGLAEYLFDK 1 Saghar_9093 TNLRKMFDKHTL
RKMGAPESGLAEYLFDKH 1 Saghar_9043 TNLRKMDKHTLG
RKMGAPESGLAEYLFDKH 1 Saghar_9090 TNLRKMDKHTLG
RKMGAPESGLAEYLFDKH 1 Saghar_9093 TNLRKMDKHTLG
RKMGAPESGLAEYLFDKHT 1 Saghar_9093 TNLRKMKHTLGD
RKSIYRYDLASGATEQLP 1 Saghar_9090 YAVRKSQLPLTG
RKTKLVGFQDME 1 Saghar_721 GFYRKTDMECVP
RKTKLVGFQDME 1 Saghar_9084 GFYRKTDMECVP
RKTKLVGFQDMECVP 1 Saghar_9004 GFYRKTCVPCGD
RMKLPKPPKPVSK 1 Saghar_9043 ENLRMKVSKMRM
RMLMEDFSLSPEII 1 Saghar_9084 DYRRMLEIILSC
RMLMEDFSLSPEIIL 1 Saghar_9084 DYRRMLIILSCR
RNGVVDAWAGPAQVPEE 1 Saghar_9075 GGKRNGPEEGAV
RNGVVDAWAGPAQVPEE 1 Saghar_9090 GGKRNGPEEGAV
RNGVVDAWAGPAQVPEEG 1 Saghar_9075 GGKRNGEEGAVT
RNGVVDAWAGPAQVPEEG 1 Saghar_9090 GGKRNGEEGAVT
RNGVVDAWAGPAQVPEEGAVT 1 Saghar_9090 GGKRNGAVTVTV
RNLPSDSQDLGQHGLEEDFM 1 Saghar_9084 SLDRNLDFMLXX
RNLPSDSQDLGQHGLEEDFM 1 Saghar_9093 SLDRNLDFMLXX
RNLPSDSQDLGQHGLEEDFML 1 Saghar_9023 SLDRNLFMLXXX
RNLPSDSQDLGQHGLEEDFML 1 Saghar_9084 SLDRNLFMLXXX
RNLPSDSQDLGQHGLEEDFML 1 Saghar_9093 SLDRNLFMLXXX
RNMGGPYGGGNYGP 1 Saghar_9063 GGSRNMYGPGGS
RNMGGPYGGGNYGP 1 Saghar_9084 GGSRNMYGPGGS
RNQLALATWTIQGAAN 1 Saghar_9061 TLFRNQAANALS
RNQLEIYNQPNQEGP 1 Saghar_9063 SPIRNQEGPFDV
RNSKMLQKVVLPSYE 1 Saghar_9072 EEKRNSSYEEAL
RNSKMLQKVVLPSYEEA 1 Saghar_9072 EEKRNSEEALSL
RNVLIFDLGGGTFDVS 1 Saghar_9090 GAERNVDVSILT
RPAVDFEGTNGVPLFPD 1 Saghar_9052 HFARPAFPDLQI
RPDAEYWNSQKDFL 1 Saghar_9072 ELGRPDDFLEDR
RPDAEYWNSQKDFL 1 Saghar_9100 ELGRPDDFLEDR
RPDAEYWNSQKDFLE 1 Saghar_9072 ELGRPDFLEDRR
RPDAEYWNSQKDFLE 1 Saghar_9100 ELGRPDFLEDRR
RPDAEYWNSQKDILE 1 Saghar_9023 ELGRPDILEQAR
RPDAEYWNSQKDILE 1 Saghar_9093 ELGRPDILEQAR
RPDAEYWNSQKDLLE 1 Saghar_9023 ELGRPDLLERRR
RPDAEYWNSQKDLLE 1 Saghar_9093 ELGRPDLLERRR
RPEDRMFHIRAVILR 1 Saghar_9072 MRPEDRILRALS
RPGGDTIFGKIIRKEIPA 1 Saghar_9100 QVARPGIPAKII
RPGPGAGPGPAAGAALPDQSF 1 Saghar_9043 YSYRPGQSFLWN
RPGPTAESASGPSED 1 Saghar_9031 GEARPGSEDPSV
RPGPTAESASGPSEDPS 1 Saghar_9031 GEARPGDPSVNF
RPGPTAESASGPSEDPSV 1 Saghar_9031 GEARPGPSVNFL
RPGRLDQLIYIPLPDEKSR 1 Saghar_9090 AILRPGKSRVAI
RPGSTAQILSDLDLTSQREG 1 Saghar_9031 LEWRPGREGRWK
RPGSTAQILSDLDLTSQREG 1 Saghar_9090 LEWRPGREGRWK
RPLPPPPAYDDVAQDEDDFE 1 Saghar_9023 WDARPLDFEICS
RPNRLIVDEAINEDNSVVS 1 Saghar_9063 QKNRPNVVSLSQ
RPPAQTSLPASSGLD 1 Saghar_9052 MESRPPGLDDLD
RPPATGLVSWAEPEQR 1 Saghar_9004 WEGRPPEQRPEA
RPPATGLVSWAEPEQRP 1 Saghar_9004 WEGRPPQRPEAS
RPPATGLVSWAEPEQRP 1 Saghar_9061 WEGRPPQRPEAS
RPPATGLVSWAEPEQRPE 1 Saghar_9004 WEGRPPRPEASV
RPPATGLVSWAEPEQRPE 1 Saghar_9061 WEGRPPRPEASV
RPPLGFLNPRLYQQHGAGLF 1 Saghar_9072 LSGRPPGLFDVT
RPPWAVDPAFAERYAPDK 1 Saghar_9072 PTSRPPPDKTST
RPSGANHGESDWLVFE 1 Saghar_9063 ILYRPSVFEVRT
RPSGANHGESDWLVFEV 1 Saghar_9063 ILYRPSFEVRTP
RPSGANHGESDWLVFEVR 1 Saghar_9063 ILYRPSEVRTPA
RPSPLTLHTVQKWLLAAG 1 Saghar_9060 DLVRPSAAGAQK
RPSSSPNPTTIQNENLK 1 Saghar_9031 VILRPSNLKSMT
RPVAVKVFSFANRQNFIN 1 Saghar_9072 LDERPVFINEKN
RPVAVKVFSFANRQNFIN 1 Saghar_9100 LDERPVFINEKN
RQDAYDGKDYIALNEDLR 1 Saghar_9023 RGYRQDDLRSWT
RQEEIPVVIAASED 1 Saghar_9075 VDGRQESEDRLG
RQEEIPVVIAASEDR 1 Saghar_9075 VDGRQEEDRLGG
RQEEIPVVIAASEDRL 1 Saghar_9075 VDGRQEDRLGGA
RQGMFAQLVAQNVL 1 Saghar_9004 LDLRQGNVLLID
RQKVKYLQDQLSPLT 1 Saghar_9061 KELRQKPLTRQR
RQNEKYYILRPEV 1 Saghar_9004 IATRQNPEVMET
RQNEKYYILRPEV 1 Saghar_9072 IATRQNPEVMET
RQNEKYYILRPEV 1 Saghar_9084 IATRQNPEVMET
RQNEKYYILRPEVM 1 Saghar_9084 IATRQNEVMETY
RQQQLEWDDSTL 1 Saghar_721 NATRQQSTLSYX
RQQQLEWDDSTL 1 Saghar_9004 NATRQQSTLSYX
RQQQLEWDDSTL 1 Saghar_9084 NATRQQSTLSYX
RQQQLEWDDSTLS 1 Saghar_721 NATRQQTLSYXX
RQQQLEWDDSTLS 1 Saghar_9004 NATRQQTLSYXX
RQQQLEWDDSTLS 1 Saghar_9084 NATRQQTLSYXX
RQTVAVGVIKAVDKK 1 Saghar_9043 RDMRQTDKKAAG
RQVLIYLARELAAG 1 Saghar_9013 TVSRQVAAGYRR
RQVLIYLARELAAGYR 1 Saghar_9043 TVSRQVGYRRGD
RRASWRIISSIEQKEEN 1 Saghar_9090 IGARRAEENKGG
RSAAGAAALALTV 1 Saghar_9043 QPLRSALTVDLP
RSGGGGGGGLGSGGSIRSSY 1 Saghar_9004 YLSRSGSSYSRF
RSGGGGGGGLGSGGSIRSSY 1 Saghar_9063 YLSRSGSSYSRF
RSQEVAYTDIKVIG 1 Saghar_9061 GPERSQVIGNGS
RSWTAADMAAQI 1 Saghar_9060 EDLRSWAQITKR
RSWTAADMAAQIT 1 Saghar_9023 EDLRSWQITKRK
RSWTAADMAAQIT 1 Saghar_9060 EDLRSWQITKRK
RSWTAADMAAQIT 1 Saghar_9075 EDLRSWQITKRK
RSWTAADMAAQITK 1 Saghar_9023 EDLRSWITKRKW
RSWTAADMAAQITK 1 Saghar_9060 EDLRSWITKRKW
RSWTAADMAAQITK 1 Saghar_9075 EDLRSWITKRKW
RSWTAADMAAQITKR 1 Saghar_9023 EDLRSWTKRKWE
RSWTAADMAAQITKR 1 Saghar_9060 EDLRSWTKRKWE
RSWTAADMAAQITKR 1 Saghar_9075 EDLRSWTKRKWE
RSWTAADMAAQITKRK 1 Saghar_9075 EDLRSWKRKWEA
RSWTAADMAAQITKRKWE 1 Saghar_9060 EDLRSWKWEAAH
RSYNISIWDTAGREQ 1 Saghar_9060 KQWRSYREQFHG
RSYNISIWDTAGREQF 1 Saghar_9060 KQWRSYEQFHGL
RTFRNWMNSLGVNPR 1 Saghar_9090 REERTFNPRVNH
RTPEVTCVVVDVSHE 1 Saghar_9052 MISRTPSHEDPE
RTPEVTCVVVDVSHED 1 Saghar_9013 MISRTPHEDPEV
RTPEVTCVVVDVSHED 1 Saghar_9052 MISRTPHEDPEV
RTPEVTCVVVDVSHED 1 Saghar_9075 MISRTPHEDPEV
RTPEVTCVVVDVSHEDP 1 Saghar_9023 MISRTPEDPEVK
RTPEVTCVVVDVSHEDP 1 Saghar_9052 MISRTPEDPEVQ
RTPEVTCVVVDVSHEDP 1 Saghar_9075 MISRTPEDPEVK
RTPEVTCVVVDVSHEDPE 1 Saghar_9013 MISRTPDPEVKF
RTPEVTCVVVDVSHEDPE 1 Saghar_9023 MISRTPDPEVKF
RTPEVTCVVVDVSHEDPE 1 Saghar_9031 MISRTPDPEVKF
RTPEVTCVVVDVSHEDPE 1 Saghar_9052 MISRTPDPEVQF
RTPEVTCVVVDVSHEDPE 1 Saghar_9063 MISRTPDPEVQF
RTPEVTCVVVDVSHEDPE 1 Saghar_9075 MISRTPDPEVKF
RTPEVTCVVVDVSHEDPE 1 Saghar_9093 MISRTPDPEVKF
RTPEVTCVVVDVSHEDPEV 1 Saghar_9013 MISRTPPEVKFN
RTPEVTCVVVDVSHEDPEV 1 Saghar_9075 MISRTPPEVKFN
RTPEVTCVVVDVSHEDPEVK 1 Saghar_9013 MISRTPEVKFNW
RTPEVTCVVVDVSHEDPEVK 1 Saghar_9031 MISRTPEVKFNW
RTPEVTCVVVDVSHEDPEVK 1 Saghar_9075 MISRTPEVKFNW
RTPEVTCVVVDVSHEDPEVQ 1 Saghar_9052 MISRTPEVQFKW
RTPKIQVYSRHP 1 Saghar_9084 AIQRTPRHPAEN
RTPKIQVYSRHPAE 1 Saghar_9060 AIQRTPPAENGK
RTPKIQVYSRHPAE 1 Saghar_9061 AIQRTPPAENGK
RTPKIQVYSRHPAE 1 Saghar_9063 AIQRTPPAENGK
RTPKIQVYSRHPAE 1 Saghar_9084 AIQRTPPAENGK
RTPKIQVYSRHPAEN 1 Saghar_9060 AIQRTPAENGKS
RTPKIQVYSRHPAEN 1 Saghar_9063 AIQRTPAENGKS
RTPKIQVYSRHPAEN 1 Saghar_9084 AIQRTPAENGKS
RTPKIQVYSRHPAENG 1 Saghar_9060 AIQRTPENGKSN
RTPKIQVYSRHPAENGK 1 Saghar_9063 AIQRTPNGKSNF
RTPKIQVYSRHPAENGKS 1 Saghar_9063 AIQRTPGKSNFL
RTPKIQVYSRHPAENGKS 1 Saghar_9100 AIQRTPGKSNFL
RTPKIQVYSRHPAENGKSNFL 1 Saghar_9063 AIQRTPNFLNCY
RTQLSWLKKQLAAAR 1 Saghar_9043 KLARTQAAREDY
RTQLSWLKKQLAAAR 1 Saghar_9060 KLARTQAAREDY
RVAQKKASFLRAQERAAES 1 Saghar_9031 KKDRVAAESXXX
RVFKLLQNQIQQQT 1 Saghar_9090 LVTRVFQQTWTD
RVLDDEDSDDLEAP 1 Saghar_9084 VFLRVLEAPLML
RVPVIVEKVSGSQIVDID 1 Saghar_9072 YPDRVPDIDKRK
RYDLGKGAAVIRSREP 1 Saghar_9013 LEFRYDREPVTL
RYGINTTDIFQTVD 1 Saghar_9060 AAERYGTVDLWE
RYGINTTDIFQTVDL 1 Saghar_9060 AAERYGVDLWEG
RYGINTTDIFQTVDLW 1 Saghar_9060 AAERYGDLWEGK
RYRNWHARSLLDR 1 Saghar_9072 HLLRYRLDRKFK
RYRNWHARSLLDR 1 Saghar_9100 HLLRYRLDRKFK
SAAMAASANIEN 1 Saghar_9075 AHESAAIENSGL
SAAMAASANIENSG 1 Saghar_9031 AHESAANSGLPH
SAAPAAGSAPAAAEEK 1 Saghar_9090 APGSAAEEKKDE
SAAPGSAAPAAGSAPA 1 Saghar_9052 VAVSAAAPAAAE
SAAPGSAAPAAGSAPA 1 Saghar_9100 VAVSAAAPAAAE
SADGPRSAQPLRPEDG 1 Saghar_9052 RRGSADEDGHCS
SADGPRSAQPLRPEDGH 1 Saghar_9052 RRGSADDGHCSW
SAEASARPLRVG 1 Saghar_9090 SRMSAERVGSRV
SAHQVARYRPRAPII 1 Saghar_9100 SGRSAHPIIAVT
SALEEESVFAVT 1 Saghar_9004 RIQSALAVTAVN
SALVRHAEPEQNWEA 1 Saghar_9043 YDLSALWEAVDG
SANGDKEIGNIISD 1 Saghar_9100 ATISANISDAMK
SAPGLIIATGSVGKN 1 Saghar_721 SKESAPGKNLAS
SAPLEGAKDSPVR 1 Saghar_9063 VTLSAPPVRRAV
SAQGSDVSLTACKV 1 Saghar_9031 SSDSAQCKVXXX
SAQGSDVSLTACKV 1 Saghar_9090 SSDSAQCKVXXX
SARVTGTTVLSAGVT 1 Saghar_9031 TGPSARGVTGIT
SAYDGKDYIALNEDLR 1 Saghar_9023 YDQSAYDLRSWT
SDEDAAFAGCSQDPE 1 Saghar_9090 RDGSDEDPEFHK
SDEEVDGKADGAEAKPAE 1 Saghar_9072 GDGSDEPAEXXX
SDEEVDGKADGAEAKPAE 1 Saghar_9093 GDGSDEPAEXXX
SDEEVDGKADGAEAKPAE 1 Saghar_9100 GDGSDEPAEXXX
SDEGAKFIALRRSMDQG 1 Saghar_9013 MSSSDEDQGSTW
SDELTVYKVQNLQ 1 Saghar_9072 KACSDENLQWTA
SDELTVYKVQNLQ 1 Saghar_9100 KACSDENLQWTA
SDELTVYKVQNLQWT 1 Saghar_9100 KACSDEQWTADF
SDENYNGVSDVELR 1 Saghar_9063 LSESDEELRVAL
SDENYNGVSDVELRVA 1 Saghar_9063 LSESDERVALPD
SDESTLIEDGGAR 1 Saghar_9075 TLTSDEGARSDG
SDFDACLITKAG 1 Saghar_9075 NCSSDFKAGLQV
SDFDACLITKAGLQ 1 Saghar_9075 NCSSDFGLQVYN
SDFITMNPSVVQR 1 Saghar_9061 GTKSDFVQRAFG
SDFITMNPSVVQRA 1 Saghar_9061 GTKSDFQRAFGG
SDFITMNPSVVQRAFG 1 Saghar_9061 GTKSDFAFGGFR
SDGASKAAGVFG 1 Saghar_9090 AKYSDGVFGFFA
SDGGIAVWNMDVSREE 1 Saghar_9061 SCSSDGREEAPQ
SDGGIAVWNMDVSREEAP 1 Saghar_9061 SCSSDGEAPQWL
SDGGIAVWNMDVSREEAPQ 1 Saghar_9061 SCSSDGAPQWLE
SDGSFFLYSKLTVDKSRWQ 1 Saghar_9063 MLDSDGRWQQGN
SDHGGKPPLPAEKPAPGPG 1 Saghar_9090 AEDSDHGPGLPP
SDKPDMAEIEKFD 1 Saghar_721 MSDKPDKFDKSK
SDKPDMAEIEKFD 1 Saghar_9023 MSDKPDKFDKSK
SDKPDMAEIEKFD 1 Saghar_9031 MSDKPDKFDKSK
SDKPDMAEIEKFD 1 Saghar_9052 MSDKPDKFDKSK
SDKPDMAEIEKFD 1 Saghar_9063 MSDKPDKFDKSK
SDKPDMAEIEKFD 1 Saghar_9072 MSDKPDKFDKSK
SDKPDMAEIEKFD 1 Saghar_9075 MSDKPDKFDKSK
SDKPDMAEIEKFD 1 Saghar_9084 MSDKPDKFDKSK
SDKPDMAEIEKFD 1 Saghar_9093 MSDKPDKFDKSK
SDKPDMAEIEKFD 1 Saghar_9100 MSDKPDKFDKSK
SDLEIDKEGVIEPDTD 1 Saghar_9090 TEESDLDTDAPQ
SDLEIDKEGVIEPDTDAP 1 Saghar_9090 TEESDLDAPQEM
SDLHAFAGSAAWD 1 Saghar_9043 ALLSDLAWDDSA
SDLHAFAGSAAWDD 1 Saghar_9043 ALLSDLWDDSAR
SDLHLIEPLDEGGE 1 Saghar_9031 QVGSDLGGEGGR
SDLSFSKDWSFYLL 1 Saghar_9063 VEHSDLYLLYYT
SDPESGEADEVP 1 Saghar_9093 SFSSDPEVPAYC
SDPTSYAGYIEDLK 1 Saghar_9072 FSRSDPDLKKFL
SDPTSYAGYIEDLKKF 1 Saghar_9072 FSRSDPKKFLKP
SDPTSYAGYIEDLKKF 1 Saghar_9100 FSRSDPKKFLKP
SDPYSVPARDYLIDGS 1 Saghar_9063 MLQSDPDGSRGI
SDSAQGSDVSLTA 1 Saghar_9004 AACSDSLTAXXX
SDSAQGSDVSLTA 1 Saghar_9023 AACSDSLTAXXX
SDSAQGSDVSLTA 1 Saghar_9043 AACSDSLTAXXX
SDSAQGSDVSLTA 1 Saghar_9063 AACSDSLTAXXX
SDSAQGSDVSLTA 1 Saghar_9072 AASSDSLTACKV
SDSAQGSDVSLTA 1 Saghar_9084 AACSDSLTAXXX
SDSAQGSDVSLTA 1 Saghar_9090 AASSDSLTACKV
SDSAQGSDVSLTA 1 Saghar_9093 AACSDSLTAXXX
SDSAQGSDVSLTA 1 Saghar_9100 AACSDSLTAXXX
SDSQDLGQHGLEEDF 1 Saghar_9084 NLPSDSEDFMLX
SDSQDLGQHGLEEDFM 1 Saghar_9023 NLPSDSDFMLXX
SDSQDLGQHGLEEDFM 1 Saghar_9084 NLPSDSDFMLXX
SDSQDLGQHGLEEDFM 1 Saghar_9093 NLPSDSDFMLXX
SDSQDLGQHGLEEDFML 1 Saghar_9084 NLPSDSFMLXXX
SDSQDLGQHGLEEDFML 1 Saghar_9093 NLPSDSFMLXXX
SDTEAKLTETNA 1 Saghar_9084 LSDSDTTNAXXX
SDTEAKLTETNA 1 Saghar_9093 LSDSDTTNAXXX
SDTEAKLTETNA 1 Saghar_9100 LSDSDTTNAXXX
SDTHSSTFDAGAG 1 Saghar_9063 DFNSDTGAGIAL
SDTHSSTFDAGAG 1 Saghar_9075 DFNSDTGAGIAL
SDTHSSTFDAGAGIA 1 Saghar_9063 DFNSDTGIALND
SDTHSSTFDAGAGIA 1 Saghar_9090 DFNSDTGIALND
SDTHSSTFDAGAGIALN 1 Saghar_9090 DFNSDTALNDHF
SDTHSSTFDAGAGIALNDH 1 Saghar_9075 DFNSDTNDHFVK
SDTHSSTFDAGAGIALNDH 1 Saghar_9090 DFNSDTNDHFVK
SDTHSSTFDAGAGIALNDHF 1 Saghar_9090 DFNSDTDHFVKL
SDTHSSTFDAGAGIALNDHFV 1 Saghar_9090 DFNSDTHFVKLI
SEDSIKGLQPEDVN 1 Saghar_9023 NGKSEDDVNLLV
SEDSIKGLQPEDVN 1 Saghar_9100 NGKSEDDVNLLV
SEDSIKGLQPEDVNL 1 Saghar_9023 NGKSEDVNLLVT
SEDSSALPWSINR 1 Saghar_9075 MSEDSSINRDDY
SEDSSALPWSINR 1 Saghar_9090 MSEDSSINRDDY
SEDSSALPWSINRD 1 Saghar_9090 MSEDSSNRDDYE
SEDSSALPWSINRDD 1 Saghar_9075 MSEDSSRDDYEL
SEDSSALPWSINRDD 1 Saghar_9090 MSEDSSRDDYEL
SEEAYIDPIAME 1 Saghar_9004 RHGSEEAMEYYN
SEIDVSSEGVKGAKSF 1 Saghar_9090 ARLSEIKSFFEA
SELFGETARSIESTLDD 1 Saghar_9052 DPKSELLDDLFR
SENTYSSGSSFPVPK 1 Saghar_9043 MVNSENVPKSLQ
SENTYSSGSSFPVPKS 1 Saghar_9052 MVNSENPKSLQE
SENTYSSGSSFPVPKS 1 Saghar_9075 MVNSENPKSLQE
SENTYSSGSSFPVPKSL 1 Saghar_9075 MVNSENKSLQEA
SEPRAIAVDPLR 1 Saghar_9093 RNLSEPPLRGFM
SEWLLGSKPASGYQ 1 Saghar_9090 VPFSEWGYQAPY
SFGADSVPANTENE 1 Saghar_9031 PWHSFGENEVEP
SFGADSVPANTENE 1 Saghar_9093 PWHSFGENEVEP
SFPAPNVILTKPEVS 1 Saghar_9031 TIYSFPEVSEGT
SFPAPNVILTKPEVSE 1 Saghar_9031 TIYSFPVSEGTE
SFQKVKNWVKELRK 1 Saghar_9060 DEDSFQLRKMLG
SFQKVKNWVKELRKMLG 1 Saghar_9060 DEDSFQMLGNEI
SFYLLYYTEFTPTEK 1 Saghar_9013 KDWSFYTEKDEY
SFYLLYYTEFTPTEK 1 Saghar_9072 KDWSFYTEKDEY
SFYLLYYTEFTPTEKD 1 Saghar_9013 KDWSFYEKDEYA
SFYLLYYTEFTPTEKD 1 Saghar_9072 KDWSFYEKDEYA
SFYLLYYTEFTPTEKDE 1 Saghar_9013 KDWSFYKDEYAC
SFYLLYYTEFTPTEKDE 1 Saghar_9072 KDWSFYKDEYAC
SFYLLYYTEFTPTEKDE 1 Saghar_9093 KDWSFYKDEYAC
SFYLLYYTEFTPTEKDEY 1 Saghar_9093 KDWSFYDEYACR
SGGFIGYAPNLSKL 1 Saghar_9072 FLGSGGSKLVAE
SGGFIGYAPNLSKL 1 Saghar_9100 FLGSGGSKLVAE
SGGFIGYAPNLSKLVA 1 Saghar_9072 FLGSGGLVAEWE
SGGGFSNVFPRPSYQEE 1 Saghar_9100 DYISGGQEEAVT
SGGGGGGGLGSGGSIRSSY 1 Saghar_9063 LSRSGGSSYSRF
SGGWRDGRALINSPE 1 Saghar_9043 DESSGGSPEGAV
SGHSSVFGQHESGSGHSSAY 1 Saghar_9063 ESRSGHSAYSQH
SGLFTGGSLPPARLPP 1 Saghar_9090 CVKSGLLPPFTR
SGLNAMECALHLEK 1 Saghar_9013 DWESGLLEKNVN
SGLNAMECALHLEKN 1 Saghar_9013 DWESGLEKNVNQ
SGNFGGSRNMGGP 1 Saghar_721 PMKSGNGGPYGG
SGPAELRSFNMPSLDKM 1 Saghar_721 ARLSGPDKMDGS
SGPDVPSTPAAEAK 1 Saghar_9075 PPVSGPEAKAAE
SGPEIRAVPLVNRDR 1 Saghar_9100 LKDSGPRDRGRF
SGPEIRAVPLVNRDRG 1 Saghar_9100 LKDSGPDRGRFE
SGPTTYKVTSTLT 1 Saghar_9072 AKESGPTLTIKE
SGPTTYKVTSTLT 1 Saghar_9100 AKESGPTLTIKE
SGPTTYKVTSTLTI 1 Saghar_9072 AKESGPLTIKES
SGPTTYKVTSTLTIK 1 Saghar_9072 AKESGPTIKESD
SGPTTYKVTSTLTIK 1 Saghar_9093 AKESGPTIKESD
SGQVYVNDLPVNSGVT 1 Saghar_9060 TYESGQGVTRIS
SGQVYVNDLPVNSGVT 1 Saghar_9090 TYESGQGVTRIS
SGRGLGVGFGSGGGS 1 Saghar_9063 SASSGRGGSSSS
SGRGLGVGFGSGGGSS 1 Saghar_9063 SASSGRGSSSSV
SGRGLGVGFGSGGGSSS 1 Saghar_9063 SASSGRSSSSVK
SGRGLGVGFGSGGGSSSS 1 Saghar_9063 SASSGRSSSVKF
SGRGLGVGFGSGGGSSSSVK 1 Saghar_9063 SASSGRSVKFVS
SGSQIVDIDKRKYLVPS 1 Saghar_9060 EKVSGSVPSDIT
SGTDFTLTISSLEPED 1 Saghar_9075 GSGSGTPEDFAV
SGTLMDYKDDEGTS 1 Saghar_9004 HIYSGTGTSEEK
SGTLMDYKDDEGTSE 1 Saghar_9004 HIYSGTTSEEKK
SGTLMDYKDDEGTSEE 1 Saghar_9061 HIYSGTSEEKKI
SGVYYEPSCTQNVN 1 Saghar_9075 LYRSGVNVNHGV
SGVYYEPSCTQNVNHG 1 Saghar_9075 LYRSGVNHGVLV
SGYLLPDTKAYGDRIE 1 Saghar_9023 TLRSGYRIERML
SHDLDTSADSVG 1 Saghar_9060 SPYSHDSVGNAC
SHDLDTSADSVGN 1 Saghar_9060 SPYSHDVGNACR
SHDLDTSADSVGNA 1 Saghar_9060 SPYSHDGNACRL
SHDLDTSADSVGNAC 1 Saghar_9060 SPYSHDNACRLL
SHGLELNADILGTDK 1 Saghar_9060 SLNSHGTDKINS
SHGLELNADILGTDK 1 Saghar_9061 SLNSHGTDKINS
SHGSQETDEEFD 1 Saghar_9063 RCYSHGEFDARW
SHGSQETDEEFD 1 Saghar_9100 RCYSHGEFDARW
SHLEEMVDPEDPDN 1 Saghar_9004 MLSSHLPDNVQS
SHLEEMVDPEDPDN 1 Saghar_9084 MLSSHLPDNVQS
SIDSVEDHLAWSKD 1 Saghar_9060 IALSIDSKDINA
SIDTVTVLDAEGPC 1 Saghar_9060 GLVSIDGPCTWP
SIGKSLPSEASEQ 1 Saghar_9075 AVNSIGSEQYLT
SIQWFHNGNLIPTHTQP 1 Saghar_9043 ESDSIQTQPSYR
SIQWFHNGNLIPTHTQPS 1 Saghar_9043 ESDSIQQPSYRF
SIVEPKDEILPTTPI 1 Saghar_9100 DHVSIVTPISEQ
SKDSTYSLSSTLTLSK 1 Saghar_9075 EQDSKDLSKADY
SKDSTYSLSSTLTLSKA 1 Saghar_9052 EQDSKDSKADYE
SKDSTYSLSSTLTLSKAD 1 Saghar_9052 EQDSKDKADYEK
SKDSTYSLSSTLTLSKAD 1 Saghar_9075 EQDSKDKADYEK
SKMLQKVVLPSYEEA 1 Saghar_9031 KRNSKMEEALSL
SKQSNNKYAASSYLSLTPE 1 Saghar_9084 TTPSKQTPEQWK
SKSFQQSSLSRD 1 Saghar_9100 MSKSFQSRDSQG
SKTSVAYVTPGDSE 1 Saghar_9084 AWTSKTDSETAP
SLATLTIQGIRFE 1 Saghar_9093 QNESLARFEDNG
SLAVHTILPQESPA 1 Saghar_9052 GPSSLASPALPT
SLAVHTILPQESPALP 1 Saghar_9052 GPSSLAALPTSL
SLAVHTILPQESPALP 1 Saghar_9075 GPSSLAALPTSL
SLDDLQPWHSFGADSVPAN 1 Saghar_9093 GEFSLDPANTEN
SLDDLQPWHSFGADSVPANTE 1 Saghar_9093 GEFSLDNTENEV
SLKTQLAYFTDSKNTGRQ 1 Saghar_9004 EEESLKGRQLKD
SLLSHEFQDETDTE 1 Saghar_9004 SKKSLLDTEEET
SLLSHEFQDETDTE 1 Saghar_9084 SKKSLLDTEEET
SLLSHEFQDETDTEE 1 Saghar_721 SKKSLLTEEETL
SLLSHEFQDETDTEE 1 Saghar_9004 SKKSLLTEEETL
SLLSHEFQDETDTEE 1 Saghar_9084 SKKSLLTEEETL
SLLSHEFQDETDTEEE 1 Saghar_9004 SKKSLLEEETLY
SLLSHEFQDETDTEEE 1 Saghar_9084 SKKSLLEEETLY
SLLYNVPAVAEEIQDEV 1 Saghar_9013 QSLSLLDEVDEL
SLNEVGYDDIGGCR 1 Saghar_9061 EEESLNGCRKQL
SLNSHGLELNADIL 1 Saghar_9013 LSGSLNDILGTD
SLPTAPPATGTKC 1 Saghar_9100 STISLPTKCLIS
SLRAPLDIPIPD 1 Saghar_9100 DLTSLRIPDPPP
SLRAPLDIPIPDPPPKD 1 Saghar_9100 DLTSLRPKDDEM
SLRAPLDIPIPDPPPKDD 1 Saghar_9100 DLTSLRKDDEME
SLSEAFSVASAAAVL 1 Saghar_9090 NFESLSAVLSHN
SLSFNMWKEIPIPF 1 Saghar_721 DPSSLSIPFYLS
SLSFNMWKEIPIPF 1 Saghar_9100 DPSSLSIPFYLS
SLSKEGPGPEDTVQD 1 Saghar_9100 EELSLSVQDNLG
SLVIPEKFQHILRVLNTNID 1 Saghar_9061 MSLVIPNIDGRR
SLVIPEKFQHILRVLNTNID 1 Saghar_9072 MSLVIPNIDGRR
SLVIPEKFQHILRVLNTNID 1 Saghar_9100 MSLVIPNIDGRR
SMEDPFFVVKGEVQKAVN 1 Saghar_9043 MSMEDPAVNTAQ
SMEDPFFVVKGEVQKAVN 1 Saghar_9090 MSMEDPAVNTAQ
SNALEPDFKATSIT 1 Saghar_9023 PAFSNASITVTG
SNGIAAIIVILVLLLLL 1 Saghar_9072 TECSNGLLLGIG
SNGIAAIIVILVLLLLL 1 Saghar_9090 TECSNGLLLGIG
SNNKYAASSYLSLT 1 Saghar_9031 SKQSNNSLTPEQ
SNNKYAASSYLSLT 1 Saghar_9084 SKQSNNSLTPEQ
SNNKYAASSYLSLTP 1 Saghar_9013 SKQSNNLTPEQW
SNNKYAASSYLSLTP 1 Saghar_9031 SKQSNNLTPEQW
SNNKYAASSYLSLTP 1 Saghar_9072 SKQSNNLTPEQW
SNNKYAASSYLSLTP 1 Saghar_9084 SKQSNNLTPEQW
SNNKYAASSYLSLTPE 1 Saghar_9004 SKQSNNTPEQWR
SNNKYAASSYLSLTPE 1 Saghar_9013 SKQSNNTPEQWK
SNNKYAASSYLSLTPE 1 Saghar_9031 SKQSNNTPEQWK
SNNKYAASSYLSLTPE 1 Saghar_9061 SKQSNNTPEQWK
SNNKYAASSYLSLTPE 1 Saghar_9072 SKQSNNTPEQWK
SNNKYAASSYLSLTPE 1 Saghar_9084 SKQSNNTPEQWK
SNNKYAASSYLSLTPE 1 Saghar_9093 SKQSNNTPEQWK
SNNKYAASSYLSLTPEQ 1 Saghar_9084 SKQSNNPEQWKS
SNPAVVFVTRKNRQ 1 Saghar_9060 GKCSNPNRQVCA
SNRASGVPDRFSG 1 Saghar_9063 YLGSNRFSGSGS
SNRASGVPDRFSGSG 1 Saghar_9063 YLGSNRGSGSGT
SNRENAIEDEEEEE 1 Saghar_9063 EDSSNREEEEED
SNRENAIEDEEEEE 1 Saghar_9084 EDSSNREEEEED
SNRENAIEDEEEEEE 1 Saghar_9063 EDSSNREEEEDD
SNRENAIEDEEEEEE 1 Saghar_9084 EDSSNREEEEDD
SNRENAIEDEEEEEEE 1 Saghar_9063 EDSSNREEEDDD
SNTKYFHKLNIPKLD 1 Saghar_9072 TLDSNTKLDFSS
SNTKYFHKLNIPKLD 1 Saghar_9100 TLDSNTKLDFSS
SNTKYFHKLNIPKLDF 1 Saghar_9072 TLDSNTLDFSSQ
SNTKYFHKLNIPKLDF 1 Saghar_9100 TLDSNTLDFSSQ
SNTKYFHKLNIPKLDFS 1 Saghar_9072 TLDSNTDFSSQA
SPAFYTAKYGYK 1 Saghar_9100 SLFSPAGYKLCL
SPAQNTAHLDQFE 1 Saghar_9084 KWESPAQFERIK
SPAQNTAHLDQFER 1 Saghar_9084 KWESPAFERIKT
SPAQNTAHLDQFERIK 1 Saghar_9084 KWESPARIKTLG
SPASRSISLLRLSFH 1 Saghar_9063 GICSPASFHQGC
SPDDPSRYISPDQL 1 Saghar_9031 DFKSPDDQLADL
SPDEEFFHKVRTIRQ 1 Saghar_9072 RLGSPDIRQTIV
SPDEEFFHKVRTIRQ 1 Saghar_9100 RLGSPDIRQTIV
SPDEEFFHKVRTIRQT 1 Saghar_9072 RLGSPDRQTIVK
SPDEEFFHKVRTIRQT 1 Saghar_9100 RLGSPDRQTIVK
SPDFGDIAVSHVGAVVPT 1 Saghar_9043 LSASPDVPTHGF
SPDFGDIAVSHVGAVVPTHG 1 Saghar_9043 LSASPDTHGFSS
SPDGYYARSEDYVDIVQ 1 Saghar_9063 GALSPDIVQGNR
SPDSLAVSLGERA 1 Saghar_9052 MTQSPDERATIN
SPEDIVTAQIEGSSG 1 Saghar_9060 SQYSPESSGALW
SPEEDLNFVTDTAK 1 Saghar_9093 EWLSPETAKALA
SPEEDLNFVTDTAKA 1 Saghar_9075 EWLSPEAKALAD
SPEGIAVDHLGRN 1 Saghar_9023 DLGSPEGRNIFW
SPELVCSMLHLCSG 1 Saghar_9013 EEVSPECSGTRL
SPESDSIQWFHNGNLIPT 1 Saghar_9100 GTHSPEIPTHTQ
SPFLFSETTAMKCRSPG 1 Saghar_9075 TAPSPFSPGCPF
SPFRHVFWGSGSHTL 1 Saghar_9052 PKESPFHTLPAL
SPFRHVFWGSGSHTL 1 Saghar_9075 PKESPFHTLPAL
SPFRHVFWGSGSHTL 1 Saghar_9093 PKESPFHTLPAL
SPFRHVFWGSGSHTLP 1 Saghar_9093 PKESPFTLPALL
SPFRHVFWGSGSHTLPA 1 Saghar_9052 PKESPFLPALLE
SPFRHVFWGSGSHTLPA 1 Saghar_9093 PKESPFLPALLE
SPFRHVFWGSGSHTLPAL 1 Saghar_9052 PKESPFPALLEN
SPFRHVFWGSGSHTLPAL 1 Saghar_9093 PKESPFPALLEN
SPFRHVFWGSGSHTLPALLE 1 Saghar_9052 PKESPFLLENLK
SPGAEDSDSLSNGEG 1 Saghar_9031 SLYSPGGEGSSQ
SPGAEDSDSLSNGEGSS 1 Saghar_9031 SLYSPGGSSQIS
SPGAQPAGATVQEQ 1 Saghar_9013 VTQSPGQEQLRQ
SPGAQPAGATVQEQ 1 Saghar_9031 VTQSPGQEQLRQ
SPGAQPAGATVQEQ 1 Saghar_9100 VTQSPGQEQLRQ
SPGAQPAGATVQEQL 1 Saghar_9013 VTQSPGEQLRQL
SPGAQPAGATVQEQL 1 Saghar_9031 VTQSPGEQLRQL
SPGAQPAGATVQEQLR 1 Saghar_9013 VTQSPGQLRQLF
SPGAQPAGATVQEQLR 1 Saghar_9031 VTQSPGQLRQLF
SPGAQPAGATVQEQLR 1 Saghar_9100 VTQSPGQLRQLF
SPGAQPAGATVQEQLRQ 1 Saghar_9013 VTQSPGLRQLFE
SPGAQPAGATVQEQLRQ 1 Saghar_9031 VTQSPGLRQLFE
SPGAQPAGATVQEQLRQ 1 Saghar_9100 VTQSPGLRQLFE
SPGAQPAGATVQEQLRQL 1 Saghar_9013 VTQSPGRQLFER
SPGDPGAIEMTWMDVPGDKL 1 Saghar_9061 TPCSPGDKLLEP
SPGDTVASKASAEGGS 1 Saghar_9031 FQRSPGGGSRGM
SPGDTVASKASAEGGS 1 Saghar_9043 FQRSPGGGSRGM
SPGLKVPVFYALFTPQLNNVG 1 Saghar_9004 VLRSPGNVGLSA
SPGPASAGGSAEALLS 1 Saghar_9043 VLGSPGLLSDLH
SPGPASAGGSAEALLSD 1 Saghar_9043 VLGSPGLSDLHA
SPGPASAGGSAEALLSDL 1 Saghar_9090 VLGSPGSDLHAF
SPGPGSQIERTESS 1 Saghar_9072 ARNSPGESSRRP
SPGPGSQIERTESS 1 Saghar_9100 ARNSPGESSRRP
SPGQTASITCSGDK 1 Saghar_9031 VSVSPGGDKLGD
SPGQTASITCSGDKLG 1 Saghar_9031 VSVSPGKLGDKY
SPGVTKVDYGDISSR 1 Saghar_9061 YIISPGSSRVGL
SPGVTKVDYGDISSRVG 1 Saghar_9061 YIISPGRVGLRH
SPGVTKVDYGDISSRVGL 1 Saghar_9061 YIISPGVGLRHK
SPIETDVVPDTR 1 Saghar_9093 AFSSPIDTRLLD
SPIETDVVPDTRL 1 Saghar_9093 AFSSPITRLLDK
SPIETDVVPDTRLL 1 Saghar_9093 AFSSPIRLLDKF
SPITSLTPGESK 1 Saghar_9052 ELRSPIESKTTS
SPKESPFRHVFWGSGSHTL 1 Saghar_9052 PYVSPKHTLPAL
SPKESPFRHVFWGSGSHTL 1 Saghar_9093 PYVSPKHTLPAL
SPKITTSLLPINN 1 Saghar_9060 KHQSPKINNGSK
SPKITTSLLPINNGS 1 Saghar_9060 KHQSPKNGSKEN
SPKITTSLLPINNGSK 1 Saghar_9060 KHQSPKGSKENG
SPLLYTLIEKTM 1 Saghar_9013 VSASPLKTMQNV
SPLLYTLIEKTM 1 Saghar_9093 VSASPLKTMQNV
SPLLYTLIEKTMQ 1 Saghar_9013 VSASPLTMQNVK
SPLLYTLIEKTMQ 1 Saghar_9043 VSASPLTMQNVK
SPLLYTLIEKTMQ 1 Saghar_9093 VSASPLTMQNVK
SPLLYTLIEKTMQN 1 Saghar_9013 VSASPLMQNVKH
SPLLYTLIEKTMQN 1 Saghar_9043 VSASPLMQNVKH
SPLLYTLIEKTMQN 1 Saghar_9093 VSASPLMQNVKH
SPLLYTLIEKTMQNVK 1 Saghar_9013 VSASPLNVKHPV
SPLLYTLIEKTMQNVK 1 Saghar_9043 VSASPLNVKHPV
SPLLYTLIEKTMQNVK 1 Saghar_9093 VSASPLNVKHPV
SPLLYTLIEKTMQNVKHP 1 Saghar_9043 VSASPLKHPVTG
SPLLYTLIEKTMQNVKHP 1 Saghar_9093 VSASPLKHPVTG
SPLLYTLIEKTMQNVKHPV 1 Saghar_9043 VSASPLHPVTGQ
SPLLYTLIEKTMQNVKHPVT 1 Saghar_9043 VSASPLPVTGQF
SPLPDAFKHVGWEGAK 1 Saghar_9031 DNNSPLGAKYAV
SPNRHLYDFVGNIRLDGHG 1 Saghar_9093 ECESPNGHGTVP
SPPAGAASAAISA 1 Saghar_9090 SSSSPPISASEK
SPPESEAGSEEAEEKQDS 1 Saghar_9031 QFYSPPQDSEKP
SPPESEAGSEEAEEKQDSEKP 1 Saghar_9031 QFYSPPEKPLLE
SPPPYSSITVEVPTT 1 Saghar_9052 TDSSPPPTTSDT
SPPPYSSITVEVPTTSD 1 Saghar_9060 TDSSPPTSDTEV
SPPQEEVKSSEPTEDVEPK 1 Saghar_9031 DLISPPEPKEAE
SPPQEEVKSSEPTEDVEPK 1 Saghar_9043 DLISPPEPKEAE
SPPQEEVKSSEPTEDVEPK 1 Saghar_9052 DLISPPEPKEAE
SPPQEEVKSSEPTEDVEPK 1 Saghar_9060 DLISPPEPKEAE
SPPQEEVKSSEPTEDVEPK 1 Saghar_9093 DLISPPEPKEAE
SPPQEEVKSSEPTEDVEPKE 1 Saghar_9093 DLISPPPKEAED
SPPRKREEAAAVPAAAPDD 1 Saghar_9090 KRRSPPPDDLAL
SPPRPQPAFKYQFVREPEDEE 1 Saghar_9100 SSDSPPDEEEEE
SPPSEYTWFKDGIVMPTN 1 Saghar_9043 QDGSPPPTNPKS
SPPSEYTWFKDGIVMPTNP 1 Saghar_9043 QDGSPPTNPKST
SPPSEYTWFKDGIVMPTNPK 1 Saghar_9004 QDGSPPNPKSTR
SPPSEYTWFKDGIVMPTNPK 1 Saghar_9043 QDGSPPNPKSTR
SPPSEYTWFKDGIVMPTNPK 1 Saghar_9090 QDGSPPNPKSTR
SPPSPLSGEFLDTKDRQA 1 Saghar_9084 EMASPPRQAEED
SPPSPLSGEFLDTKDRQAE 1 Saghar_9084 EMASPPQAEEDR
SPPTPAMYKFRPAFPT 1 Saghar_9072 QRTSPPFPTGPK
SPPTPAMYKFRPAFPT 1 Saghar_9100 QRTSPPFPTGPK
SPQAQVMVHMANPRQP 1 Saghar_9084 SSSSPQRQPLPA
SPQAQVMVHMANPRQPLPA 1 Saghar_9084 SSSSPQLPASGL
SPRAIHSWLTRAMYSR 1 Saghar_9060 HSYSPRYSRRSK
SPREEPRAPWIEQEGPEYWD 1 Saghar_9023 DAASPRYWDRNT
SPREEPRAPWIEQEGPEYWDR 1 Saghar_9023 DAASPRWDRNTQ
SPRGEPRAPWVEQEGPE 1 Saghar_9031 DAASPRGPEYWD
SPRGEPRAPWVEQEGPEY 1 Saghar_9072 DAASPRPEYWDR
SPRGEPRAPWVEQEGPEY 1 Saghar_9100 DAASPRPEYWDR
SPRGEPRAPWVEQEGPEYW 1 Saghar_9072 DAASPREYWDRE
SPRGEPRAPWVEQEGPEYW 1 Saghar_9100 DAASPREYWDRE
SPRGEPRAPWVEQEGPEYWDR 1 Saghar_9023 DAASPRWDRETQ
SPRRKLISVDSRSVS 1 Saghar_721 WAVSPRSVSLLP
SPRRKLISVDSRSVS 1 Saghar_9052 WAVSPRSVSLLP
SPSGKFITQWGEESSG 1 Saghar_9061 VQFSPSSSGSSP
SPSGKFITQWGEESSGSSP 1 Saghar_9061 VQFSPSSSPLPG
SPSGKFITQWGEESSGSSP 1 Saghar_9100 VQFSPSSSPLPG
SPSGKFITQWGEESSGSSPL 1 Saghar_9061 VQFSPSSPLPGQ
SPSKVILPRGGSVLVT 1 Saghar_9043 TSVSPSLVTCST
SPSKVILPRGGSVLVTCST 1 Saghar_9043 TSVSPSCSTSCD
SPSKVILPRGGSVLVTCST 1 Saghar_9090 TSVSPSCSTSCD
SPSTHYTAKIQALNGP 1 Saghar_9052 ADLSPSNGPLRS
SPSTHYTAKIQALNGPL 1 Saghar_9052 ADLSPSGPLRSN
SPTAAEGEAASAASSTSSP 1 Saghar_9043 EPGSPTSSPKAE
SPTAAEGEAASAASSTSSPK 1 Saghar_9075 EPGSPTSPKAED
SPTAAEGEAASAASSTSSPK 1 Saghar_9090 EPGSPTSPKAED
SPTAVAFLERNNR 1 Saghar_9072 HMVSPTNNREIL
SPTAVAFLERNNRE 1 Saghar_9072 HMVSPTNREILA
SPTEEAATAGAGAAGPG 1 Saghar_9052 MAESPTGPGASS
SPTEEAATAGAGAAGPG 1 Saghar_9075 MAESPTGPGASS
SPTEEAATAGAGAAGPG 1 Saghar_9090 MAESPTGPGASS
SPTSGGGKVAPAQP 1 Saghar_9043 EQQSPTAQPSEE
SPTSGGGKVAPAQP 1 Saghar_9090 EQQSPTAQPSEE
SPTSGGGKVAPAQPS 1 Saghar_9043 EQQSPTQPSEEG
SPTSGGGKVAPAQPS 1 Saghar_9090 EQQSPTQPSEEG
SPTSGGGKVAPAQPSEE 1 Saghar_9043 EQQSPTSEEGPG
SPTSGGGKVAPAQPSEE 1 Saghar_9090 EQQSPTSEEGPG
SPTSGGGKVAPAQPSEEGPG 1 Saghar_9090 EQQSPTGPGRKD
SPVESTTEPPAVR 1 Saghar_9052 LTKSPVAVRASE
SPVESTTEPPAVR 1 Saghar_9093 LTKSPVAVRASE
SPVKAGVETTTPSKQSNNK 1 Saghar_9031 ADSSPVNNKYAA
SPVRLLSLAFALSAH 1 Saghar_9013 SRASPVSAHSVF
SPVTLSFWEPEEPN 1 Saghar_9084 LDGSPVEPNNIH
SPVTLSFWEPEEPNN 1 Saghar_9084 LDGSPVPNNIHD
SPVTLSFWEPEEPNNI 1 Saghar_9084 LDGSPVNNIHDE
SPVTLSFWEPEEPNNIH 1 Saghar_9084 LDGSPVNIHDED
SPVTLSFWEPEEPNNIH 1 Saghar_9100 LDGSPVNIHDED
SPVTLSFWEPEEPNNIHD 1 Saghar_9084 LDGSPVIHDEDC
SPVTLSFWEPEEPNNIHDED 1 Saghar_9084 LDGSPVDEDCAT
SPVVAGLIGASV 1 Saghar_9043 FDVSPVASVLVV
SPYSHDLDTSADSVGNA 1 Saghar_9060 DWDSPYGNACRL
SQASSTMGDTDSSPSESPK 1 Saghar_9060 QCSSQASPKDEQ
SQDLGQHGLEED 1 Saghar_9084 PSDSQDEEDFML
SQDLGQHGLEEDF 1 Saghar_9084 PSDSQDEDFMLX
SQDLGQHGLEEDFM 1 Saghar_9023 PSDSQDDFMLXX
SQDLGQHGLEEDFM 1 Saghar_9063 PSDSQDDFMLXX
SQDLGQHGLEEDFM 1 Saghar_9084 PSDSQDDFMLXX
SQDLGQHGLEEDFM 1 Saghar_9093 PSDSQDDFMLXX
SQDLGQHGLEEDFML 1 Saghar_9023 PSDSQDFMLXXX
SQDLGQHGLEEDFML 1 Saghar_9084 PSDSQDFMLXXX
SQDLGQHGLEEDFML 1 Saghar_9093 PSDSQDFMLXXX
SQKEVLERTRAELDT 1 Saghar_9031 YWNSQKLDTVCR
SQVVRLYPGQRHLE 1 Saghar_9084 AWCSQVHLELEW
SQVVRLYPGQRHLELE 1 Saghar_9084 AWCSQVELEWSV
SRDMAGAQAAAVAL 1 Saghar_9090 TGASRDVALNEE
SRDRKMVGDVTGAQAYASTAK 1 Saghar_9013 SVKSRDTAKCLN
SRGGGGNFGPGPGSNFRGGSD 1 Saghar_9061 FGDSRGGSDGYG
SRHGSEEAYIDPIA 1 Saghar_721 SKGSRHPIAMEY
SRHGSEEAYIDPIA 1 Saghar_9004 SKGSRHPIAMEY
SRHGSEEAYIDPIA 1 Saghar_9061 SKGSRHPIAMEY
SRHGSEEAYIDPIA 1 Saghar_9084 SKGSRHPIAMEY
SRHGSEEAYIDPIAME 1 Saghar_721 SKGSRHAMEYYN
SRHGSEEAYIDPIAME 1 Saghar_9004 SKGSRHAMEYYN
SRHGSEEAYIDPIAMEYY 1 Saghar_9061 SKGSRHEYYNWG
SRQVLIYLARELAAG 1 Saghar_9013 ETVSRQAAGYRR
SRSGGGGGGGLGSGGSIRSSY 1 Saghar_9004 SYLSRSSSYSRF
SRSGGGGGGGLGSGGSIRSSY 1 Saghar_9061 SYLSRSSSYSRF
SRSGGGGGGGLGSGGSIRSSY 1 Saghar_9063 SYLSRSSSYSRF
SRSGGGGGGGLGSGGSIRSSY 1 Saghar_9084 SYLSRSSSYSRF
SSDFDACLITKAGLQ 1 Saghar_9075 VNCSSDGLQVYN
SSDFNSDTHSSTFDAGAG 1 Saghar_9100 QVVSSDGAGIAL
SSDKFVSELWKDVDR 1 Saghar_9061 LHQSSDVDRIIG
SSDKFVSELWKDVDR 1 Saghar_9075 LHQSSDVDRIIG
SSDKFVSELWKDVDR 1 Saghar_9090 LHQSSDVDRIIG
SSDKFVSELWKDVDRII 1 Saghar_9061 LHQSSDRIIGLD
SSDKFVSELWKDVDRII 1 Saghar_9090 LHQSSDRIIGLD
SSDPESGEADEVPA 1 Saghar_9093 DSFSSDVPAYCV
SSEAASAVVSPSTDSG 1 Saghar_9052 SSASSEDSGLEF
SSEFEVVTPEEQ 1 Saghar_9023 SGTSSEEEQNSP
SSEFEVVTPEEQN 1 Saghar_9023 SGTSSEEQNSPE
SSEYDSILVEINKRV 1 Saghar_9052 DGTSSEKRVKRD
SSEYDSILVEINKRVK 1 Saghar_9052 DGTSSERVKRDL
SSFDYEQFRDLQVK 1 Saghar_9004 YALSSFQVKVMA
SSHDTASPAAPSR 1 Saghar_9075 PSMSSHPSRNPC
SSHDTASPAAPSRNP 1 Saghar_9090 PSMSSHRNPCCL
SSHDTASPAAPSRNPC 1 Saghar_9090 PSMSSHNPCCLC
SSHLEEMVDPED 1 Saghar_9084 LMLSSHPEDPDN
SSHLEEMVDPEDP 1 Saghar_9084 LMLSSHEDPDNV
SSHLEEMVDPEDPD 1 Saghar_9004 LMLSSHDPDNVQ
SSHLEEMVDPEDPD 1 Saghar_9084 LMLSSHDPDNVQ
SSHLEEMVDPEDPDN 1 Saghar_9004 LMLSSHPDNVQS
SSHLEEMVDPEDPDN 1 Saghar_9084 LMLSSHPDNVQS
SSHLEEMVDPEDPDNV 1 Saghar_9084 LMLSSHDNVQSN
SSHLEEMVDPEDPDNVQ 1 Saghar_9084 LMLSSHNVQSNH
SSIILTTCIPSSGHS 1 Saghar_9060 NTTSSIGHSRHR
SSKLDNIYSSDKF 1 Saghar_9023 LDFSSKDKFYKQ
SSLLASSAVSPEK 1 Saghar_9031 KAFSSLPEKCGF
SSLNSQYCVSAEGVLH 1 Saghar_9013 IPVSSLVLHVWG
SSMLREQILDLSKRY 1 Saghar_9090 PESSSMKRYIKA
SSMLREQILDLSKRYI 1 Saghar_9090 PESSSMRYIKAL
SSTFDAGAGIALNDH 1 Saghar_9075 DTHSSTNDHFVK
SSTFDAGAGIALNDH 1 Saghar_9090 DTHSSTNDHFVK
SSTFDAGAGIALNDHF 1 Saghar_9090 DTHSSTDHFVKL
SSTFDAGAGIALNDHFV 1 Saghar_9090 DTHSSTHFVKLI
SSTFDAGAGIALNDHFVK 1 Saghar_9090 DTHSSTFVKLIS
SSVGAAGIPAGGV 1 Saghar_9043 ATASSVGGVLTL
SSVGAAGIPAGGVL 1 Saghar_9043 ATASSVGVLTLA
SSVGAAGIPAGGVL 1 Saghar_9090 ATASSVGVLTLA
STDNLMDDIERAVDDG 1 Saghar_9013 LRGSTDDDGVNT
STESMIRDVELAE 1 Saghar_9063 MSTESMLAEEAL
STESMIRDVELAEE 1 Saghar_9063 MSTESMAEEALP
STESMIRDVELAEEA 1 Saghar_9063 MSTESMEEALPK
STESMIRDVELAEEALPK 1 Saghar_9063 MSTESMLPKKTG
STFDAASFIGGIV 1 Saghar_9075 VRKSTFGIVLVL
STFDAASFIGGIV 1 Saghar_9090 VRKSTFGIVLVL
STFDAGAGIALN 1 Saghar_9075 THSSTFALNDHF
STFDAGAGIALN 1 Saghar_9090 THSSTFALNDHF
STFDAGAGIALND 1 Saghar_9075 THSSTFLNDHFV
STFDAGAGIALND 1 Saghar_9090 THSSTFLNDHFV
STFDAGAGIALNDH 1 Saghar_9013 THSSTFNDHFVK
STFDAGAGIALNDH 1 Saghar_9031 THSSTFNDHFVK
STFDAGAGIALNDH 1 Saghar_9043 THSSTFNDHFVK
STFDAGAGIALNDH 1 Saghar_9052 THSSTFNDHFVK
STFDAGAGIALNDH 1 Saghar_9063 THSSTFNDHFVK
STFDAGAGIALNDH 1 Saghar_9075 THSSTFNDHFVK
STFDAGAGIALNDH 1 Saghar_9090 THSSTFNDHFVK
STFDAGAGIALNDHF 1 Saghar_9031 THSSTFDHFVKL
STFDAGAGIALNDHF 1 Saghar_9075 THSSTFDHFVKL
STFDAGAGIALNDHF 1 Saghar_9090 THSSTFDHFVKL
STFDAGAGIALNDHFV 1 Saghar_9043 THSSTFHFVKLI
STFDAGAGIALNDHFV 1 Saghar_9075 THSSTFHFVKLI
STFDAGAGIALNDHFV 1 Saghar_9090 THSSTFHFVKLI
STFDAGAGIALNDHFVK 1 Saghar_9043 THSSTFFVKLIS
STFDAGAGIALNDHFVK 1 Saghar_9075 THSSTFFVKLIS
STFDAGAGIALNDHFVK 1 Saghar_9090 THSSTFFVKLIS
STIVLRGSTDNLMDDIE 1 Saghar_9063 GAISTIDIERAV
STIVLRGSTDNLMDDIER 1 Saghar_9063 GAISTIIERAVD
STKGPSVFPLAPSSK 1 Saghar_9072 ASTKGPSSKSTS
STLEYKTTKADIQ 1 Saghar_9093 TMTSTLDIQMPF
STLEYKTTKADIQMPF 1 Saghar_9060 TMTSTLMPFTCS
STLIEDGGARSDGSL 1 Saghar_9043 SDESTLGSLEDG
STLQSSYQIPTEN 1 Saghar_9084 APASTLTENSMT
STLQSSYQIPTENS 1 Saghar_9084 APASTLENSMTA
STLYQPSAASMAAVA 1 Saghar_9060 NYPSTLAVAQRS
STQASAAAATAEL 1 Saghar_9031 GSYSTQAELLKK
STQEYVLHVYEHLSKPK 1 Saghar_9100 QQPSTQKPKVTM
STYSLSSTLTLSK 1 Saghar_9075 SKDSTYLSKADY
STYSLSSTLTLSKA 1 Saghar_9052 SKDSTYSKADYE
STYSLSSTLTLSKADYE 1 Saghar_9052 SKDSTYDYEKHK
SVDSLPLDELPS 1 Saghar_9093 GLSSVDLPSTVQ
SVIEYLCAEGYMLKGDYK 1 Saghar_9004 TAGSVIDYKYLT
SVIIVDKNGRLV 1 Saghar_9023 AQNSVIRLVYLV
SVIIVDKNGRLV 1 Saghar_9063 AQNSVIRLVYLV
SVIIVDKNGRLVY 1 Saghar_9023 AQNSVILVYLVE
SVIIVDKNGRLVYL 1 Saghar_9023 AQNSVIVYLVEN
SVLAPGHAVPPAVK 1 Saghar_9043 FFQSVLAVKYFF
SVLLFIEHSVEVAHG 1 Saghar_9004 VIMSVLAHGKAS
SVLLFIEHSVEVAHGK 1 Saghar_9004 VIMSVLHGKASC
SVQDWMDVLSGG 1 Saghar_9061 GWDSVQSGGEKQ
SVQDWMDVLSGGE 1 Saghar_9061 GWDSVQGGEKQR
SVSDKTGLVEFARNLT 1 Saghar_9090 ALFSVSNLTALG
SVVCLLNNFYPREAKVQW 1 Saghar_9072 GTASVVVQWKVD
SWRSDYEDPAFY 1 Saghar_9004 YNISWRAFYMLK
SWTAADMAAQITK 1 Saghar_9060 DLRSWTITKRKW
SYDRAITVFSPD 1 Saghar_9100 MSYDRASPDGHL
SYDRAITVFSPDG 1 Saghar_9031 MSYDRAPDGHLF
SYDRAITVFSPDG 1 Saghar_9075 MSYDRAPDGHLF
SYDRAITVFSPDGH 1 Saghar_9075 MSYDRADGHLFQ
TAAAAAAAAAAAA 1 Saghar_9090 AGTTAAAAAAAV
TAADMAAQITKR 1 Saghar_9075 RSWTAATKRKWE
TAADMAAQITKRK 1 Saghar_9075 RSWTAAKRKWEA
TAADMAAQITKRKWE 1 Saghar_9075 RSWTAAKWEAAH
TAADMAAQITKRKWE 1 Saghar_9090 RSWTAAKWEAAH
TAADMAAQITKRKWEA 1 Saghar_9090 RSWTAAWEAAHE
TAADMAAQITKRKWEAA 1 Saghar_9013 RSWTAAEAAHEA
TAEEVFSHGKYMQSTT 1 Saghar_9060 NLSTAESTTVEQ
TATASSVGAAGIPA 1 Saghar_9093 ILVTATIPAGGV
TAVHAGNINFKWD 1 Saghar_9063 MTAVHAKWDPKS
TAYASYPGASVDN 1 Saghar_9075 DPNTAYVDNYQQ
TDETYCIDNEAL 1 Saghar_9063 VENTDEEALYDI
TDGGPKEEESPV 1 Saghar_9004 QKDTDGSPVXXX
TDGGPKEEESPV 1 Saghar_9060 QKDTDGSPVXXX
TDGGPKEEESPV 1 Saghar_9100 QKDTDGSPVXXX
TDIFQTVDLWEGKN 1 Saghar_9052 INTTDIGKNMAC
TDIFQTVDLWEGKN 1 Saghar_9060 INTTDIGKNMAC
TDKYIKEFGSLPTTPS 1 Saghar_9100 AKETDKTPSEQR
TDLIGRHPKQEKRSVFQTIN 1 Saghar_9072 DANTDLTINQFL
TDLKLKGSGLRYQKLPS 1 Saghar_9013 LFQTDLLPSDED
TDLVYQGASLQAQTDRT 1 Saghar_9013 NIITDLDRTGEM
TDNLMDDIERAVDDG 1 Saghar_9013 RGSTDNDDGVNT
TDNTWVPGVPTCIK 1 Saghar_9043 RCHTDNCIKKAF
TDPHSPSRFRVIGSLS 1 Saghar_9100 GLITDPSLSNSK
TDQACSIRDPNSGFV 1 Saghar_9060 TTDTDQGFVFNL
TDQLVLIFAGKILKDQDT 1 Saghar_9013 KSHTDQQDTLSQ
TDRFVMKKLNDRVM 1 Saghar_9063 AEKTDRRVMRVE
TDRFVMKKLNDRVMR 1 Saghar_9063 AEKTDRVMRVEY
TDSVLGTVSVADTK 1 Saghar_9031 IYWTDSDTKGVK
TDSVLGTVSVADTKG 1 Saghar_9031 IYWTDSTKGVKR
TDSVLGTVSVADTKG 1 Saghar_9052 IYWTDSTKGVKR
TDSVLGTVSVADTKGVK 1 Saghar_9052 IYWTDSGVKRKT
TDTDQACSIRDPNSG 1 Saghar_9075 QTTTDTNSGFVF
TEADGKITPWPDSRD 1 Saghar_9075 VTETEASRDLDL
TEAPLNPKANRE 1 Saghar_9100 VLLTEANREKMT
TEAPLNPKANREK 1 Saghar_9100 VLLTEAREKMTQ
TEAPLNPKANREKM 1 Saghar_9100 VLLTEAEKMTQI
TEDTVKDCVDIEVFPA 1 Saghar_9063 EQHTEDFPAGEN
TEEGVLDFSDPFSTEVKPR 1 Saghar_9061 DSGTEEKPRILL
TEKAPEPHVEED 1 Saghar_9004 MTEKAPEEDDDD
TEKAPEPHVEED 1 Saghar_9023 MTEKAPEEDDDD
TEKAPEPHVEED 1 Saghar_9072 MTEKAPEEDDDD
TEKAPEPHVEED 1 Saghar_9100 MTEKAPEEDDDD
TEQDTITSKVPTDRED 1 Saghar_9060 GYETEQREDSQR
TEQDTITSKVPTDRED 1 Saghar_9093 GYETEQREDSQR
TEQDTITSKVPTDREDS 1 Saghar_9060 GYETEQEDSQRI
TEQDTITSKVPTDREDS 1 Saghar_9093 GYETEQEDSQRI
TEQFTAMRDLYM 1 Saghar_9063 TAGTEQLYMKNG
TEQFTAMRDLYMK 1 Saghar_9063 TAGTEQYMKNGQ
TEQFTAMRDLYMKN 1 Saghar_9063 TAGTEQMKNGQG
TEQFTAMRDLYMKNG 1 Saghar_9063 TAGTEQKNGQGF
TEQFTAMRDLYMKNGQ 1 Saghar_9063 TAGTEQNGQGFA
TEQFTAMRDLYMKNGQG 1 Saghar_9063 TAGTEQGQGFAL
TETVLRQAIAERIK 1 Saghar_9075 CVQTETRIKPVL
TFDAGAGIALNDH 1 Saghar_9031 HSSTFDNDHFVK
TFDAGAGIALNDH 1 Saghar_9043 HSSTFDNDHFVK
TFDAGAGIALNDH 1 Saghar_9075 HSSTFDNDHFVK
TFDAGAGIALNDH 1 Saghar_9090 HSSTFDNDHFVK
TFDAGAGIALNDH 1 Saghar_9100 HSSTFDNDHFVK
TFDAGAGIALNDHF 1 Saghar_9031 HSSTFDDHFVKL
TFDAGAGIALNDHF 1 Saghar_9043 HSSTFDDHFVKL
TFDAGAGIALNDHF 1 Saghar_9090 HSSTFDDHFVKL
TFDAGAGIALNDHFV 1 Saghar_9043 HSSTFDHFVKLI
TFDAGAGIALNDHFV 1 Saghar_9090 HSSTFDHFVKLI
TFDAGAGIALNDHFVK 1 Saghar_9043 HSSTFDFVKLIS
TGAQAYASTAKCLNIW 1 Saghar_9013 GDVTGANIWALI
TGDVAGGRALYEGYA 1 Saghar_9090 LKSTGDGYATVT
TGEAAASAGPAVGE 1 Saghar_9084 AWRTGEVGEGGA
TGEGWETVEMHPAYT 1 Saghar_9093 FGDTGEAYTEEE
TGEGWETVEMHPAYTE 1 Saghar_9052 FGDTGEYTEEEL
TGEGWETVEMHPAYTE 1 Saghar_9060 FGDTGEYTEEEL
TGEGWETVEMHPAYTEE 1 Saghar_9052 FGDTGETEEELR
TGEGWETVEMHPAYTEE 1 Saghar_9060 FGDTGETEEELR
TGEGWETVEMHPAYTEE 1 Saghar_9100 FGDTGETEEELR
TGESYAGIYIPTLAVL 1 Saghar_9063 LFLTGEAVLVMQ
TGGIYAEYQDTTY 1 Saghar_721 ANYTGGTTYINH
TGGIYAEYQDTTY 1 Saghar_9004 ANYTGGTTYINH
TGGIYAEYQDTTYIN 1 Saghar_721 ANYTGGYINHVV
TGGIYAEYQDTTYIN 1 Saghar_9004 ANYTGGYINHVV
TGGIYAEYQDTTYINH 1 Saghar_721 ANYTGGINHVVS
TGGIYAEYQDTTYINH 1 Saghar_9004 ANYTGGINHVVS
TGGIYAEYQDTTYINHV 1 Saghar_721 ANYTGGNHVVSV
TGPEEGSPPKEE 1 Saghar_9031 DDDTGPKEEKEK
TGPEEGSPPKEEK 1 Saghar_9031 DDDTGPEEKEKM
TGPEEGSPPKEEKE 1 Saghar_9031 DDDTGPEKEKMS
TGPEEGSPPKEEKEKM 1 Saghar_9031 DDDTGPEKMSGS
TGQQTTTFTGHTG 1 Saghar_9052 DIETGQHTGDVM
TGRLEILQIHTKNMKL 1 Saghar_9060 PDATGRMKLADD
TGTSEHWVDDEGPQ 1 Saghar_9004 LIGTGTGPQPKK
TGTSEHWVDDEGPQP 1 Saghar_9004 LIGTGTPQPKKV
TGTSEHWVDDEGPQPK 1 Saghar_721 LIGTGTQPKKVK
TGTSEHWVDDEGPQPK 1 Saghar_9004 LIGTGTQPKKVK
TGTSEHWVDDEGPQPK 1 Saghar_9061 LIGTGTQPKKVK
TGVVRQWLSRGGEI 1 Saghar_9072 FDVTGVGEIEGF
TGVVRQWLSRGGEI 1 Saghar_9100 FDVTGVGEIEGF
THSSTFDAGAGIALNDH 1 Saghar_9090 NSDTHSNDHFVK
THSSTFDAGAGIALNDHFV 1 Saghar_9090 NSDTHSHFVKLI
TIGNERFRCPEAIFQPS 1 Saghar_9100 QVITIGQPSFLG
TIGNERFRCPEALFQPS 1 Saghar_9100 QVITIGQPSFLG
TILDSGGIIVAIEHSS 1 Saghar_9090 HYYTILHSSRPI
TILDSQGKTAAVAN 1 Saghar_9090 ARFTILVANSMN
TILDSQGKTAAVANS 1 Saghar_9090 ARFTILANSMNY
TIQGAANALSGDV 1 Saghar_9043 ATWTIQGDVWDI
TIQGAANALSGDVWDIDN 1 Saghar_9063 ATWTIQIDNEFX
TIQGAANALSGDVWDIDNE 1 Saghar_9063 ATWTIQDNEFXX
TIQGAANALSGDVWDIDNE 1 Saghar_9084 ATWTIQDNEFXX
TISGAAGAAASVSASAS 1 Saghar_721 EQVTISSASYAA
TIVLRGSTDNLM 1 Saghar_9063 AISTIVNLMDDI
TIVLRGSTDNLMDD 1 Saghar_9063 AISTIVMDDIER
TIVLRGSTDNLMDDI 1 Saghar_9063 AISTIVDDIERA
TIVLRGSTDNLMDDIE 1 Saghar_9063 AISTIVDIERAV
TIVLRGSTDNLMDDIER 1 Saghar_9063 AISTIVIERAVD
TKFIIEYEDAMHKPG 1 Saghar_721 SPITKFKPGLWH
TKGTAAAAAAAAAA 1 Saghar_9090 APGTKGAAAKVP
TKKVEKTVWDWE 1 Saghar_9060 KPKTKKDWELMN
TKKVEKTVWDWELMN 1 Saghar_9060 KPKTKKLMNDIK
TLADNFNPVSEERG 1 Saghar_9031 NRHTLAERGKVQ
TLADNFNPVSEERGK 1 Saghar_9031 NRHTLARGKVQD
TLADNFNPVSEERGKV 1 Saghar_9031 NRHTLAGKVQDC
TLADNFNPVSEERGKVQ 1 Saghar_9031 NRHTLAKVQDCF
TLGAVQIMNGLFH 1 Saghar_9013 ESKTLGLFHIAL
TLIEDGGARSDGSLE 1 Saghar_9090 DESTLISLEDGD
TLNEDSYKDSTL 1 Saghar_721 ELDTLNSTLIMQ
TLNEDSYKDSTLI 1 Saghar_721 ELDTLNTLIMQL
TLNEDSYKDSTLI 1 Saghar_9004 ELDTLNTLIMQL
TLNEESYKDSTL 1 Saghar_721 ELDTLNSTLIMQ
TLNEESYKDSTLI 1 Saghar_721 ELDTLNTLIMQL
TLNEESYKDSTLI 1 Saghar_9004 ELDTLNTLIMQL
TLNEESYKDSTLIM 1 Saghar_9004 ELDTLNLIMQLL
TLQGAANALSGDVWNIDN 1 Saghar_9084 LTWTLQIDNNFX
TLQTVTIYSFPAPNV 1 Saghar_9052 SQETLQPNVILT
TLQTVTIYSFPAPNVI 1 Saghar_9052 SQETLQNVILTK
TLWDIQKDLKDL 1 Saghar_9013 SADTLWKDLXXX
TLWDIQKDLKDL 1 Saghar_9060 SADTLWKDLXXX
TLWDIQKDLKDL 1 Saghar_9061 SADTLWKDLXXX
TLWDIQKDLKDL 1 Saghar_9063 SADTLWKDLXXX
TLWDIQKDLKDL 1 Saghar_9084 SADTLWKDLXXX
TLWDIQKDLKDL 1 Saghar_9090 SADTLWKDLXXX
TLWDIQKDLKDL 1 Saghar_9100 SADTLWKDLXXX
TMETIDWKVFESWM 1 Saghar_9100 LKNTMESWMHHW
TMETIDWKVFESWMH 1 Saghar_9072 LKNTMEWMHHWL
TMETIDWKVFESWMH 1 Saghar_9100 LKNTMEWMHHWL
TNEIQVVNEEPQRD 1 Saghar_9023 KEETNEQRDRLP
TNGDTHLGGEDFDQR 1 Saghar_9063 VVATNGDQRVME
TNLKIRQGLPATSDIK 1 Saghar_9043 DGETNLDIKDVD
TNLMGYPDRPGWLR 1 Saghar_9061 TFNTNLWLRYIQ
TNLVFHESIPEWEH 1 Saghar_9031 TQITNLWEHLDF
TNLVFHESIPEWEHLD 1 Saghar_9031 TQITNLHLDFIW
TNRIAAQRPREEEPD 1 Saghar_9100 DSNTNREPDSDY
TNWLTDARMLASQN 1 Saghar_9013 NALTNWSQNIVI
TNWLTDARMLASQNI 1 Saghar_9013 NALTNWQNIVII
TNWLTDARMLASQNIV 1 Saghar_9013 NALTNWNIVIIL
TPAAEAKAAEAAAS 1 Saghar_9090 VPSTPAAASAYY
TPAAEAKAAEAAASA 1 Saghar_9043 VPSTPAASAYYN
TPAAEAKAAEAAASA 1 Saghar_9090 VPSTPAASAYYN
TPAAEAKAAEAAASAY 1 Saghar_9090 VPSTPASAYYNP
TPAAEAKAAEAAASAYY 1 Saghar_9043 VPSTPAAYYNPG
TPAAEAKAAEAAASAYY 1 Saghar_9052 VPSTPAAYYNPG
TPAAEAKAAEAAASAYY 1 Saghar_9090 VPSTPAAYYNPG
TPAAEAKAAEAAASAYYN 1 Saghar_9052 VPSTPAYYNPGN
TPAAEAKAAEAAASAYYN 1 Saghar_9090 VPSTPAYYNPGN
TPAAEAKAAEAAASAYYNP 1 Saghar_9052 VPSTPAYNPGNP
TPAAEAKAAEAAASAYYNP 1 Saghar_9090 VPSTPAYNPGNP
TPAAEAKAAEAAASAYYNPG 1 Saghar_9052 VPSTPANPGNPH
TPAAEAKAAEAAASAYYNPG 1 Saghar_9090 VPSTPANPGNPH
TPAEEGAGGAGLGPS 1 Saghar_9090 HLVTPAGPSKRI
TPASATASSEPAPA 1 Saghar_9031 ASITPAAPASAA
TPASATASSEPAPASAA 1 Saghar_9052 ASITPASAAKQE
TPASATASSEPAPASAAK 1 Saghar_9052 ASITPAAAKQEK
TPDAMKAAMALEKKLN 1 Saghar_9013 WGKTPDKLNQAL
TPDAMKAAMALEKKLN 1 Saghar_9090 WGKTPDKLNQAL
TPDAMKAAMALEKKLNQ 1 Saghar_9013 WGKTPDLNQALL
TPDAMKAAMALEKKLNQ 1 Saghar_9090 WGKTPDLNQALL
TPDAMKAAMALEKKLNQA 1 Saghar_9043 WGKTPDNQALLD
TPDAMKAAMALEKKLNQA 1 Saghar_9090 WGKTPDNQALLD
TPDQFMTADETR 1 Saghar_9075 SSETPDETRNLQ
TPDQFMTADETRN 1 Saghar_9075 SSETPDTRNLQN
TPDQFMTADETRNL 1 Saghar_9023 SSETPDRNLQNV
TPDQFMTADETRNL 1 Saghar_9075 SSETPDRNLQNV
TPDQFMTADETRNL 1 Saghar_9093 SSETPDRNLQNV
TPDQFMTADETRNLQ 1 Saghar_9023 SSETPDNLQNVD
TPDQFMTADETRNLQ 1 Saghar_9072 SSETPDNLQNVD
TPDQFMTADETRNLQ 1 Saghar_9093 SSETPDNLQNVD
TPDQFMTADETRNLQ 1 Saghar_9100 SSETPDNLQNVD
TPDQFMTADETRNLQN 1 Saghar_9100 SSETPDLQNVDM
TPDQFMTADETRNLQNVD 1 Saghar_9072 SSETPDNVDMKI
TPDQFMTADETRNLQNVD 1 Saghar_9100 SSETPDNVDMKI
TPEDSPNRSGAEAKTQKDSPS 1 Saghar_9031 EAQTPESPSKSG
TPEDTPNKSGAEAKT 1 Saghar_9031 EAQTPEAKTQKD
TPEDTPNKSGAEAKTQ 1 Saghar_9031 EAQTPEKTQKDS
TPEGAEAKPWYE 1 Saghar_9031 QRETPEWYEPIY
TPEGAEAKPWYEP 1 Saghar_9031 QRETPEYEPIYL
TPEGAEAKPWYEPI 1 Saghar_9031 QRETPEEPIYLG
TPEGAEAKPWYEPIY 1 Saghar_9031 QRETPEPIYLGG
TPEGAEAKPWYEPIYLG 1 Saghar_9004 QRETPEYLGGVF
TPEGAEAKPWYEPIYLGG 1 Saghar_9004 QRETPELGGVFQ
TPEGKWHASKVLRIEN 1 Saghar_9075 RIMTPEIENIGE
TPEGKWHASKVLRIEN 1 Saghar_9100 RIMTPEIENIGE
TPEGKWHASKVLRIENIG 1 Saghar_9090 RIMTPENIGESN
TPEHQRDFIARDLGPT 1 Saghar_9072 LGFTPEGPTLAN
TPEHQRDFIARDLGPT 1 Saghar_9100 LGFTPEGPTLAN
TPEIPAGLPSPRSE 1 Saghar_9023 FRVTPERSEXXX
TPELGHVYTCLVDHSS 1 Saghar_9060 LEMTPEHSSLLS
TPELGHVYTCLVDHSSL 1 Saghar_9060 LEMTPESSLLSP
TPELGHVYTCLVDHSSLL 1 Saghar_9060 LEMTPESLLSPV
TPEQWKSHRSYS 1 Saghar_9100 LSLTPESYSCQV
TPEVTCVVVDVSHE 1 Saghar_9023 ISRTPESHEDPE
TPEVTCVVVDVSHED 1 Saghar_9013 ISRTPEHEDPEV
TPEVTCVVVDVSHED 1 Saghar_9052 ISRTPEHEDPEV
TPEVTCVVVDVSHED 1 Saghar_9075 ISRTPEHEDPEV
TPEVTCVVVDVSHEDP 1 Saghar_9013 ISRTPEEDPEVK
TPEVTCVVVDVSHEDP 1 Saghar_9023 ISRTPEEDPEVK
TPEVTCVVVDVSHEDP 1 Saghar_9031 ISRTPEEDPEVK
TPEVTCVVVDVSHEDP 1 Saghar_9052 ISRTPEEDPEVQ
TPEVTCVVVDVSHEDP 1 Saghar_9075 ISRTPEEDPEVK
TPEVTCVVVDVSHEDPE 1 Saghar_9013 ISRTPEDPEVKF
TPEVTCVVVDVSHEDPE 1 Saghar_9023 ISRTPEDPEVKF
TPEVTCVVVDVSHEDPE 1 Saghar_9031 ISRTPEDPEVKF
TPEVTCVVVDVSHEDPE 1 Saghar_9052 ISRTPEDPEVQF
TPEVTCVVVDVSHEDPE 1 Saghar_9075 ISRTPEDPEVKF
TPEVTCVVVDVSHEDPEV 1 Saghar_9013 ISRTPEPEVKFN
TPEVTCVVVDVSHEDPEVK 1 Saghar_9013 ISRTPEEVKFNW
TPGKPYILTVPGHLD 1 Saghar_9052 VKITPGHLDEMQ
TPGKPYILTVPGHLDE 1 Saghar_9052 VKITPGLDEMQL
TPGKPYILTVPGHLDEM 1 Saghar_9052 VKITPGDEMQLD
TPGRGRQMSCLMEALEDKR 1 Saghar_9060 AAITPGDKRVRL
TPGTWNHITDQIG 1 Saghar_9063 ALKTPGQIGMFS
TPGVPDLVDFQPPPE 1 Saghar_9084 GPPTPGPPELVL
TPGVPDLVDFQPPPEL 1 Saghar_9084 GPPTPGPELVLR
TPIAPTPEQIGK 1 Saghar_9100 SGDTPIIGKLRS
TPIIATLASGAV 1 Saghar_9043 RTKTPIGAVAAV
TPIIATLASGAVA 1 Saghar_9043 RTKTPIAVAAVM
TPIIATLASGAVA 1 Saghar_9052 RTKTPIAVAAVM
TPIIATLASGAVA 1 Saghar_9093 RTKTPIAVAAVM
TPIIATLASGAVAA 1 Saghar_9043 RTKTPIVAAVMA
TPIIATLASGAVAA 1 Saghar_9052 RTKTPIVAAVMA
TPIIATLASGAVAAV 1 Saghar_9043 RTKTPIAAVMAF
TPIIATLASGAVAAV 1 Saghar_9052 RTKTPIAAVMAF
TPIIATLASGAVAAVM 1 Saghar_9043 RTKTPIAVMAFL
TPIIATLASGAVAAVMA 1 Saghar_9043 RTKTPIVMAFLF
TPILVDGKDVMPEVN 1 Saghar_9023 RSNTPIEVNKVL
TPKEETVNDPEEAG 1 Saghar_9060 KKSTPKEAGHRS
TPKIQVYSRHPA 1 Saghar_9061 IQRTPKHPAENG
TPKIQVYSRHPA 1 Saghar_9084 IQRTPKHPAENG
TPKIQVYSRHPAE 1 Saghar_9060 IQRTPKPAENGK
TPKIQVYSRHPAE 1 Saghar_9061 IQRTPKPAENGK
TPKIQVYSRHPAE 1 Saghar_9063 IQRTPKPAENGK
TPKIQVYSRHPAE 1 Saghar_9075 IQRTPKPAENGK
TPKIQVYSRHPAE 1 Saghar_9084 IQRTPKPAENGK
TPKIQVYSRHPAEN 1 Saghar_9060 IQRTPKAENGKS
TPKIQVYSRHPAEN 1 Saghar_9063 IQRTPKAENGKS
TPKIQVYSRHPAEN 1 Saghar_9072 IQRTPKAENGKS
TPKIQVYSRHPAEN 1 Saghar_9084 IQRTPKAENGKS
TPKIQVYSRHPAEN 1 Saghar_9100 IQRTPKAENGKS
TPKIQVYSRHPAENG 1 Saghar_9060 IQRTPKENGKSN
TPKIQVYSRHPAENG 1 Saghar_9063 IQRTPKENGKSN
TPKIQVYSRHPAENG 1 Saghar_9072 IQRTPKENGKSN
TPKIQVYSRHPAENG 1 Saghar_9100 IQRTPKENGKSN
TPKIQVYSRHPAENGK 1 Saghar_9060 IQRTPKNGKSNF
TPKIQVYSRHPAENGK 1 Saghar_9063 IQRTPKNGKSNF
TPKIQVYSRHPAENGK 1 Saghar_9100 IQRTPKNGKSNF
TPKIQVYSRHPAENGKS 1 Saghar_9060 IQRTPKGKSNFL
TPKIQVYSRHPAENGKS 1 Saghar_9063 IQRTPKGKSNFL
TPKIQVYSRHPAENGKS 1 Saghar_9072 IQRTPKGKSNFL
TPKIQVYSRHPAENGKS 1 Saghar_9100 IQRTPKGKSNFL
TPKIQVYSRHPAENGKSN 1 Saghar_9060 IQRTPKKSNFLN
TPKIQVYSRHPAENGKSN 1 Saghar_9063 IQRTPKKSNFLN
TPKIQVYSRHPAENGKSN 1 Saghar_9072 IQRTPKKSNFLN
TPKIQVYSRHPAENGKSN 1 Saghar_9084 IQRTPKKSNFLN
TPKIQVYSRHPAENGKSN 1 Saghar_9100 IQRTPKKSNFLN
TPKIQVYSRHPAENGKSNF 1 Saghar_9063 IQRTPKSNFLNC
TPKIQVYSRHPAENGKSNF 1 Saghar_9072 IQRTPKSNFLNC
TPKIQVYSRHPAENGKSNF 1 Saghar_9100 IQRTPKSNFLNC
TPKIQVYSRHPAENGKSNFL 1 Saghar_9072 IQRTPKNFLNCY
TPKIQVYSRHPAENGKSNFL 1 Saghar_9100 IQRTPKNFLNCY
TPKIQVYSRHPAENGKSNFLN 1 Saghar_9063 IQRTPKFLNCYV
TPLHFNFFRDGEVIL 1 Saghar_9072 RSDTPLVILSDW
TPLVIAGNPAYRSFSN 1 Saghar_9061 CTETPLFSNSLS
TPLVIAGNPAYRSFSN 1 Saghar_9075 CTETPLFSNSLS
TPLVIAGNPAYRSFSN 1 Saghar_9100 CTETPLFSNSLS
TPPRLVAPRFLEVE 1 Saghar_9075 LPVTPPEVETSW
TPPRLVAPRFLEVE 1 Saghar_9090 LPVTPPEVETSW
TPPRLVAPRFLEVET 1 Saghar_9090 LPVTPPVETSWP
TPPRLVAPRFLEVETS 1 Saghar_9090 LPVTPPETSWPV
TPPRLVAPRFLEVETSWP 1 Saghar_9090 LPVTPPSWPVDC
TPPRLVAPRFLEVETSWPV 1 Saghar_9090 LPVTPPWPVDCT
TPPVNPSREIED 1 Saghar_9063 NDMTPPIEDPED
TPPVNPSREIED 1 Saghar_9084 NDMTPPIEDPED
TPPVNPSREIED 1 Saghar_9100 NDMTPPIEDPED
TPPVNPSREIEDP 1 Saghar_9031 NDMTPPEDPEDR
TPPVNPSREIEDPED 1 Saghar_9063 NDMTPPPEDRKP
TPPVNPSREIEDPEDR 1 Saghar_9063 NDMTPPEDRKPE
TPPVNPSREIEDPEDR 1 Saghar_9084 NDMTPPEDRKPE
TPPVNPSREIEDPEDRK 1 Saghar_9063 NDMTPPDRKPED
TPPVNPSREIEDPEDRK 1 Saghar_9084 NDMTPPDRKPED
TPPVNPSREIEDPEDRKP 1 Saghar_9063 NDMTPPRKPEDW
TPPVNPSREIEDPEDRKPE 1 Saghar_9063 NDMTPPKPEDWD
TPPVNPSREIEDPEDRKPED 1 Saghar_9063 NDMTPPPEDWDE
TPQGPPEIYSDTQFPSLQ 1 Saghar_9093 TRKTPQSLQSTA
TPRGTLLAFAEARKM 1 Saghar_9072 ITATPRRKMSSS
TPRGTLLAFAEARKMS 1 Saghar_9072 ITATPRKMSSSD
TPRGTLLAFAEARKMS 1 Saghar_9075 ITATPRKMSSSD
TPRGTLLAFAEARKMS 1 Saghar_9084 ITATPRKMSSSD
TPSKQSNNKYAASSYLSL 1 Saghar_9084 ETTTPSLSLTPE
TPSKQSNNKYAASSYLSLT 1 Saghar_9031 ETTTPSSLTPEQ
TPSKQSNNKYAASSYLSLT 1 Saghar_9084 ETTTPSSLTPEQ
TPSKQSNNKYAASSYLSLTP 1 Saghar_9031 ETTTPSLTPEQW
TPSKQSNNKYAASSYLSLTP 1 Saghar_9061 ETTTPSLTPEQW
TPSKQSNNKYAASSYLSLTP 1 Saghar_9072 ETTTPSLTPEQW
TPSKQSNNKYAASSYLSLTP 1 Saghar_9084 ETTTPSLTPEQW
TPSKQSNNKYAASSYLSLTPE 1 Saghar_9004 EMTTPSTPEQWR
TPSKQSNNKYAASSYLSLTPE 1 Saghar_9013 ETTTPSTPEQWK
TPSKQSNNKYAASSYLSLTPE 1 Saghar_9031 ETTTPSTPEQWK
TPSKQSNNKYAASSYLSLTPE 1 Saghar_9061 ETTTPSTPEQWK
TPSKQSNNKYAASSYLSLTPE 1 Saghar_9072 ETTTPSTPEQWK
TPSKQSNNKYAASSYLSLTPE 1 Saghar_9084 ETTTPSTPEQWK
TPSKQSNNKYAASSYLSLTPE 1 Saghar_9093 ETTTPSTPEQWK
TPSPDVPLTIMKRKLM 1 Saghar_9060 LDLTPSKLMNTN
TPSPDVPLTIMKRKLMN 1 Saghar_9060 LDLTPSLMNTND
TPSSGAWGSAASLGRGPQ 1 Saghar_9043 QLATPSGPQGGP
TPSSGAWGSAASLGRGPQ 1 Saghar_9075 QLATPSGPQGGP
TPSYGDTYTCVVEHIG 1 Saghar_9023 LALTPSHIGAPE
TPSYGDTYTCVVEHIG 1 Saghar_9052 LALTPSHIGAPE
TPSYGDTYTCVVEHIG 1 Saghar_9060 LALTPSHIGAPE
TPSYGDTYTCVVEHIG 1 Saghar_9075 LALTPSHIGAPE
TPSYGDTYTCVVEHIG 1 Saghar_9093 LALTPSHIGAPE
TPSYGDTYTCVVEHIGAPEP 1 Saghar_9093 LALTPSPEPILR
TPTRIYSHSLLPVLR 1 Saghar_9063 LLLTPTVLRSGH
TPTSTSCTITDV 1 Saghar_9060 LQQTPTTDVQLF
TPTSTSCTITDVQ 1 Saghar_9052 LQQTPTDVQLFS
TPTSTSCTITDVQ 1 Saghar_9060 LQQTPTDVQLFS
TPTSTSCTITDVQL 1 Saghar_9052 LQQTPTVQLFSM
TPTSTSCTITDVQLFS 1 Saghar_9060 LQQTPTLFSMAP
TPVEEAPKGMLARGSYS 1 Saghar_9100 EFLTPVSYSIKS
TPVEEAPKGMLARGSYSI 1 Saghar_9100 EFLTPVYSIKSR
TPVEEAPKGMLARGSYSIK 1 Saghar_9100 EFLTPVSIKSRF
TPVEEAPKGMLARGTYHN 1 Saghar_9100 EFLTPVYHNKSF
TPVKIEGYEDQV 1 Saghar_721 DQFTPVDQVLIT
TPVKIEGYEDQV 1 Saghar_9004 DQFTPVDQVLIT
TPVKIEGYEDQVL 1 Saghar_721 DQFTPVQVLITE
TPVKIEGYEDQVL 1 Saghar_9004 DQFTPVQVLITE
TPVKIEGYEDQVL 1 Saghar_9084 DQFTPVQVLITE
TPVKIEGYEDQVLI 1 Saghar_9004 DQFTPVVLITEH
TPVKIEGYEDQVLIT 1 Saghar_721 DQFTPVLITEHG
TPVKIEGYEDQVLIT 1 Saghar_9004 DQFTPVLITEHG
TPVKIEGYEDQVLIT 1 Saghar_9061 DQFTPVLITEHG
TPVKIEGYEDQVLIT 1 Saghar_9084 DQFTPVLITEHG
TPVKIEGYEDQVLITEH 1 Saghar_721 DQFTPVTEHGDL
TPVKIEGYEDQVLITEH 1 Saghar_9004 DQFTPVTEHGDL
TPVKIEGYEDQVLITEHG 1 Saghar_721 DQFTPVEHGDLG
TPVKIEGYEDQVLITEHG 1 Saghar_9004 DQFTPVEHGDLG
TPVKIEGYEDQVLITEHGD 1 Saghar_9004 DQFTPVHGDLGN
TPVKIEGYEDQVLITEHGDL 1 Saghar_9004 DQFTPVGDLGNS
TPVKIEGYEDQVLITEHGDLG 1 Saghar_9004 DQFTPVDLGNSR
TPWLRDFHDPVV 1 Saghar_9004 GVDTPWPVVEVE
TPWLRDFHDPVV 1 Saghar_9084 GVDTPWPVVEVE
TPWLRDFHDPVVE 1 Saghar_721 GVDTPWVVEVEV
TPWLRDFHDPVVE 1 Saghar_9004 GVDTPWVVEVEV
TPWLRDFHDPVVE 1 Saghar_9043 GVDTPWVVEVEV
TPWLRDFHDPVVE 1 Saghar_9061 GVDTPWVVEVEV
TPWLRDFHDPVVE 1 Saghar_9063 GVDTPWVVEVEV
TPWLRDFHDPVVE 1 Saghar_9084 GVDTPWVVEVEV
TPWLRDFHDPVVEV 1 Saghar_721 GVDTPWVEVEVS
TPWLRDFHDPVVEV 1 Saghar_9004 GVDTPWVEVEVS
TPWLRDFHDPVVEV 1 Saghar_9043 GVDTPWVEVEVS
TPWLRDFHDPVVEV 1 Saghar_9061 GVDTPWVEVEVS
TPWLRDFHDPVVEV 1 Saghar_9084 GVDTPWVEVEVS
TPWLRDFHDPVVEVE 1 Saghar_721 GVDTPWEVEVSV
TPWLRDFHDPVVEVE 1 Saghar_9004 GVDTPWEVEVSV
TPWLRDFHDPVVEVE 1 Saghar_9043 GVDTPWEVEVSV
TPWLRDFHDPVVEVE 1 Saghar_9061 GVDTPWEVEVSV
TPWLRDFHDPVVEVE 1 Saghar_9063 GVDTPWEVEVSV
TPWLRDFHDPVVEVE 1 Saghar_9084 GVDTPWEVEVSV
TPWLRDFHDPVVEVEV 1 Saghar_721 GVDTPWVEVSVF
TPWLRDFHDPVVEVEV 1 Saghar_9004 GVDTPWVEVSVF
TQEYVLHVYEHLSK 1 Saghar_9072 QPSTQELSKPKV
TQEYVLHVYEHLSKP 1 Saghar_9072 QPSTQESKPKVT
TQEYVLHVYEHLSKP 1 Saghar_9100 QPSTQESKPKVT
TQEYVLHVYEHLSKPK 1 Saghar_9100 QPSTQEKPKVTM
TQKSRDLSPPDNHLSPQN 1 Saghar_9090 LSRTQKPQNDDA
TQSPDSLAVSLGER 1 Saghar_9052 IVMTQSGERATI
TQSPDSLAVSLGERA 1 Saghar_9052 IVMTQSERATIN
TQSPDSLAVSLGERAT 1 Saghar_9052 IVMTQSRATINC
TQVDTVATKVKDALEFW 1 Saghar_9013 WFSTQVEFWLQA
TRAELDTVCRHNYQ 1 Saghar_9013 LERTRANYQLEL
TRAYAKDVKFGADARALM 1 Saghar_9100 PHLTRAALMLQG
TRITQWEDPRSQ 1 Saghar_9004 NHNTRIRSQGQL
TRITQWEDPRSQ 1 Saghar_9061 NHNTRIRSQGQL
TRITQWEDPRSQG 1 Saghar_721 NHNTRISQGQLN
TRITQWEDPRSQG 1 Saghar_9004 NHNTRISQGQLN
TRITQWEDPRSQG 1 Saghar_9061 NHNTRISQGQLN
TRITQWEDPRSQGQL 1 Saghar_9061 NHNTRIGQLNEK
TRNLQNVDMKIGV 1 Saghar_9013 ADETRNIGVXXX
TRQQQLEWDDSTL 1 Saghar_721 QNATRQSTLSYX
TRQQQLEWDDSTL 1 Saghar_9004 QNATRQSTLSYX
TRQQQLEWDDSTLS 1 Saghar_9004 QNATRQTLSYXX
TRTYHSVGDSVLRS 1 Saghar_9063 DLKTRTLRSATR
TRTYHSVGDSVLRSA 1 Saghar_9063 DLKTRTRSATRS
TSAAAAAAAAAAA 1 Saghar_9043 AAATSAAAAAAA
TSFLDLYRNPKSL 1 Saghar_9013 FYATSFKSLTTS
TSHWRLSHKGQQFGPR 1 Saghar_9043 GTYTSHGPRVWC
TSITRARFEELNADLF 1 Saghar_9072 DFYTSIDLFRGT
TSKTSVAYVTPGDSE 1 Saghar_9084 IAWTSKDSETAP
TSKTSVAYVTPGDSET 1 Saghar_9084 IAWTSKSETAPV
TSKTSVAYVTPGDSETAP 1 Saghar_9084 IAWTSKTAPVVT
TSPGSSAPIAPS 1 Saghar_9090 LHSTSPAPSASS
TSPSSSPVFRLET 1 Saghar_9052 MTSPSSLETLDG
TSPSSSPVFRLETL 1 Saghar_9052 MTSPSSETLDGG
TSRATQFPDGVDVRVPG 1 Saghar_9084 YNKTSRVPGFGK
TSSEFEVVTPEEQ 1 Saghar_9023 SSGTSSEEQNSP
TSSEFEVVTPEEQN 1 Saghar_9023 SSGTSSEQNSPE
TTDIFQTVDLWEGKN 1 Saghar_9060 GINTTDGKNMAC
TTEVGSVSEVKKD 1 Saghar_9100 MTTEVGKKDSSQ
TTLLHMLKDDRLG 1 Saghar_9063 AGKTTLRLGQHV
TTMIVQWEEPVE 1 Saghar_9004 LSATTMPVEPNG
TTMIVQWEEPVE 1 Saghar_9084 LSATTMPVEPNG
TTMIVQWEEPVEP 1 Saghar_9084 LSATTMVEPNGL
TTMIVQWEEPVEPN 1 Saghar_9004 LSATTMEPNGLI
TTMIVQWEEPVEPN 1 Saghar_9084 LSATTMEPNGLI
TTPRNSVNGTFPAE 1 Saghar_9004 MTTPRNPAEPMK
TTPRNSVNGTFPAE 1 Saghar_9084 MTTPRNPAEPMK
TTPRNSVNGTFPAEPMKGPIA 1 Saghar_9063 MTTPRNPIAMQS
TVEVKNYGVKNSEWI 1 Saghar_9100 PVFTVEEWIDAC
TVIVGTVKAELPE 1 Saghar_9061 KADTVILPEGRG
TVIVGTVKAELPEG 1 Saghar_9052 KADTVIPEGRGL
TVIVGTVKAELPEG 1 Saghar_9061 KADTVIPEGRGL
TVIVGTVKAELPEGR 1 Saghar_9052 KADTVIEGRGLA
TVLSGGTTMYPGIA 1 Saghar_9013 YANTVLGIADRM
TVLSGGTTMYPGIAD 1 Saghar_9013 YANTVLIADRMQ
TVLSGGTTMYPGIADR 1 Saghar_9013 YANTVLADRMQK
TVLSGGTTMYPGIADRM 1 Saghar_9013 YANTVLDRMQKE
TVNGVADPIIYVL 1 Saghar_9063 CLSTVNYVLATD
TVNIGSTKGSCLDKR 1 Saghar_9052 SVRTVNDKRDCE
TVNMDGAAIFQCVA 1 Saghar_9013 IGATVNCVAAVF
TVRNLAQFPDTITGAD 1 Saghar_9061 CPLTVRGADTSS
TVSIPSYIEPEDDYDD 1 Saghar_9023 NKKTVSYDDVEI
TVTGKLVHANFG 1 Saghar_9072 KAATVTNFGTKK
TVTGKLVHANFG 1 Saghar_9100 KAATVTNFGTKK
TVTGKLVHANFGT 1 Saghar_9072 KAATVTFGTKKD
TVTGKLVHANFGT 1 Saghar_9100 KAATVTFGTKKD
TVTIYSFPAPNVI 1 Saghar_9084 TLQTVTNVILTK
TVTIYSFPAPNVIL 1 Saghar_9084 TLQTVTVILTKP
TVVRAYSDQAIVN 1 Saghar_9004 DKNTVVIVNLLK
TWEPFASGKTSESGEL 1 Saghar_9043 ADDTWEGELHGL
TWEPFASGKTSESGEL 1 Saghar_9090 ADDTWEGELHGL
TWTIQGAANALSGDV 1 Saghar_9013 ALATWTGDVWDI
TWTIQGAANALSGDV 1 Saghar_9043 ALATWTGDVWDI
TWTIQGAANALSGDVW 1 Saghar_9013 ALATWTDVWDID
TYSLSSTLTLSKAD 1 Saghar_9052 KDSTYSKADYEK
VAAEILEIADTPSGDK 1 Saghar_9061 DAQVAAGDKTSL
VADIEVDGKQVE 1 Saghar_9100 ENYVADQVELAL
VADIEVDGKQVELA 1 Saghar_9023 ENYVADELALWD
VAEDEAEAAAAAK 1 Saghar_9043 KIKVAEAAKFTG
VAEDEAEAAAAAK 1 Saghar_9075 KIKVAEAAKFTG
VAEDEAEAAAAAKFTG 1 Saghar_9075 KIKVAEFTGLSK
VAEDGSAVSATSTIN 1 Saghar_9090 LSVVAETINLYF
VAEEIQDEVDELLQKEQ 1 Saghar_9093 VPAVAEKEQNYS
VAEVGISDYGDK 1 Saghar_9063 DLLVAEGDKLNM
VAEVGISDYGDK 1 Saghar_9084 DLLVAEGDKLNM
VAEVGISDYGDKL 1 Saghar_9063 DLLVAEDKLNME
VAEVGISDYGDKLN 1 Saghar_9063 DLLVAEKLNMEL
VAEYEPVLIEIL 1 Saghar_9063 DQFVAEEILVEV
VAGLLTQKLTYEN 1 Saghar_9100 FHKVAGYENGLL
VAHMWFDNQIHEAD 1 Saghar_721 RMTVAHEADTTE
VAHMWFDNQIHEAD 1 Saghar_9004 RMTVAHEADTTE
VAHMWFDNQIHEAD 1 Saghar_9061 RMTVAHEADTTE
VAPEEHPVLLTEAPLNPK 1 Saghar_9063 ELRVAPNPKANR
VAPEEHPVLLTEAPLNPK 1 Saghar_9075 ELRVAPNPKANR
VAPEEHPVLLTEAPLNPK 1 Saghar_9090 ELRVAPNPKANR
VAPEEHPVLLTEAPLNPK 1 Saghar_9100 ELRVAPNPKANR
VAQFMWIIRKRIQ 1 Saghar_9043 DITVAQRIQLPS
VAQFMWIIRKRIQ 1 Saghar_9061 DITVAQRIQLPS
VAQFMWIIRKRIQLPS 1 Saghar_9043 DITVAQLPSEKA
VAQFMWIIRKRIQLPS 1 Saghar_9061 DITVAQLPSEKA
VAWKISGFPKNRVIG 1 Saghar_9060 LTYVAWVIGSGC
VDAGAALIQEDH 1 Saghar_9031 TTSVDAEDHLRA
VDAGAALIQEDHLR 1 Saghar_9013 TTSVDAHLRASF
VDELLQKEQNYSDDVL 1 Saghar_721 QDEVDEDVLANM
VDELLWGYKDEIL 1 Saghar_9004 THTVDEEILSLI
VDELLWGYKDEIL 1 Saghar_9084 THTVDEEILSLI
VDELLWGYKDEILS 1 Saghar_9004 THTVDEILSLIH
VDELLWGYKDEILS 1 Saghar_9084 THTVDEILSLIH
VDELLWGYKDEILSL 1 Saghar_9004 THTVDELSLIHV
VDELLWGYKDEILSLI 1 Saghar_9004 THTVDESLIHVF
VDELLWGYKDEILSLIH 1 Saghar_9004 THTVDELIHVFR
VDELMQDIADQQEL 1 Saghar_9084 IDKVDEQELAEE
VDKFYRSLNIRIA 1 Saghar_9072 ANYVDKRIALVG
VDKFYRSLNIRIA 1 Saghar_9100 ANYVDKRIALVG
VDNALQSGNSQE 1 Saghar_9075 QWKVDNSQESVT
VDNALQSGNSQES 1 Saghar_9075 QWKVDNQESVTE
VDNALQSGNSQESV 1 Saghar_9075 QWKVDNESVTEQ
VDNALQSGNSQESVT 1 Saghar_9052 QWKVDNSVTEQD
VDNALQSGNSQESVTE 1 Saghar_9052 QWKVDNVTEQDS
VDNALQSGNSQESVTEQ 1 Saghar_9052 QWKVDNTEQDSK
VDNALQSGNSQESVTEQD 1 Saghar_9052 QWKVDNEQDSKD
VDNALQSGNSQESVTEQDS 1 Saghar_9052 QWKVDNQDSKDS
VDNALQSGNSQESVTEQDSK 1 Saghar_9052 QWKVDNDSKDST
VDNALQSGNSQESVTEQDSKD 1 Saghar_9052 QWKVDNSKDSTY
VDPCAKGWIDWAASK 1 Saghar_721 LINVDPASKLSG
VDPCAKGWIDWAASK 1 Saghar_9004 LINVDPASKLSG
VDPCAKGWIDWAASK 1 Saghar_9061 LINVDPASKLSG
VDPCAKGWIDWAASKL 1 Saghar_721 LINVDPSKLSGL
VDPCAKGWIDWAASKL 1 Saghar_9004 LINVDPSKLSGL
VDPCAKGWIDWAASKL 1 Saghar_9061 LINVDPSKLSGL
VDPCAKGWIDWAASKLS 1 Saghar_9061 LINVDPKLSGLT
VDPCAKGWIDWAASKLSG 1 Saghar_9061 LINVDPLSGLTT
VDPSLQIDIPDALSERDK 1 Saghar_9061 DLNVDPRDKVKF
VDPTFNPNIDEDYDHR 1 Saghar_9023 YVDVDPDHRLAG
VDQVTTVKVPMMKR 1 Saghar_9052 DFHVDQMKRLGM
VDQVTTVKVPMMKR 1 Saghar_9060 DFHVDQMKRLGM
VDQVTTVKVPMMKRLG 1 Saghar_9060 DFHVDQRLGMFN
VDRLIALDAAEEFFK 1 Saghar_9023 LFVVDRFFKLAR
VDSKGFDEYMKELGVG 1 Saghar_9031 WRLVDSGVGIAL
VDSKLHSISSIDVNGGN 1 Saghar_9004 LYWVDSGGNRKT
VDSYLPVILDIIK 1 Saghar_9063 KEIVDSIIKGEM
VDSYLPVILDIIKG 1 Saghar_9063 KEIVDSIKGEMS
VDSYLPVILDIIKGE 1 Saghar_9063 KEIVDSKGEMSR
VDTPWLRDFHDPVVE 1 Saghar_721 WCGVDTVVEVEV
VDTPWLRDFHDPVVE 1 Saghar_9004 WCGVDTVVEVEV
VDTPWLRDFHDPVVE 1 Saghar_9061 WCGVDTVVEVEV
VDTPWLRDFHDPVVEV 1 Saghar_721 WCGVDTVEVEVS
VDTPWLRDFHDPVVEVE 1 Saghar_721 WCGVDTEVEVSV
VDTPWLRDFHDPVVEVE 1 Saghar_9084 WCGVDTEVEVSV
VDYWVKAFLDRPSQPT 1 Saghar_9004 YGCVDYQPTQET
VEDSKPDTTAPPSSP 1 Saghar_9052 IEEVEDSSPKVT
VEDSKPDTTAPPSSPK 1 Saghar_9052 IEEVEDSPKVTY
VEDSKPDTTAPPSSPKV 1 Saghar_9052 IEEVEDPKVTYK
VEDSKPDTTAPPSSPKVT 1 Saghar_9052 IEEVEDKVTYKA
VEEGLYSRTLAGSIT 1 Saghar_9052 KLNVEESITTPP
VEEGLYSRTLAGSIT 1 Saghar_9093 KLNVEESITTPP
VEGLMTTVHAITATQ 1 Saghar_9060 FGIVEGATQKTV
VEGLMTTVHAITATQK 1 Saghar_9060 FGIVEGTQKTVD
VEGLMTTVHAITATQKT 1 Saghar_9060 FGIVEGQKTVDG
VEHSDLSFSKDWSFYLL 1 Saghar_9063 IEKVEHYLLYYT
VEHSDLSFSKDWSFYLLY 1 Saghar_9063 IEKVEHLLYYTE
VEKTVWDWELMNDIK 1 Saghar_9084 TKKVEKDIKPIW
VEKTVWDWELMNDIKP 1 Saghar_9084 TKKVEKIKPIWQ
VEKVSGSQIVDIDK 1 Saghar_9043 PVIVEKIDKRKY
VEKVSGSQIVDIDKR 1 Saghar_9043 PVIVEKDKRKYL
VELRDNQLVVPSEG 1 Saghar_9031 ANGVELSEGLYL
VEMQDVVAELLR 1 Saghar_9093 KALVEMLLRTVP
VENKIVSLDPSEAGPP 1 Saghar_9052 ENSVENGPPRYL
VENKIVSLDPSEAGPPR 1 Saghar_9004 ENSVENPPRYLG
VENKIVSLDPSEAGPPR 1 Saghar_9052 ENSVENPPRYLG
VENKIVSLDPSEAGPPR 1 Saghar_9093 ENSVENPPRYLG
VEPGGGAAEEAAPP 1 Saghar_9090 AVRVEPAPPWAL
VEPKEAEDDDTGPEEGSPPK 1 Saghar_9075 TEDVEPPPKEEK
VETFANGNFPKA 1 Saghar_721 VSAVETPKACEL
VETFANGNFPKA 1 Saghar_9072 VSAVETPKACEL
VETFANGNFPKA 1 Saghar_9090 VSAVETPKACEL
VETIAATAREIEE 1 Saghar_9090 AELVETIEENSR
VETIAATAREIEEN 1 Saghar_9090 AELVETEENSRL
VEVKNYGVKNSEWID 1 Saghar_9100 VFTVEVWIDACI
VEVVEERQAIPLDEN 1 Saghar_9090 SAKVEVDENEGI
VEWESNGQPENN 1 Saghar_9075 DIAVEWENNYKT
VEWESNGQPENNYK 1 Saghar_9075 DIAVEWNYKTTP
VEWLRRYLENGKET 1 Saghar_9072 GTCVEWKETLQR
VEWLRRYLENGKET 1 Saghar_9100 GTCVEWKETLQR
VFENYVADIEVDGK 1 Saghar_721 VPTVFEDGKQVE
VFENYVADIEVDGK 1 Saghar_9004 VPTVFEDGKQVE
VFENYVADIEVDGK 1 Saghar_9063 VPTVFEDGKQVE
VFENYVADIEVDGKQ 1 Saghar_721 VPTVFEGKQVEL
VFENYVADIEVDGKQ 1 Saghar_9063 VPTVFEGKQVEL
VFGDENGTVSLVDTK 1 Saghar_9090 EVFVFGDTKSTS
VFLRVLDDEDSDDLE 1 Saghar_9084 LNSVFLDLEAPL
VFLRVLDDEDSDDLEAP 1 Saghar_9084 LNSVFLEAPLML
VFLRVLDDEDSDDLEAPL 1 Saghar_9084 LNSVFLAPLMLS
VFSDSASVVAPLAPG 1 Saghar_9090 LVDVFSAPGSED
VGDQVTHIRIQNSGDF 1 Saghar_9072 SVRVGDGDFYDL
VGDQVTHIRIQNSGDF 1 Saghar_9100 SVRVGDGDFYDL
VGDVTGAQAYAS 1 Saghar_9013 RKMVGDYASTAK
VGDVTGAQAYAS 1 Saghar_9023 RKMVGDYASTAK
VGDVTGAQAYAS 1 Saghar_9031 RKMVGDYASTAK
VGDVTGAQAYAS 1 Saghar_9052 RKMVGDYASTAK
VGDVTGAQAYAS 1 Saghar_9075 RKMVGDYASTAK
VGDVTGAQAYAS 1 Saghar_9090 RKMVGDYASTAK
VGDVTGAQAYAST 1 Saghar_9013 RKMVGDASTAKC
VGDVTGAQAYAST 1 Saghar_9031 RKMVGDASTAKC
VGDVTGAQAYAST 1 Saghar_9043 RKMVGDASTAKC
VGDVTGAQAYAST 1 Saghar_9052 RKMVGDASTAKC
VGDVTGAQAYAST 1 Saghar_9075 RKMVGDASTAKC
VGDVTGAQAYAST 1 Saghar_9090 RKMVGDASTAKC
VGDVTGAQAYASTA 1 Saghar_9013 RKMVGDSTAKCL
VGDVTGAQAYASTA 1 Saghar_9023 RKMVGDSTAKCL
VGDVTGAQAYASTA 1 Saghar_9031 RKMVGDSTAKCL
VGDVTGAQAYASTA 1 Saghar_9043 RKMVGDSTAKCL
VGDVTGAQAYASTA 1 Saghar_9052 RKMVGDSTAKCL
VGDVTGAQAYASTA 1 Saghar_9072 RKMVGDSTAKCL
VGDVTGAQAYASTA 1 Saghar_9075 RKMVGDSTAKCL
VGDVTGAQAYASTA 1 Saghar_9090 RKMVGDSTAKCL
VGDVTGAQAYASTA 1 Saghar_9100 RKMVGDSTAKCL
VGDVTGAQAYASTAK 1 Saghar_9013 RKMVGDTAKCLN
VGDVTGAQAYASTAK 1 Saghar_9031 RKMVGDTAKCLN
VGDVTGAQAYASTAK 1 Saghar_9043 RKMVGDTAKCLN
VGDVTGAQAYASTAK 1 Saghar_9052 RKMVGDTAKCLN
VGDVTGAQAYASTAK 1 Saghar_9063 RKMVGDTAKCLN
VGDVTGAQAYASTAK 1 Saghar_9072 RKMVGDTAKCLN
VGDVTGAQAYASTAK 1 Saghar_9075 RKMVGDTAKCLN
VGDVTGAQAYASTAK 1 Saghar_9090 RKMVGDTAKCLN
VGDVTGAQAYASTAK 1 Saghar_9100 RKMVGDTAKCLN
VGDVTGAQAYASTAKC 1 Saghar_9052 RKMVGDAKCLNI
VGDVTGAQAYASTAKC 1 Saghar_9075 RKMVGDAKCLNI
VGDVTGAQAYASTAKC 1 Saghar_9090 RKMVGDAKCLNI
VGDYENVIPDFPEDEG 1 Saghar_9031 KRQVGDDEGIHY
VGDYENVIPDFPEDEGIH 1 Saghar_9031 KRQVGDGIHYSE
VGEVKDFPDLAVLG 1 Saghar_9004 FSEVGEVLGAAX
VGGEALGRLLVVYPW 1 Saghar_9090 VDEVGGYPWTQR
VGGIFGGILAGVISDR 1 Saghar_9075 LFDVGGSDRLEK
VGGVMTKLIPRNTVVPT 1 Saghar_9100 IETVGGVPTKKS
VGKYETLEEDSN 1 Saghar_9093 YDLVGKDSNYVL
VGKYETLEEDSNY 1 Saghar_9093 YDLVGKSNYVLQ
VGPDGHTCSLFPDHPL 1 Saghar_9060 ILGVGPHPLLQE
VGPVGGAAAQASSG 1 Saghar_9090 INLVGPSSGFIP
VGQLKADEDPIM 1 Saghar_9063 SMVVGQPIMGFH
VGQLKADEDPIMG 1 Saghar_9063 SMVVGQIMGFHQ
VGQLKADEDPIMGFH 1 Saghar_9004 SMVVGQGFHQMF
VGQLKADEDPIMGFH 1 Saghar_9063 SMVVGQGFHQMF
VGQNVTVTERVLAPA 1 Saghar_9060 NIAVGQAPASTL
VGSDLHLIEPLDEGGE 1 Saghar_9031 FFQVGSGGEGGR
VGSDLHLIEPLDEGGEG 1 Saghar_9031 FFQVGSGEGGRH
VGTKSDFITMNPSVV 1 Saghar_9013 AADVGTSVVQRA
VGTMVGADILAGRED 1 Saghar_9013 LLGVGTREDNSG
VGTMVGADILAGRED 1 Saghar_9075 LLGVGTREDNSG
VGTMVGADILAGREDN 1 Saghar_9013 LLGVGTEDNSGS
VGTTHTPISDSPIG 1 Saghar_9063 SVAVGTPIGVSS
VGTVRSFESPEEVVV 1 Saghar_9084 EGHVGTVVVVWD
VHAITATQKTVD 1 Saghar_9100 MTTVHATVDGPS
VHKSFVEVNEEGTEAAAA 1 Saghar_9063 SKIVHKAAATAG
VIEEVEDSKPDTTAPPS 1 Saghar_9043 LDDVIEPPSSPK
VIELNTTIVLPPRN 1 Saghar_9052 KCYVIEPRNFWE
VIEPDTDAPQEM 1 Saghar_9093 KEGVIEQEMGDE
VIEPDTDAPQEMG 1 Saghar_9093 KEGVIEEMGDEN
VIEPDTDAPQEMGDE 1 Saghar_9093 KEGVIEGDENAE
VIHDNFGIVEGLMTT 1 Saghar_9090 LAKVIHMTTVHA
VIHDNFGIVEGLMTTVH 1 Saghar_9090 LAKVIHTVHAIT
VIHDNFGIVEGLMTTVHAIT 1 Saghar_9090 LAKVIHAITATQ
VIIQAEFYLNPDQSG 1 Saghar_9084 EEHVIIQSGEFM
VIKHLSVNDLPVG 1 Saghar_9063 PNGVIKPVGRSV
VILPRGGSVLVT 1 Saghar_9043 PSKVILLVTCST
VILPRGGSVLVTC 1 Saghar_9090 PSKVILVTCSTS
VILPRGGSVLVTCS 1 Saghar_9043 PSKVILTCSTSC
VILPRGGSVLVTCS 1 Saghar_9090 PSKVILTCSTSC
VILPRGGSVLVTCST 1 Saghar_9043 PSKVILCSTSCD
VILPRGGSVLVTCST 1 Saghar_9090 PSKVILCSTSCD
VINGNPITIFQERD 1 Saghar_9031 GKLVINERDPSK
VINGNPITIFQERDP 1 Saghar_9031 GKLVINRDPSKI
VINGNPITIFQERDPS 1 Saghar_9031 GKLVINDPSKIK
VINGNPITIFQERDPSK 1 Saghar_9031 GKLVINPSKIKW
VINQFQPPPAYTP 1 Saghar_9061 EYEVINYTPXXX
VIRMWADEGSRL 1 Saghar_9061 GIGVIRSRLSRF
VKDDIFRIYIKEKKE 1 Saghar_9060 MSYVKDKKECRR
VKGIGSGKVLKSGPQ 1 Saghar_9043 AEAVKGGPQDHV
VKGIGSGKVLKSGPQ 1 Saghar_9052 AEAVKGGPQDHV
VLAPSGATAAGAGDE 1 Saghar_9075 DDDVLAGDEGDG
VLAPSGATAAGAGDE 1 Saghar_9090 DDDVLAGDEGDG
VLERISTMRLPDERGPL 1 Saghar_9060 LDQVLEGPLEHL
VLGLFRVTPEIPA 1 Saghar_9052 GATVLGIPAGLP
VLIFDLGGGTFDVS 1 Saghar_9090 ERNVLIDVSILT
VLKEAVANKGPVSVGVD 1 Saghar_9061 REDVLKGVDARH
VLLFIEHSVEVAHGKA 1 Saghar_9052 IMSVLLGKASCK
VLNSLANVLSQHLN 1 Saghar_9013 EFGVLNHLNQKD
VLNSLANVLSQHLNQ 1 Saghar_9013 EFGVLNLNQKDT
VLPAFTSNLERGGVE 1 Saghar_9100 GLGVLPGVEKLL
VLPAFTSNLERGGVEK 1 Saghar_9072 GLGVLPVEKLLD
VLPAFTSNLERGGVEK 1 Saghar_9100 GLGVLPVEKLLD
VLPSYEEALSLPSK 1 Saghar_9031 QKVVLPPSKTPE
VLPSYEEALSLPSKTP 1 Saghar_9084 QKVVLPKTPEGG
VLPSYEEALSLPSKTP 1 Saghar_9090 QKVVLPKTPEGG
VLPSYEEALSLPSKTPE 1 Saghar_9031 QKVVLPTPEGGP
VLPSYEEALSLPSKTPE 1 Saghar_9043 QKVVLPTPEGGP
VLPSYEEALSLPSKTPE 1 Saghar_9075 QKVVLPTPEGGP
VLPSYEEALSLPSKTPE 1 Saghar_9084 QKVVLPTPEGGP
VLPSYEEALSLPSKTPE 1 Saghar_9090 QKVVLPTPEGGP
VLPSYEEALSLPSKTPEG 1 Saghar_9090 QKVVLPPEGGPA
VLSGGTTMYPGIA 1 Saghar_9013 ANTVLSGIADRM
VLSGGTTMYPGIADR 1 Saghar_9013 ANTVLSADRMQK
VLVGADSVRAAIT 1 Saghar_9100 PKDVLVAITFSF
VMKVLAGVLDSVDVRL 1 Saghar_9063 WKRVMKVRLKMD
VNDLPVNSGVTRIS 1 Saghar_9043 QVYVNDRISCQT
VNLLKIKTELCKKE 1 Saghar_9060 CLKVNLKKEVLN
VNLLKIKTELCKKEV 1 Saghar_9060 CLKVNLKEVLNM
VNNLNDAQDIIVYHE 1 Saghar_9063 ATLVNNYHELVQ
VNPFIYYIFDSYIRRA 1 Saghar_9013 NSCVNPRRAIVH
VNPFIYYIFDSYIRRA 1 Saghar_9063 NSCVNPRRAIVH
VNVFIVSVAKPIP 1 Saghar_9052 EFGVNVPIPEEL
VNVFIVSVAKPIP 1 Saghar_9075 EFGVNVPIPEEL
VNWMEDSDVEDLTKET 1 Saghar_9093 WYSVNWKETLHK
VPAAARAGAIAPCE 1 Saghar_9090 ANKVPAPCEVTV
VPAAARAGAIAPCEVT 1 Saghar_9090 ANKVPAEVTVPA
VPADAFVHVDDFGSA 1 Saghar_9063 EAFVPAGSAREL
VPADAFVHVDDFGSAR 1 Saghar_9063 EAFVPASARELA
VPADAFVHVDDFGSARE 1 Saghar_9063 EAFVPAARELAA
VPADVILGTEDGAEYD 1 Saghar_9063 NGVVPAEYDDED
VPADVILGTEDGAEYDD 1 Saghar_9063 NGVVPAYDDEDE
VPAPPSPQPATYTCVVSHED 1 Saghar_9072 VLRVPAHEDSRT
VPAPPSPQPATYTCVVSHEDS 1 Saghar_9072 VLRVPAEDSRTL
VPAVAEEIQDEVDE 1 Saghar_9084 LYNVPAVDELLQ
VPAVAEEIQDEVDEL 1 Saghar_9084 LYNVPADELLQK
VPCQSASSASALGGVK 1 Saghar_9052 TVSVPCGVKVER
VPDLVDFQPPPE 1 Saghar_9084 TPGVPDPPELVL
VPDLVDFQPPPELV 1 Saghar_9084 TPGVPDELVLRE
VPDRFSGSKSGTSAS 1 Saghar_9100 PSGVPDSASLAI
VPEGPLYRVAGTAVS 1 Saghar_9072 EVLVPEAVSISC
VPFDAVVVDKSTG 1 Saghar_9023 GQNVPFSTGEGV
VPFDAVVVDKSTGEG 1 Saghar_9075 GQNVPFGEGVIR
VPGTYKITASARGYNP 1 Saghar_9031 RLLVPGYNPVTK
VPGTYKITASARGYNP 1 Saghar_9090 RLLVPGYNPVTK
VPGTYKITASARGYNPV 1 Saghar_9031 RLLVPGNPVTKN
VPGTYKITASARGYNPV 1 Saghar_9090 RLLVPGNPVTKN
VPILIFSFVCHPAV 1 Saghar_9072 VYAVPIPAVLPI
VPKDYTGEDVTP 1 Saghar_9023 YQGVPKVTPQNF
VPKDYTGEDVTPQ 1 Saghar_9023 YQGVPKTPQNFL
VPKDYTGEDVTPQN 1 Saghar_9023 YQGVPKPQNFLA
VPKDYTGEDVTPQN 1 Saghar_9090 YQGVPKPQNFLA
VPKDYTGEDVTPQN 1 Saghar_9100 YQGVPKPQNFLA
VPKDYTGEDVTPQNF 1 Saghar_9023 YQGVPKQNFLAV
VPKDYTGEDVTPQNFL 1 Saghar_9023 YQGVPKNFLAVL
VPKSQQATTKTTLTGLRPG 1 Saghar_9052 EVDVPKRPGTEY
VPLGEMRGYAPFSPDE 1 Saghar_9090 GTVVPLPDENSL
VPLGEMRGYAPFSPDEN 1 Saghar_9090 GTVVPLDENSLV
VPLGEMRGYAPFSPDEN 1 Saghar_9100 GTVVPLDENSLV
VPLIQGEYMIPCEK 1 Saghar_9084 IGAVPLCEKVST
VPLIQGEYMIPCEKVS 1 Saghar_9084 IGAVPLKVSTLP
VPLIQGEYMIPCEKVST 1 Saghar_9084 IGAVPLVSTLPA
VPLLVGTGVALVTGAT 1 Saghar_9043 TLFVPLGATVLG
VPNQYNPLRGSVAPGP 1 Saghar_721 SGMVPNPGPLST
VPNQYNPLRGSVAPGP 1 Saghar_9004 SGMVPNPGPLST
VPNQYNPLRGSVAPGPL 1 Saghar_721 SGMVPNGPLSTQ
VPNQYNPLRGSVAPGPL 1 Saghar_9004 SGMVPNGPLSTQ
VPNVHGALAPLAIPS 1 Saghar_9090 GLSVPNIPSAAA
VPNVPAAVPAPSVPS 1 Saghar_9090 VPGVPNVPSVST
VPPAVTGITFLSGGQ 1 Saghar_9052 RRTVPPGGQSEE
VPPRHYCTVANPVSRDAQ 1 Saghar_9090 MVTVPPDAQGLV
VPPRNLMIDIQKDTA 1 Saghar_9013 TVLVPPDTAVEG
VPPRNLMIDIQKDTAV 1 Saghar_9013 TVLVPPTAVEGE
VPPRNLMIDIQKDTAVE 1 Saghar_9013 TVLVPPAVEGEE
VPPVKPGAGAANPGP 1 Saghar_9090 APPVPPPGPAEG
VPPVKPGAGAANPGPA 1 Saghar_9090 APPVPPGPAEGA
VPPVKPGAGAANPGPAE 1 Saghar_9090 APPVPPPAEGAV
VPQASGAPATPSAL 1 Saghar_9043 GPGVPQSALRAC
VPSAKVEVVEER 1 Saghar_9052 LEYVPSEERQAI
VPSAKVEVVEERQ 1 Saghar_9052 LEYVPSERQAIP
VPSAKVEVVEERQAIPL 1 Saghar_9072 LEYVPSIPLDEN
VPSAKVEVVEERQAIPL 1 Saghar_9100 LEYVPSIPLDEN
VPSAKVEVVEERQAIPLD 1 Saghar_9100 LEYVPSPLDENE
VPSAKVEVVEERQAIPLDE 1 Saghar_9100 LEYVPSLDENEG
VPSDITVAQFMWIIRK 1 Saghar_9013 KYLVPSIRKRIQ
VPSDITVAQFMWIIRKR 1 Saghar_9013 KYLVPSRKRIQL
VPSDITVAQFMWIIRKRIQ 1 Saghar_9043 KYLVPSRIQLPS
VPSEVEPFLSWPKIQ 1 Saghar_9084 LRIVPSKIQALC
VPSEVEPFLSWPKIQA 1 Saghar_9060 LRIVPSIQALCF
VPSEVEPFLSWPKIQAL 1 Saghar_9060 LRIVPSQALCFG
VPSEVEPFLSWPKIQALC 1 Saghar_9060 LRIVPSALCFGV
VPSGEASAAFER 1 Saghar_9031 GGSVPSFERLVK
VPSGEASAAFERLV 1 Saghar_9031 GGSVPSRLVKEN
VPSGEASAAFERLVK 1 Saghar_9031 GGSVPSLVKENS
VPSGEASAAFERLVK 1 Saghar_9072 GGSVPSLVKENS
VPSGEASAAFERLVK 1 Saghar_9100 GGSVPSLVKENS
VPSGEASAAFERLVKENS 1 Saghar_9100 GGSVPSENSRLK
VPSGEASAAFERLVKENSR 1 Saghar_9072 GGSVPSNSRLKE
VPSGEASAAFERLVKENSR 1 Saghar_9100 GGSVPSNSRLKE
VPSGEASAAFERLVKENSRL 1 Saghar_9072 GGSVPSSRLKEK
VPSHPQDPQGPSLEWLKKL 1 Saghar_9004 MPDVPSKKLXXX
VPSHPQDPQGPSLEWLKKL 1 Saghar_9072 MPDVPSKKLXXX
VPSHPQDPQGPSLEWLKKL 1 Saghar_9090 MPDVPSKKLXXX
VPSTPAAEAKAAE 1 Saghar_9052 GPDVPSAAEAAA
VPSTPAAEAKAAEA 1 Saghar_9075 GPDVPSAEAAAS
VPSTPAAEAKAAEAA 1 Saghar_9043 GPDVPSEAAASA
VPSTPAAEAKAAEAA 1 Saghar_9075 GPDVPSEAAASA
VPSTPAAEAKAAEAA 1 Saghar_9090 GPDVPSEAAASA
VPSTPAAEAKAAEAAAS 1 Saghar_9043 GPDVPSAASAYY
VPSTPAAEAKAAEAAAS 1 Saghar_9052 GPDVPSAASAYY
VPSTPAAEAKAAEAAAS 1 Saghar_9075 GPDVPSAASAYY
VPSTPAAEAKAAEAAASA 1 Saghar_9043 GPDVPSASAYYN
VPSTPAAEAKAAEAAASA 1 Saghar_9090 GPDVPSASAYYN
VPSTPAAEAKAAEAAASAY 1 Saghar_9090 GPDVPSSAYYNP
VPSTPAAEAKAAEAAASAYY 1 Saghar_9090 GPDVPSAYYNPG
VPSTPAAEAKAAEAAASAYYN 1 Saghar_9043 GPDVPSYYNPGN
VPSTPAAEAKAAEAAASAYYN 1 Saghar_9090 GPDVPSYYNPGN
VPTHYTLLYTIMSKPED 1 Saghar_9004 HSIVPTPEDLKV
VPTHYTLLYTIMSKPEDL 1 Saghar_9004 HSIVPTEDLKVV
VPTLSIVASTASSVA 1 Saghar_9090 SLGVPTSVALIL
VPTSTSVLPAKQ 1 Saghar_9052 AYEVPTAKQEEA
VPTSTSVLPAKQE 1 Saghar_9052 AYEVPTKQEEAA
VPTSTSVLPAKQEE 1 Saghar_9052 AYEVPTQEEAAK
VPTSTSVLPAKQEE 1 Saghar_9075 AYEVPTQEEAAK
VPTVFENYIADIEVDGKQ 1 Saghar_9063 EVYVPTGKQVEL
VPTVFENYVADIEVDG 1 Saghar_9063 EVYVPTVDGKQV
VPTVFENYVADIEVDGK 1 Saghar_9063 EVYVPTDGKQVE
VPTVFENYVADIEVDGKQ 1 Saghar_721 EVYVPTGKQVEL
VPTVFENYVADIEVDGKQ 1 Saghar_9063 EVYVPTGKQVEL
VPTYLNFKSMNHM 1 Saghar_9072 YMEVPTNHMNYL
VPTYLNFKSMNHMN 1 Saghar_9072 YMEVPTHMNYLP
VPVFTVEVKNYGVK 1 Saghar_9043 MPQVPVGVKNSE
VPVFTVEVKNYGVK 1 Saghar_9072 MPQVPVGVKNSE
VPVFTVEVKNYGVK 1 Saghar_9100 MPQVPVGVKNSE
VPVFTVEVKNYGVKN 1 Saghar_9100 MPQVPVVKNSEW
VPVFTVEVKNYGVKNS 1 Saghar_9043 MPQVPVKNSEWI
VPVFTVEVKNYGVKNSE 1 Saghar_9043 MPQVPVNSEWID
VPVFTVEVKNYGVKNSE 1 Saghar_9072 MPQVPVNSEWID
VPVFTVEVKNYGVKNSE 1 Saghar_9100 MPQVPVNSEWID
VPVFTVEVKNYGVKNSEWID 1 Saghar_9072 MPQVPVWIDACI
VPVFYALFTPQLNNVG 1 Saghar_9004 GLKVPVNVGLSA
VPVFYALFTPQLNNVG 1 Saghar_9072 GLKVPVNVGLSA
VPVFYALFTPQLNNVG 1 Saghar_9084 GLKVPVNVGLSA
VPVGGLSFLVNHDF 1 Saghar_9043 FLVVPVHDFSPL
VPVGGLSFLVNHDF 1 Saghar_9090 FLVVPVHDFSPL
VPVICQVEHPAVT 1 Saghar_9061 DDGVPVAVTGNL
VPVIVEKVSGSQIV 1 Saghar_9072 PDRVPVQIVDID
VPVIVEKVSGSQIV 1 Saghar_9100 PDRVPVQIVDID
VPVIVEKVSGSQIVD 1 Saghar_9072 PDRVPVIVDIDK
VPVIVEKVSGSQIVD 1 Saghar_9100 PDRVPVIVDIDK
VPVIVEKVSGSQIVDIDK 1 Saghar_9043 PDRVPVIDKRKY
VPVIVEKVSGSQIVDIDKR 1 Saghar_9013 PDRVPVDKRKYL
VPVIVEKVSGSQIVDIDKR 1 Saghar_9043 PDRVPVDKRKYL
VPVIVEKVSGSQIVDIDKRK 1 Saghar_9043 PDRVPVKRKYLV
VQISILSSKVVESGED 1 Saghar_9043 VDEVQIGEDIVL
VQKEEARQDVEALL 1 Saghar_9023 PTAVQKALLSRT
VQKEEARQDVEALLSRT 1 Saghar_9023 PTAVQKSRTVRT
VQKGEYRTNPEDIYPSN 1 Saghar_9093 TRYVQKPSNPTD
VQKGEYRTNPEDIYPSNP 1 Saghar_9023 TRYVQKSNPTDD
VQKGEYRTNPEDIYPSNP 1 Saghar_9093 TRYVQKSNPTDD
VQKGEYRTNPEDIYPSNPT 1 Saghar_9023 TRYVQKNPTDDD
VQKGEYRTNPEDIYPSNPT 1 Saghar_9093 TRYVQKNPTDDD
VQKWLLAAGAQKCH 1 Saghar_9090 LHTVQKKCHSVI
VQKWLLAAGAQKCHS 1 Saghar_9090 LHTVQKCHSVIT
VQKWLLAAGAQKCHSVI 1 Saghar_9013 LHTVQKSVITQD
VQKWLLAAGAQKCHSVI 1 Saghar_9052 LHTVQKSVITQD
VQKWLLAAGAQKCHSVI 1 Saghar_9075 LHTVQKSVITQD
VQKWLLAAGAQKCHSVI 1 Saghar_9090 LHTVQKSVITQD
VQKWLLAAGAQKCHSVIT 1 Saghar_9004 LHTVQKVITQDF
VQLYIKRQSEHSIL 1 Saghar_9100 SCDVQLSILAGD
VQLYIKRQSEHSILA 1 Saghar_9100 SCDVQLILAGDP
VQNMLHWSQAVKFQ 1 Saghar_9052 GTSVQNKFQKFQ
VQNMLHWSQAVKFQK 1 Saghar_9052 GTSVQNFQKFQA
VQNMLHWSQAVKFQK 1 Saghar_9075 GTSVQNFQKFQA
VQNMLHWSQAVKFQKF 1 Saghar_9052 GTSVQNQKFQAF
VQNMLHWSQAVKFQKF 1 Saghar_9075 GTSVQNQKFQAF
VQVTLDGVPAAAPGQPA 1 Saghar_9043 GARVQVQPAQLQ
VQVTLDGVPAAAPGQPA 1 Saghar_9090 GARVQVQPAQLQ
VQWKVDNALQSGNSQESV 1 Saghar_9075 EAKVQWESVTEQ
VRNLAQFPDTITGAD 1 Saghar_9061 PLTVRNGADTSS
VRNLVYTVKINPTLE 1 Saghar_9060 RVQVRNTLELSS
VRNLVYTVKINPTLEL 1 Saghar_9060 RVQVRNLELSSG
VRVEPGGGAAEEAAPP 1 Saghar_9043 LLAVRVAPPWAL
VRVTKAFSVNIFK 1 Saghar_9072 EEHVRVIFKVWV
VSASMISNEAVVNIL 1 Saghar_9060 GMQVSANILSSS
VSEIISYWGFPSEE 1 Saghar_9013 NMNVSESEEYLV
VSEIISYWGFPSEE 1 Saghar_9084 NMNVSESEEYLV
VSFLWNTEAACPIQ 1 Saghar_9093 ECVVSFPIQTTT
VSFLWNTEAACPIQT 1 Saghar_9093 ECVVSFIQTTTD
VSGSIQVLKHMSGRVG 1 Saghar_9043 LEMVSGRVGEEL
VSGSIQVLKHMSGRVG 1 Saghar_9072 LEMVSGRVGEEL
VSGSQIVDIDKRKYLVPS 1 Saghar_9060 VEKVSGVPSDIT
VSGVLAGAGLGAALR 1 Saghar_9043 LLTVSGALRGLS
VSIDTVTVLDAEGP 1 Saghar_9031 YGLVSIEGPCTW
VSIDTVTVLDAEGP 1 Saghar_9060 YGLVSIEGPCTW
VSIDTVTVLDAEGPC 1 Saghar_9031 YGLVSIGPCTWP
VSKWNTFLKAMLVCS 1 Saghar_9013 SLSVSKVCSDAA
VSKWNTFLKAMLVCSD 1 Saghar_9013 SLSVSKCSDAAT
VSKWNTFLKAMLVCSDA 1 Saghar_9013 SLSVSKSDAATN
VSLALHLQPLRSAAGA 1 Saghar_9100 SGSVSLAGAAAL
VSLALHLQPLRSAAGAA 1 Saghar_9100 SGSVSLGAAALA
VSLKDIIDPAFR 1 Saghar_9063 KGDVSLAFRASW
VSLLGTWSDTSSGGPA 1 Saghar_9061 NLLVSLGPARAY
VSPELVCSMLHLCSG 1 Saghar_9093 LEEVSPCSGTRL
VSPTAVAFLERNNRE 1 Saghar_9072 DHMVSPNREILA
VSPTAVAFLERNNRE 1 Saghar_9100 DHMVSPNREILA
VSPVVAGLIGASVL 1 Saghar_9043 SFDVSPSVLVVC
VSQDIQEMKDESAR 1 Saghar_9061 TQDVSQSARMSQ
VSQLSDVADYLEDVA 1 Saghar_9063 DLTVSQDVAXXX
VSRMRSVLISLKQAPLVH 1 Saghar_9013 AKDVSRLVHXXX
VSRMRSVLISLKQAPLVH 1 Saghar_9031 AKDVSRLVHXXX
VSRMRSVLISLKQAPLVH 1 Saghar_9090 AKDVSRLVHXXX
VSRQVLIYLARELA 1 Saghar_9013 DETVSRELAAGY
VSRQVLIYLARELAA 1 Saghar_9013 DETVSRLAAGYR
VSRQVLIYLARELAAG 1 Saghar_9013 DETVSRAAGYRR
VSRQVLIYLARELAAG 1 Saghar_9084 DETVSRAAGYRR
VSRQVLIYLARELAAGYR 1 Saghar_9013 DETVSRGYRRGD
VSSICGAAVHRGVIS 1 Saghar_9090 YASVSSVISNSG
VSSICGAAVHRGVISN 1 Saghar_9043 YASVSSISNSGG
VSVINTVDTSHED 1 Saghar_721 MVSVINHEDMIH
VSVINTVDTSHED 1 Saghar_9061 MVSVINHEDMIH
VSVINTVDTSHED 1 Saghar_9072 MVSVINHEDMIH
VSVINTVDTSHED 1 Saghar_9084 MVSVINHEDMIH
VSVINTVDTSHED 1 Saghar_9100 MVSVINHEDMIH
VSVINTVDTSHEDMIHD 1 Saghar_9061 MVSVINIHDAQM
VSVSFNGGKSVISGSL 1 Saghar_9090 TLDVSVGSLIVT
VSYTLKDIHDDQDY 1 Saghar_9084 ISVVSYQDYLHS
VTGVVRQWLSRGGEI 1 Saghar_9072 SFDVTGGEIEGF
VTGVVRQWLSRGGEI 1 Saghar_9100 SFDVTGGEIEGF
VTGVVRQWLSRGGEIE 1 Saghar_9072 SFDVTGEIEGFR
VTGVVRQWLSRGGEIE 1 Saghar_9100 SFDVTGEIEGFR
VTHHPISDHEATL 1 Saghar_9093 KTHVTHATLRCW
VTHHPISDHEATLR 1 Saghar_9093 KTHVTHTLRCWA
VTHHPISDHEATLRCW 1 Saghar_9093 KTHVTHRCWALG
VTHHPISDHEATLRCWA 1 Saghar_9093 KTHVTHCWALGF
VTLDSAGRVWVADRG 1 Saghar_9090 PHSVTLDRGNKR
VTNASQAKVPMST 1 Saghar_9060 TRAVTNMSTAGQ
VTPEEQNSPESSSHA 1 Saghar_9075 FEVVTPSHANAM
VTPEIPAGLPSPRSE 1 Saghar_9043 LFRVTPRSEXXX
VTRVFKLLQNQIQQQT 1 Saghar_9072 SRLVTRQQTWTD
VTRVFKLLQNQIQQQT 1 Saghar_9090 SRLVTRQQTWTD
VTSTLTIKESDWL 1 Saghar_9093 TYKVTSDWLGQS
VVAPAGFHVVPAAPPPG 1 Saghar_9100 VPEVVAPPGLPG
VVDAWAGPAQVPE 1 Saghar_9075 RNGVVDVPEEGA
VVDAWAGPAQVPE 1 Saghar_9090 RNGVVDVPEEGA
VVDAWAGPAQVPEE 1 Saghar_9075 RNGVVDPEEGAV
VVDAWAGPAQVPEE 1 Saghar_9090 RNGVVDPEEGAV
VVDAWAGPAQVPEEG 1 Saghar_9090 RNGVVDEEGAVT
VVDVSHEDPEVK 1 Saghar_9023 TCVVVDEVKFNW
VVDVSHEDPEVK 1 Saghar_9084 TCVVVDEVKFNW
VVDVSHEDPEVKFN 1 Saghar_9023 TCVVVDKFNWYV
VVDVSHEDPEVQ 1 Saghar_9023 TCVVVDEVQFKW
VVEERQAIPLDEN 1 Saghar_9031 KVEVVEDENEGI
VVEERQAIPLDEN 1 Saghar_9075 KVEVVEDENEGI
VVEERQAIPLDEN 1 Saghar_9090 KVEVVEDENEGI
VVEERQAIPLDENEG 1 Saghar_9031 KVEVVENEGIYV
VVEERQAIPLDENEG 1 Saghar_9075 KVEVVENEGIYV
VVEERQAIPLDENEG 1 Saghar_9090 KVEVVENEGIYV
VVEERQAIPLDENEGI 1 Saghar_9090 KVEVVEEGIYVQ
VVEERQAIPLDENEGIY 1 Saghar_9090 KVEVVEGIYVQD
VVGQLKADEDPIMGFH 1 Saghar_721 ISMVVGGFHQMF
VVGQLKADEDPIMGFH 1 Saghar_9063 ISMVVGGFHQMF
VVGQSAFADFDGD 1 Saghar_721 NMMVVGDGDGHM
VVGQSAFADFDGD 1 Saghar_9061 NMMVVGDGDGHM
VVGQSAFADFDGD 1 Saghar_9084 NMMVVGDGDGHM
VVGQSAFADFDGDG 1 Saghar_9084 NMMVVGGDGHMD
VVGQSAFADFDGDGH 1 Saghar_721 NMMVVGDGHMDH
VVGQSAFADFDGDGH 1 Saghar_9004 NMMVVGDGHMDH
VVGQSAFADFDGDGH 1 Saghar_9061 NMMVVGDGHMDH
VVGQSAFADFDGDGH 1 Saghar_9084 NMMVVGDGHMDH
VVGQSAFADFDGDGHM 1 Saghar_9004 NMMVVGGHMDHL
VVGQSAFADFDGDGHM 1 Saghar_9061 NMMVVGGHMDHL
VVGQSAFADFDGDGHM 1 Saghar_9084 NMMVVGGHMDHL
VVGQSAFADFDGDGHMDH 1 Saghar_9061 NMMVVGMDHLLP
VVLPSYEEALSLPSKTP 1 Saghar_9031 LQKVVLKTPEGG
VVLPSYEEALSLPSKTP 1 Saghar_9084 LQKVVLKTPEGG
VVLPSYEEALSLPSKTP 1 Saghar_9090 LQKVVLKTPEGG
VVLPSYEEALSLPSKTPE 1 Saghar_721 LQKVVLTPEGGP
VVLPSYEEALSLPSKTPE 1 Saghar_9004 LQKVVLTPEGGP
VVLPSYEEALSLPSKTPE 1 Saghar_9031 LQKVVLTPEGGP
VVLPSYEEALSLPSKTPE 1 Saghar_9075 LQKVVLTPEGGP
VVLPSYEEALSLPSKTPE 1 Saghar_9084 LQKVVLTPEGGP
VVLPSYEEALSLPSKTPE 1 Saghar_9090 LQKVVLTPEGGP
VVLPSYEEALSLPSKTPEG 1 Saghar_9004 LQKVVLPEGGPA
VVLPSYEEALSLPSKTPEG 1 Saghar_9031 LQKVVLPEGGPA
VVLPSYEEALSLPSKTPEG 1 Saghar_9084 LQKVVLPEGGPA
VVLPSYEEALSLPSKTPEG 1 Saghar_9090 LQKVVLPEGGPA
VVPLGEMRGYAPFSPDEN 1 Saghar_9090 NGTVVPDENSLV
VVQLQGSRVVVGAPQ 1 Saghar_9013 GQSVVQAPQEIV
VVQLQGSRVVVGAPQ 1 Saghar_9090 GQSVVQAPQEIV
VVQLQGSRVVVGAPQ 1 Saghar_9100 GQSVVQAPQEIV
VVTEHVSDKEALG 1 Saghar_9093 EEMVVTALGSFI
VVTEHVSDKEALGSF 1 Saghar_9063 EEMVVTGSFIYH
VVVDVSHEDPEVK 1 Saghar_9023 VTCVVVEVKFNW
VVVDVSHEDPEVK 1 Saghar_9084 VTCVVVEVKFNW
VVVDVSHEDPEVQ 1 Saghar_9023 VTCVVVEVQFKW
VVYGIFYATSFLDLYRNPK 1 Saghar_9004 PRNVVYNPKSLT
VVYGIFYATSFLDLYRNPK 1 Saghar_9031 PRNVVYNPKSLT
VVYGIFYATSFLDLYRNPK 1 Saghar_9061 PRNVVYNPKSLT
VVYGIFYATSFLDLYRNPK 1 Saghar_9072 PRNVVYNPKSLT
VVYGIFYATSFLDLYRNPK 1 Saghar_9075 PRNVVYNPKSLT
VVYGIFYATSFLDLYRNPK 1 Saghar_9090 PRNVVYNPKSLT
VYGIFYATSFLDLYRNP 1 Saghar_9052 RNVVYGRNPKSL
VYGIFYATSFLDLYRNP 1 Saghar_9075 RNVVYGRNPKSL
VYGIFYATSFLDLYRNP 1 Saghar_9090 RNVVYGRNPKSL
VYGIFYATSFLDLYRNPK 1 Saghar_9004 RNVVYGNPKSLT
VYGIFYATSFLDLYRNPK 1 Saghar_9013 RNVVYGNPKSLT
VYGIFYATSFLDLYRNPK 1 Saghar_9052 RNVVYGNPKSLT
VYGIFYATSFLDLYRNPK 1 Saghar_9072 RNVVYGNPKSLT
VYGIFYATSFLDLYRNPK 1 Saghar_9075 RNVVYGNPKSLT
VYGIFYATSFLDLYRNPK 1 Saghar_9084 RNVVYGNPKSLT
VYGIFYATSFLDLYRNPK 1 Saghar_9090 RNVVYGNPKSLT
VYGIFYATSFLDLYRNPK 1 Saghar_9093 RNVVYGNPKSLT
WAGPAQVPEEGAVT 1 Saghar_9100 VDAWAGAVTVTV
WAQIHLVKTPLVQ 1 Saghar_9061 VSRWAQLVQEVH
WDSVQDWMDVLSGGE 1 Saghar_9061 EGGWDSGGEKQR
WELMNDIKPIWQRP 1 Saghar_9013 VWDWELQRPSKE
WEPFASGKTSESGEL 1 Saghar_9043 DDTWEPGELHGL
WEPFASGKTSESGEL 1 Saghar_9090 DDTWEPGELHGL
WGLLPRTNTPARASE 1 Saghar_9052 LRRWGLASEARS
WGMNGYFLIERG 1 Saghar_9084 GPQWGMERGKNM
WGMNGYFLIERGK 1 Saghar_9013 GPQWGMRGKNMC
WGMNGYFLIERGK 1 Saghar_9084 GPQWGMRGKNMC
WGMNGYFLIERGKN 1 Saghar_9013 GPQWGMGKNMCG
WGMNGYFLIERGKN 1 Saghar_9061 GPQWGMGKNMCG
WGMNGYFLIERGKN 1 Saghar_9084 GPQWGMGKNMCG
WGMNGYFLIERGKNM 1 Saghar_9013 GPQWGMKNMCGL
WGMNGYFLIERGKNM 1 Saghar_9061 GPQWGMKNMCGL
WGMNGYFLIERGKNM 1 Saghar_9084 GPQWGMKNMCGL
WGYRREAGISDY 1 Saghar_9004 KLSWGYSDYLTI
WIEQEGPEYWDR 1 Saghar_9023 RAPWIEWDRNTQ
WINIIMDGPPAQSLG 1 Saghar_9043 QILWINSLGVEP
WKVDNALQSGNSQE 1 Saghar_9075 KVQWKVSQESVT
WKVDNALQSGNSQES 1 Saghar_9075 KVQWKVQESVTE
WKVDNALQSGNSQESV 1 Saghar_9075 KVQWKVESVTEQ
WLGQSMFTCRVDHRG 1 Saghar_9072 ESDWLGHRGLTF
WLHIHGGTCSRQELG 1 Saghar_9090 EPAWLHELGVSD
WLLAAGAQKCHSVIT 1 Saghar_9072 VQKWLLVITQDF
WPAGGAAATGGLG 1 Saghar_9090 SFLWPAGLGYRA
WRGEEVAVKIFSSREE 1 Saghar_9075 RGKWRGREERSW
WRSEQAIGAIAASQE 1 Saghar_9075 EPVWRSSQEDGV
WSPILSFQTPPSAP 1 Saghar_9084 WGEWSPSAPKDV
WSPILSFQTPPSAPK 1 Saghar_9084 WGEWSPAPKDVW
WTIQGAANALSGDV 1 Saghar_9013 LATWTIGDVWDI
WTIQGAANALSGDV 1 Saghar_9043 LATWTIGDVWDI
WTIQGAANALSGDV 1 Saghar_9090 LATWTIGDVWDI
WVSQHRLFHLHSQK 1 Saghar_9100 LWKWVSSQKCLG
YDDKIYYFFREDNPDKNPE 1 Saghar_9072 DQAYDDNPEAPL
YDDVEIPANTEKASF 1 Saghar_9084 EDDYDDASFXXX
YDEILQSKVLPSKEEPV 1 Saghar_9013 SRIYDEEPVNTV
YDGKDYIALNED 1 Saghar_9023 QYAYDGNEDLRS
YDGKDYIALNEDL 1 Saghar_9023 QYAYDGEDLRSW
YDGKDYIALNEDLR 1 Saghar_9023 QYAYDGDLRSWT
YDGKDYIALNEDLR 1 Saghar_9100 QYAYDGDLRSWT
YDGKDYIALNEDLRS 1 Saghar_9023 QYAYDGLRSWTA
YDGKDYIALNEDLRSW 1 Saghar_9023 QYAYDGRSWTAA
YDGKDYIALNEDLRSWT 1 Saghar_9023 QYAYDGSWTAAD
YDGKDYIALNEDLRSWTA 1 Saghar_9060 QDAYDGWTAADM
YDGKDYLALNEDLRSW 1 Saghar_9023 QYAYDGRSWTAA
YDGKDYLALNEDLRSWT 1 Saghar_9023 QYAYDGSWTAAD
YDGKDYLALNEDLRSWTA 1 Saghar_9060 QYAYDGWTAADT
YDIPTDLLPDIS 1 Saghar_9031 SFIYDIDISIEF
YDLGKGAAVIRSREP 1 Saghar_9013 EFRYDLREPVTL
YDTRNWNDEWDN 1 Saghar_9004 GLCYDTWDNLIK
YDTRNWNDEWDNL 1 Saghar_9004 GLCYDTDNLIKM
YDTRNWNDEWDNLIK 1 Saghar_9004 GLCYDTLIKMAS
YEDIAQKSKAEAE 1 Saghar_721 KAQYEDEAESLY
YEEALSLPSKTPE 1 Saghar_9090 LPSYEETPEGGP
YEEALSLPSKTPEG 1 Saghar_9090 LPSYEEPEGGPA
YEEALSLPSKTPEGGPAPPP 1 Saghar_9090 LPSYEEPPPYSE
YEGIDFYTSITRAR 1 Saghar_9084 DSLYEGRARFEE
YEGIDFYTSITRARFE 1 Saghar_9084 DSLYEGRFEELC
YEKHKVYACEVTHQGLS 1 Saghar_9090 KADYEKGLSSPV
YEVINQFQPPPAYTP 1 Saghar_9061 PAEYEVYTPXXX
YEVINQFQPPPAYTP 1 Saghar_9072 PAEYEVYTPXXX
YEVPTSTSVLPAKQEE 1 Saghar_9052 QIAYEVQEEAAK
YFEDNAGVIVNNKGEM 1 Saghar_9090 VFLYFEGEMKGS
YGDTYTCVVEHIG 1 Saghar_9023 TPSYGDHIGAPE
YGDTYTCVVEHIG 1 Saghar_9052 TPSYGDHIGAPE
YGDTYTCVVEHIG 1 Saghar_9060 TPSYGDHIGAPE
YGDTYTCVVEHIG 1 Saghar_9075 TPSYGDHIGAPE
YGDTYTCVVEHIG 1 Saghar_9093 TPSYGDHIGAPE
YGIFYATSFLDLYR 1 Saghar_9075 NVVYGILYRNPK
YGIFYATSFLDLYRNP 1 Saghar_9052 NVVYGIRNPKSL
YGIFYATSFLDLYRNP 1 Saghar_9075 NVVYGIRNPKSL
YGYVLDDPDPDDGFN 1 Saghar_9084 NATYGYGFNYKQ
YIEPEDDYDDVEIPAN 1 Saghar_9004 IPSYIEPANTEK
YIEPEDDYDDVEIPANT 1 Saghar_9004 IPSYIEANTEKA
YKELIERIPELNKVAR 1 Saghar_9060 MDTYKEVARAAA
YKELIERIPELNKVARA 1 Saghar_9060 MDTYKEARAAAE
YKELIERIPELNKVARAA 1 Saghar_9060 MDTYKERAAAEV
YLAASGLLPATAFP 1 Saghar_9013 LLLYLAAFPDGR
YLENGKETLQRAD 1 Saghar_9004 LRRYLERADPPK
YLESAGARVVPVR 1 Saghar_9090 YVKYLEPVRLDL
YLESAGARVVPVRLD 1 Saghar_9090 YVKYLERLDLTE
YLESAGARVVPVRLDL 1 Saghar_9090 YVKYLELDLTEK
YLLYYTEFTPTE 1 Saghar_9093 WSFYLLPTEKDE
YLLYYTEFTPTEK 1 Saghar_9013 WSFYLLTEKDEY
YLLYYTEFTPTEK 1 Saghar_9072 WSFYLLTEKDEY
YLLYYTEFTPTEK 1 Saghar_9093 WSFYLLTEKDEY
YLLYYTEFTPTEKD 1 Saghar_9072 WSFYLLEKDEYA
YLLYYTEFTPTEKD 1 Saghar_9093 WSFYLLEKDEYA
YLLYYTEFTPTEKDE 1 Saghar_9031 WSFYLLKDEYAC
YLLYYTEFTPTEKDE 1 Saghar_9072 WSFYLLKDEYAC
YLLYYTEFTPTEKDE 1 Saghar_9090 WSFYLLKDEYAC
YLLYYTEFTPTEKDE 1 Saghar_9093 WSFYLLKDEYAC
YLLYYTEFTPTEKDE 1 Saghar_9100 WSFYLLKDEYAC
YLLYYTEFTPTEKDEY 1 Saghar_9090 WSFYLLDEYACR
YLLYYTEFTPTEKDEY 1 Saghar_9093 WSFYLLDEYACR
YLSQDTVSVPCQ 1 Saghar_9060 LSGYLSPCQSAS
YLSQDTVSVPCQS 1 Saghar_9060 LSGYLSCQSASS
YLYEIARRHPYFYAPE 1 Saghar_9060 LKKYLYAPELLF
YLYNKETKLFTAKL 1 Saghar_9013 TVDYLYAKLNVN
YNELRVAPEEHPVLL 1 Saghar_9100 HTFYNEVLLTEA
YNPVSFAFEVTQD 1 Saghar_9084 VALYNPTQDFMM
YNPVSFAFEVTQDF 1 Saghar_9084 VALYNPQDFMMY
YPAEVTITWRKNGKL 1 Saghar_9060 WGFYPAGKLVMP
YPAEVTITWRKNGKLV 1 Saghar_9060 WGFYPAKLVMPH
YPDRVPVIVEKVSGSQ 1 Saghar_9075 RAKYPDGSQIVD
YPDRVPVIVEKVSGSQ 1 Saghar_9090 RAKYPDGSQIVD
YPDRVPVIVEKVSGSQIVD 1 Saghar_9072 RAKYPDIVDIDK
YPDRVPVIVEKVSGSQIVD 1 Saghar_9100 RAKYPDIVDIDK
YPDRVPVIVEKVSGSQIVDID 1 Saghar_9072 RAKYPDDIDKRK
YPDRVPVIVEKVSGSQIVDID 1 Saghar_9100 RAKYPDDIDKRK
YPEDVAEELIQDIT 1 Saghar_9093 AKFYPEDITQKL
YPEYFLDVPDLD 1 Saghar_9084 SYEYPEDLDNVI
YPFDFRGARILSGQE 1 Saghar_9090 LTQYPFGQEEGV
YPFDFRGARILSGQEE 1 Saghar_9090 LTQYPFQEEGVF
YPFDFRGARILSGQEEG 1 Saghar_9090 LTQYPFEEGVFG
YPHGPSPYPQGGYPQGP 1 Saghar_9043 QPGYPHQGPYPQ
YPHGPSPYPQGGYPQGPYP 1 Saghar_9043 QPGYPHPYPQGG
YPHGPSPYPQGGYPQGPYPQ 1 Saghar_9043 QPGYPHYPQGGY
YPHLVAGALAASAP 1 Saghar_9043 RMKYPHSAPVLA
YPHLVAGALAASAP 1 Saghar_9090 RMKYPHSAPVLA
YPHLVAGALAASAPV 1 Saghar_9090 RMKYPHAPVLAV
YPHLVAGALAASAPVL 1 Saghar_9090 RMKYPHPVLAVA
YPKPEEGILDSLDV 1 Saghar_9084 YPGYPKLDVWVI
YPKPEEGILDSLDVW 1 Saghar_9004 YPGYPKDVWVIA
YPKPEEGILDSLDVW 1 Saghar_9063 YPGYPKDVWVIA
YPKPEEGILDSLDVW 1 Saghar_9084 YPGYPKDVWVIA
YPNYEFISDNSIS 1 Saghar_9063 KTKYPNSISWSA
YPQGPYPQGGYPQ 1 Saghar_9090 QGGYPQYPQGPY
YPQGPYPQGGYPQGP 1 Saghar_9043 QGGYPQQGPYPQ
YPQGPYPQGGYPQGPY 1 Saghar_9043 QGGYPQGPYPQE
YPQGPYPQGGYPQGPYP 1 Saghar_9043 QGGYPQPYPQEG
YPQGPYPQGGYPQGPYPQ 1 Saghar_9043 QGGYPQYPQEGY
YPQGPYPQGGYPQGPYPQ 1 Saghar_9090 QGGYPQYPQEGY
YPREAKVQWKVDNALQSGN 1 Saghar_9090 NNFYPRSGNSQE
YPSHSFIGEESVAAGEK 1 Saghar_9090 KEKYPSGEKSIL
YPTDQGFLDSVTAE 1 Saghar_9084 CALYPTTAEVAY
YPYGYSVKKAPDA 1 Saghar_9100 LLMYPYPDAEEL
YPYGYSVKKAPDAE 1 Saghar_9100 LLMYPYDAEELD
YRGAQAAIVVYD 1 Saghar_9043 PMYYRGVYDITN
YRGAQAAIVVYD 1 Saghar_9090 PMYYRGVYDITN
YRGENSWFSTQVDTVATK 1 Saghar_9093 TPNYRGATKVKD
YRKTKLVGFQDME 1 Saghar_9084 PGFYRKDMECVP
YRNWHARSLLDR 1 Saghar_9100 LLRYRNLDRKFK
YSDGASKAAGVFG 1 Saghar_9090 IAKYSDVFGFFA
YSKFLLKAEPLAFT 1 Saghar_9072 GQLYSKAFTFSH
YSKFLLKAEPLAFTF 1 Saghar_9072 GQLYSKFTFSHD
YSKFLLKAEPLAFTFS 1 Saghar_9072 GQLYSKTFSHDY
YSSIRTSTNSQVD 1 Saghar_9061 CLLYSSQVDKLT
YSSIRTSTNSQVDK 1 Saghar_9061 CLLYSSVDKLTL
YSWYQAGSARSGP 1 Saghar_9090 HADYSWSGPVTV
YSWYQAGSARSGPVT 1 Saghar_9090 HADYSWPVTVYP
YTAFDFCQASEGKRP 1 Saghar_9075 PYEYTAKRPSEN
YTAFDFCQASEGKRPS 1 Saghar_9052 PYEYTARPSENL
YTAFDFCQASEGKRPS 1 Saghar_9075 PYEYTARPSENL
YTEFTPTEKDEY 1 Saghar_9031 LLYYTEDEYACR
YTGGIYAEYQDTTYINH 1 Saghar_721 LANYTGINHVVS
YTGGIYAEYQDTTYINH 1 Saghar_9004 LANYTGINHVVS
YTWFKDGIVMPTNPK 1 Saghar_9043 PSEYTWNPKSTR
YTWFKDGIVMPTNPK 1 Saghar_9090 PSEYTWNPKSTR
YVGYESVELADSNPQ 1 Saghar_9052 NDVYVGNPQNTI
YVTTNGIIATSEPPA 1 Saghar_9031 DAVYVTPPAKES
YYTEFTPTEKDE 1 Saghar_9013 YLLYYTKDEYAC
YYTEFTPTEKDE 1 Saghar_9031 YLLYYTKDEYAC
YYTEFTPTEKDE 1 Saghar_9093 YLLYYTKDEYAC
YYTEFTPTEKDEY 1 Saghar_9031 YLLYYTDEYACR
YYTEFTPTEKDEY 1 Saghar_9093 YLLYYTDEYACR
AAAAAAVGPGAG 1 Saghar_9075 MAAAAAGAGGAG
AAAAAAVGPGAGGAG 1 Saghar_9061 MAAAAAGAGSAV
AAAAAGGAPGPAPGPA 1 Saghar_9090 MAAAAAGPAGPP
AAAAAGGAPGPAPGPAGPPPP 1 Saghar_9043 MAAAAAPPPAAP
AAAAASHLNLDAL 1 Saghar_9043 MAAAAADALREV
AAAATAAEGVPS 1 Saghar_9075 MAAAATVPSRGP
AAAATAAEGVPS 1 Saghar_9090 MAAAATVPSRGP
AAAATAAEGVPSRGPPG 1 Saghar_9043 MAAAATPPGEVI
AAAATAAEGVPSRGPPG 1 Saghar_9075 MAAAATPPGEVI
AAAERPGEAAVASSPS 1 Saghar_9090 KGEAAASPSKAN
AADADTAIINAEGGQ 1 Saghar_9052 ADDAADGGQNNS
AADTAAQITQRK 1 Saghar_9052 SWTAADQRKWEA
AADTAAQITQRKW 1 Saghar_9075 SWTAADRKWEAA
AAEEGVASAASAGGS 1 Saghar_9090 MAAEEGGGSWGT
AAEEKAAQALSVQ 1 Saghar_9043 LRSAAESVQDKG
AAEEKAAQALSVQ 1 Saghar_9090 LRSAAESVQDKG
AAEEKAAQALSVQDKG 1 Saghar_9043 LRSAAEDKGLGG
AAEEKAAQALSVQDKG 1 Saghar_9090 LRSAAEDKGLGG
AAEFIQQFNNQAFSVG 1 Saghar_9090 DKMAAESVGQQL
AAERPGEAAVASSPSK 1 Saghar_9043 GEAAAEPSKANG
AAFVQTHRPTGEF 1 Saghar_9093 STYAAFGEFMFE
AAFVQTHRPTGEFM 1 Saghar_9052 STYAAFEFMFEF
AAFVQTHRPTGEFM 1 Saghar_9093 STYAAFEFMFEF
AAFVQTHRPTGEFMF 1 Saghar_9093 STYAAFFMFEFD
AAGGSDPRAGDVEED 1 Saghar_9061 MAAGGSEEDASQ
AAGLADAATEIVER 1 Saghar_9090 LLAAAGVERVAR
AAGQAGNEAGRFGQGVH 1 Saghar_9063 VDNAAGGVHHAA
AAIRKKLVIVGD 1 Saghar_9004 MAAIRKVGDGAC
AAIRKKLVIVGD 1 Saghar_9023 MAAIRKVGDGAC
AAIRKKLVIVGD 1 Saghar_9031 MAAIRKVGDGAC
AAIRKKLVIVGD 1 Saghar_9060 MAAIRKVGDGAC
AAIRKKLVIVGD 1 Saghar_9061 MAAIRKVGDGAC
AAIRKKLVIVGD 1 Saghar_9063 MAAIRKVGDGAC
AAIRKKLVIVGD 1 Saghar_9084 MAAIRKVGDGAC
AAIRKKLVIVGD 1 Saghar_9090 MAAIRKVGDGAC
AAIRKKLVIVGD 1 Saghar_9100 MAAIRKVGDGAC
AANLAGLKILRVIN 1 Saghar_9072 TIEAANVINEPT
AANLAGLKILRVINEP 1 Saghar_9013 TIEAANNEPTAA
AANLAGLKILRVINEP 1 Saghar_9072 TIEAANNEPTAA
AANLAGLKILRVINEP 1 Saghar_9100 TIEAANNEPTAA
AANLAGLKILRVINEPT 1 Saghar_9013 TIEAANEPTAAA
AANLAGLKILRVINEPT 1 Saghar_9072 TIEAANEPTAAA
AAPAESAAPAAGEEPS 1 Saghar_9052 EAAAAPEPSKEE
AAPVAAATTAAPAAA 1 Saghar_9075 FVAAAPAAAAAP
AAPVAAATTAAPAAAAAP 1 Saghar_9052 FVAAAPAAPAKV
AAPVAAATTAAPAAAAAP 1 Saghar_9090 FVAAAPAAPAKV
AAPVAAATTAAPAAAAAPA 1 Saghar_9060 FVAAAPAPAKVE
AAPVAAATTAAPAAAAAPA 1 Saghar_9090 FVAAAPAPAKVE
AAQLRPISLPGVS 1 Saghar_9063 VEKAAQGVSSTE
AASVEKVLDQKEHRLDGRVID 1 Saghar_9061 FKDAASVIDPKK
AATVTGKLVHANFG 1 Saghar_9072 YSKAATNFGTKK
AATVTGKLVHANFG 1 Saghar_9100 YSKAATNFGTKK
AATVTGKLVHANFGT 1 Saghar_9072 YSKAATFGTKKD
AATVTGKLVHANFGT 1 Saghar_9100 YSKAATFGTKKD
AATVTGKLVHANFGTK 1 Saghar_9100 YSKAATGTKKDF
AAVAGSGAAAAPSS 1 Saghar_9090 MAAVAGPSSLLL
AAVAPAGPGDSASA 1 Saghar_9043 MAAVAPASAALD
AAVLWLWSSHNRVNAR 1 Saghar_9060 SPNAAVNARLAG
AAVVVPSGEEQRYT 1 Saghar_9023 QKWAAVRYTCHV
AAVYKALSDHHIY 1 Saghar_9063 KVLAAVHIYLEG
AAVYKALSDHHIYLE 1 Saghar_9063 KVLAAVYLEGTL
AAVYKALSDHHIYLEG 1 Saghar_9063 KVLAAVLEGTLL
ADAADAAAAEEEDG 1 Saghar_9031 EVDADAEDGEFL
ADAASQVLLGSGL 1 Saghar_9090 MADAASSGLTIL
ADAASQVLLGSGLT 1 Saghar_9090 MADAASGLTILS
ADADQQGVVQGMIT 1 Saghar_9090 SRTADAMITGIR
ADALAQAAGLVNAGRIG 1 Saghar_9090 EQQADARIGELQ
ADDAADADTAIINAEGGQ 1 Saghar_9052 AKGADDGGQNNS
ADDDRLNKVISELNG 1 Saghar_9031 GIEADDLNGKNI
ADDGKIVIFQSKP 1 Saghar_9075 YLQADDSKPEIQ
ADDGKIVIFQSKPEIQ 1 Saghar_9013 YLQADDEIQYAP
ADDGKIVIFQSKPEIQ 1 Saghar_9060 YLQADDEIQYAP
ADDGKIVIFQSKPEIQ 1 Saghar_9072 YLQADDEIQYAP
ADDGKIVIFQSKPEIQ 1 Saghar_9075 YLQADDEIQYAP
ADDGKIVIFQSKPEIQ 1 Saghar_9084 YLQADDEIQYAP
ADDGKIVIFQSKPEIQ 1 Saghar_9100 YLQADDEIQYAP
ADDGKIVIFQSKPEIQYAPH 1 Saghar_9013 YLQADDAPHLEQ
ADDGKIVIFQSKPEIQYAPH 1 Saghar_9060 YLQADDAPHLEQ
ADDGKIVIFQSKPEIQYAPH 1 Saghar_9100 YLQADDAPHLEQ
ADDKVAILTDDEE 1 Saghar_9031 MADDKVDEEEQK
ADDKVAILTDDEEE 1 Saghar_9031 MADDKVEEEQKR
ADDKVAILTDDEEEQ 1 Saghar_9031 MADDKVEEQKRK
ADDKVAILTDDEEEQK 1 Saghar_9023 MADDKVEQKRKY
ADDNSLLFMETSAKT 1 Saghar_9013 QAYADDAKTAMN
ADDRADLAKYICENQDSISS 1 Saghar_9063 LECADDISSKLK
ADDTAGAAAATGNG 1 Saghar_9031 GAYADDGNGDIL
ADDTAGAAAATGNGDIL 1 Saghar_9075 GAYADDDILMRF
ADDWMAGAVAPPARPPRPP 1 Saghar_9090 QQYADDRPPYPP
ADESETAVKPPAPPLP 1 Saghar_9063 MADESEPLPQMM
ADESETAVKPPAPPLP 1 Saghar_9075 MADESEPLPQMM
ADESETAVKPPAPPLP 1 Saghar_9100 MADESEPLPQMM
ADGAFYPDEIQRPP 1 Saghar_9004 RDGADGRPPVRV
ADGAFYPDEIQRPP 1 Saghar_9061 RDGADGRPPVRV
ADGAFYPDEIQRPP 1 Saghar_9084 RDGADGRPPVRV
ADHQITQWDLAVERDPE 1 Saghar_9061 ASGADHDPEAGD
ADIDGDGQVNYE 1 Saghar_9031 IREADINYEEFV
ADIDGDGQVNYE 1 Saghar_9090 IREADINYEEFV
ADIDGDGQVNYEE 1 Saghar_9031 IREADIYEEFVQ
ADIDGDGQVNYEE 1 Saghar_9090 IREADIYEEFVQ
ADIDGDGQVNYEEF 1 Saghar_9031 IREADIEEFVQM
ADIDGDGQVNYEEF 1 Saghar_9090 IREADIEEFVQM
ADIDGDGQVNYEEFV 1 Saghar_9031 IREADIEFVQMM
ADIDGDGQVNYEEFV 1 Saghar_9090 IREADIEFVQMM
ADIDGDGQVNYEEFVQ 1 Saghar_9031 IREADIFVQMMT
ADIVVGGVAHGRP 1 Saghar_9090 MASADIGRPYLQ
ADIVVGGVAHGRPY 1 Saghar_9090 MASADIRPYLQD
ADIYLFDDPLSAVD 1 Saghar_9061 YSNADIAVDAHV
ADKKAVIQHFQEKVESL 1 Saghar_9072 LPKADKESLEQE
ADKKAVIQHFQEKVESL 1 Saghar_9084 LPKADKESLEQE
ADKKAVIQHFQEKVESLE 1 Saghar_9072 LPKADKSLEQEA
ADKKAVIQHFQEKVESLE 1 Saghar_9084 LPKADKSLEQEA
ADKKAVIQHFQEKVESLEQE 1 Saghar_9084 LPKADKEQEAAN
ADKNISSAQIVGPGP 1 Saghar_9052 DINADKPGPKPE
ADKNISSAQIVGPGPK 1 Saghar_9052 DINADKGPKPEA
ADKNISSAQIVGPGPKP 1 Saghar_9052 DINADKPKPEAS
ADLAKYICENQDSISS 1 Saghar_9023 DDRADLISSKLK
ADLAKYICENQDSISSK 1 Saghar_9023 DDRADLSSKLKE
ADLAKYICENQDSISSKL 1 Saghar_9023 DDRADLSKLKEC
ADPDQITNIAKTIDP 1 Saghar_9075 NLTADPIDPELL
ADPDQITNIAKTIDPE 1 Saghar_9075 NLTADPDPELLG
ADSFQVIKNSPLSE 1 Saghar_9084 SRIADSLSEWLI
ADSGLREPQEDSQKDLEND 1 Saghar_9100 MADSGLENDPSV
ADSSPVKAGVETTTP 1 Saghar_9031 AWKADSTTPSKQ
ADSSPVKAGVETTTP 1 Saghar_9043 AWKADSTTPSKQ
ADSSPVKAGVETTTPS 1 Saghar_9031 AWKADSTPSKQS
ADSSPVKAGVETTTPS 1 Saghar_9043 AWKADSTPSKQS
ADSSPVKAGVETTTPSK 1 Saghar_9043 AWKADSPSKQSN
ADSSPVKAGVETTTPSKQ 1 Saghar_9043 AWKADSSKQSNN
ADSSPVKAGVETTTPSKQS 1 Saghar_9043 AWKADSKQSNNK
ADWAQEQGDAPAILFDK 1 Saghar_9023 PEFADWFDKEFC
AEAEAAAAAAEPGFDDE 1 Saghar_9052 AAEAEADDEEAA
AEAEAAAAAAEPGFDDEE 1 Saghar_9052 AAEAEADEEAAE
AEAEAAAAAAEPGFDDEE 1 Saghar_9075 AAEAEADEEAAE
AEEAAAALANLSREPAP 1 Saghar_9090 WPWAEEPAPCAA
AEEKAAQALSVQDKG 1 Saghar_9090 RSAAEEDKGLGG
AEELESYMDPMN 1 Saghar_9004 IVTAEEPMNEYN
AEELESYMDPMN 1 Saghar_9061 IVTAEEPMNEYN
AEELESYMDPMN 1 Saghar_9084 IVTAEEPMNEYN
AEELESYMDPMNE 1 Saghar_9004 IVTAEEMNEYNA
AEELESYMDPMNE 1 Saghar_9084 IVTAEEMNEYNA
AEELESYMDPMNEY 1 Saghar_9004 IVTAEENEYNAL
AEELESYMDPMNEY 1 Saghar_9061 IVTAEENEYNAL
AEELESYMDPMNEY 1 Saghar_9084 IVTAEENEYNAL
AEELESYMDPMNEYN 1 Saghar_9004 IVTAEEEYNALN
AEELESYMDPMNEYN 1 Saghar_9061 IVTAEEEYNALN
AEELESYMDPMNEYN 1 Saghar_9084 IVTAEEEYNALN
AEKKEMKTITGKTFSSR 1 Saghar_9100 RPDAEKSSRXXX
AEKNAPAIIFIDE 1 Saghar_9013 FEEAEKIDELDA
AEKNAPAIIFIDEL 1 Saghar_9013 FEEAEKDELDAI
AEKVANAESLNAIG 1 Saghar_9043 ITFAEKAIGVLI
AEKVANAESLNAIGV 1 Saghar_9043 ITFAEKIGVLIY
AEKVANAESLNAIGVL 1 Saghar_9043 ITFAEKGVLIYM
AELIKTVDIEEAD 1 Saghar_9060 VQGAELEADPPQ
AELIKTVDIEEADPP 1 Saghar_9060 VQGAELDPPQLG
AELIKTVDIEEADPPQ 1 Saghar_9060 VQGAELPPQLGD
AELLVLNYGTHVT 1 Saghar_9063 TYLAELHVTTSV
AELQDMINEVDADGNG 1 Saghar_9031 PTEAELGNGTID
AENGESSGPPRPSRGP 1 Saghar_9090 MAENGERGPAAA
AENGESSGPPRPSRGPA 1 Saghar_9090 MAENGEGPAAAQ
AENSLVAYKAASDIA 1 Saghar_9084 KEAAENDIAMTE
AEPGYLVTKVVAVDRDS 1 Saghar_9052 PLSAEPRDSGQN
AEPLAFTFSHDY 1 Saghar_9072 LLKAEPHDYKGS
AEQQRLKSQDLELSWN 1 Saghar_9090 ELRAEQSWNLNG
AEQQRLKSQDLELSWNLN 1 Saghar_9090 ELRAEQNLNGLQ
AEQQRLKSQDLELSWNLNG 1 Saghar_9090 ELRAEQLNGLQA
AERYDDMATCMKAVTEQ 1 Saghar_9090 AEQAERTEQGAE
AEVDTYCRYNYGVV 1 Saghar_9075 RRRAEVGVVESF
AEVVVTEIPKEEKD 1 Saghar_9100 LTTAEVEKDPGM
AEVVVTEIPKEEKDPG 1 Saghar_9093 LTTAEVDPGMGA
AFDGPITITIVNRDG 1 Saghar_9031 LPNAFDRDGTRY
AFDGPITITIVNRDG 1 Saghar_9052 LPNAFDRDGTRY
AFSVNIFKVWVQ 1 Saghar_9072 VTKAFSWVQAFK
AFSVWQQFPDQIVGFVPR 1 Saghar_721 LVFAFSVPRKHV
AGAGSAAVSGAG 1 Saghar_9090 MAGAGSGAGTPV
AGDDFDLGDAVVDGEN 1 Saghar_9043 KPSAGDGENDDP
AGGGPGGGRPGAGTPL 1 Saghar_9043 EVGAGGTPLRQT
AGIDGGSWPLQVSAL 1 Saghar_9090 AIQAGISALEIP
AGKINYVFRHYIFNPR 1 Saghar_9060 KSNAGKNPRKEP
AGLLLLGLAASSVR 1 Saghar_9043 VLYAGLSVRSNL
AGLLQNYVDRTE 1 Saghar_9084 ALGAGLRTESRS
AGLLQNYVDRTESR 1 Saghar_9084 ALGAGLESRSTE
AGLNSLEAVKRKIQALQQQAD 1 Saghar_9060 MAGLNSQADEAE
AGLNSLEAVKRKIQALQQQAD 1 Saghar_9090 MAGLNSQADEAE
AGPEWGGFEENIQGG 1 Saghar_9100 RNGAGPQGGGSA
AGPEWGGFEENIQGGG 1 Saghar_9100 RNGAGPGGGSAV
AGPWGRCAVVSSAGSL 1 Saghar_9090 RTKAGPGSLKSS
AGTIAGLNVLRIIN 1 Saghar_9072 TKDAGTIINEPT
AGTIAGLNVLRIIN 1 Saghar_9100 TKDAGTIINEPT
AGTIAGLNVLRIINEP 1 Saghar_9072 TKDAGTNEPTAA
AGTIAGLNVLRIINEP 1 Saghar_9100 TKDAGTNEPTAA
AGTIAGLNVLRIINEPT 1 Saghar_9072 TKDAGTEPTAAA
AGTIAGLNVMRIIN 1 Saghar_9100 TKDAGTIINEPT
AGVIKSAFDPPDIP 1 Saghar_9084 AIYAGVDIPVCL
AGVIKSAFDPPDIPV 1 Saghar_9084 AIYAGVIPVCLL
AGVVSTGLIQNG 1 Saghar_9052 EEKAGVQNGDWT
AGVVSTGLIQNGD 1 Saghar_9052 EEKAGVNGDWTF
AGVVSTGLIQNGDW 1 Saghar_9052 EEKAGVGDWTFQ
AGVVSTGLIQNGDWT 1 Saghar_9043 EEKAGVDWTFQT
AGVVSTGLIQNGDWT 1 Saghar_9052 EEKAGVDWTFQT
AGYFAAVADAILR 1 Saghar_9063 VNGAGYILRAQE
AGYFAAVADAILRAQ 1 Saghar_9063 VNGAGYRAQEEI
AHRIVAPGKGILAADE 1 Saghar_9043 SDIAHRADESTG
AHRIVAPGKGILAADES 1 Saghar_9043 SDIAHRDESTGS
AIAELDTLSEESYK 1 Saghar_9093 FDDAIASYKDST
AIDNAADLLIFGKEL 1 Saghar_9013 ASRAIDKELSAI
AIFLRDWDSPYS 1 Saghar_9061 QLEAIFPYSHDL
AIFLRDWDSPYS 1 Saghar_9084 QLEAIFPYSHDL
AIFLRDWDSPYSH 1 Saghar_9061 QLEAIFYSHDLD
AIFLRDWDSPYSHD 1 Saghar_9061 QLEAIFSHDLDT
AIFLRDWDSPYSHD 1 Saghar_9084 QLEAIFSHDLDT
AIFLRDWDSPYSHDL 1 Saghar_9061 QLEAIFHDLDTS
AIFLRDWDSPYSHDL 1 Saghar_9084 QLEAIFHDLDTS
AIFLRDWDSPYSHDLD 1 Saghar_9061 QLEAIFDLDTSA
AIFLRDWDSPYSHDLD 1 Saghar_9084 QLEAIFDLDTSA
AIFLRDWDSPYSHDLDT 1 Saghar_9061 QLEAIFLDTSAD
AIGLHTGQISTARPV 1 Saghar_9052 SLFAIGRPVQDT
AIGTGKTATPQQAQE 1 Saghar_9052 PVWAIGAQEVHE
AIGTGKTATPQQAQEVH 1 Saghar_9052 PVWAIGEVHEKL
AIGTGKTATPQQAQEVHE 1 Saghar_9052 PVWAIGVHEKLR
AIGTGKTATPQQAQEVHEK 1 Saghar_9052 PVWAIGHEKLRG
AIIDVPVPSFSDSDPA 1 Saghar_9031 DNIAIIDPAAII
AIILEAVNLPVDH 1 Saghar_9023 LTLAIIVDHISL
AIILEAVNLPVDH 1 Saghar_9063 LTLAIIVDHISL
AINQYHQLKDITLGT 1 Saghar_721 IFFAINLGTLGY
AINQYHQLKDITLGTL 1 Saghar_9063 IFFAINGTLGYG
AIRTLWTVLDAIDQ 1 Saghar_9060 QKRAIRIDQMWL
AITGLQAEDEAD 1 Saghar_9023 ASLAITEADYYC
AIVDTGTSLMVGP 1 Saghar_9075 GCEAIVVGPVDE
AIVDTGTSLMVGPV 1 Saghar_9031 GCEAIVGPVDEV
AIVDTGTSLMVGPV 1 Saghar_9075 GCEAIVGPVDEV
AIVDTGTSLMVGPVD 1 Saghar_9013 GCEAIVPVDEVR
AIVDTGTSLMVGPVD 1 Saghar_9031 GCEAIVPVDEVR
AIVDTGTSLMVGPVD 1 Saghar_9075 GCEAIVPVDEVR
AIVDTGTSLMVGPVDE 1 Saghar_9075 GCEAIVVDEVRE
AIYDFEAAEDNELTFK 1 Saghar_9063 KVRAIYTFKAGE
AIYNMIGYPNFIMD 1 Saghar_9013 KADAIYIMDPKE
AIYNMIGYPNFIMDPK 1 Saghar_9013 KADAIYDPKELD
AIYNMIGYPNFIMDPKE 1 Saghar_9013 KADAIYPKELDK
AIYNMIGYPNFIMDPKEL 1 Saghar_9013 KADAIYKELDKV
AKGVVIGTGENSEFG 1 Saghar_9072 CGKAKGEFGEVF
AKMLGHSADETIGV 1 Saghar_9063 EQLAKMIGVVHL
AKMLGHSADETIGVV 1 Saghar_9063 EQLAKMGVVHLV
AKMLGHSADETIGVVH 1 Saghar_9063 EQLAKMVVHLVL
AKSEEFAVCRDGKIG 1 Saghar_9090 SAYAKSKIGPPK
AKSEEFAVCRDGKIGPP 1 Saghar_9090 SAYAKSGPPKLD
ALAEGLGVIACIGEK 1 Saghar_9090 VAHALAGEKLDE
ALAEGLGVIACIGEKL 1 Saghar_9090 VAHALAEKLDER
ALANIAVDKANLEI 1 Saghar_9023 AQGALALEIMTK
ALANIAVDKANLEIM 1 Saghar_9031 AQGALAEIMTKR
ALANIAVDKANLEIMT 1 Saghar_9031 AQGALAIMTKRS
ALAQAAGLVNAGRIG 1 Saghar_9043 QADALARIGELQ
ALAQAAGLVNAGRIG 1 Saghar_9090 QADALARIGELQ
ALARPKSSDVYVSYDYG 1 Saghar_9052 DSLALADYGKSF
ALDAFSAVQDPHSR 1 Saghar_9063 WKGALDHSRICF
ALDLGFGDAVHVYDGPG 1 Saghar_9043 RFTALDGPGPPE
ALDLGFGDAVHVYDGPGPP 1 Saghar_9043 RFTALDGPPESS
ALHLKALLDFEDKDG 1 Saghar_9063 PNTALHKDGDKV
ALHLKALLDFEDKDGDK 1 Saghar_9063 PNTALHGDKVVA
ALHLKALLDFEDKDGDK 1 Saghar_9084 PNTALHGDKVVA
ALIKAAGVNVEPF 1 Saghar_9043 KINALIEPFWPG
ALKNFAKYFLHQSH 1 Saghar_9072 DDVALKQSHEER
ALKNFAKYFLHQSHE 1 Saghar_9072 DDVALKSHEERE
ALKNFAKYFLHQSHE 1 Saghar_9100 DDVALKSHEERE
ALKNFAKYFLHQSHEE 1 Saghar_9072 DDVALKHEEREH
ALKNFAKYFLHQSHEE 1 Saghar_9100 DDVALKHEEREH
ALKNFAKYFLHQSHEER 1 Saghar_9072 DDVALKEEREHA
ALKNFAKYFLHQSHEER 1 Saghar_9100 DDVALKEEREHA
ALKNFAKYFLHQSHEERE 1 Saghar_9072 DDVALKEREHAE
ALKNFAKYFLHQSHEERE 1 Saghar_9100 DDVALKEREHAE
ALLDAAGVASLLT 1 Saghar_9090 VRTALLLLTTAE
ALLDAAGVASLLTT 1 Saghar_9090 VRTALLLTTAEV
ALLDFEDKDGDK 1 Saghar_9061 HLKALLGDKVVA
ALSRIAGLCNRAV 1 Saghar_9090 TWLALSRAVFQA
ALSRIAGLCNRAVFQA 1 Saghar_9090 TWLALSFQANQE
ALYDFEAVEDNELTFK 1 Saghar_9063 KVRALYTFKHGE
ALYDFEAVEDNELTFKH 1 Saghar_9063 KVRALYFKHGEI
AMNYNAKDEVDGGPP 1 Saghar_9084 MAMNYNGPPCAP
ANGILNVSAVDK 1 Saghar_9090 DIDANGVDKSTG
ANGILNVSAVDKS 1 Saghar_9090 DIDANGDKSTGK
ANGILNVSAVDKSTGKE 1 Saghar_9093 DIDANGGKENKI
ANIAVDKANLEIM 1 Saghar_9023 GALANIEIMTKR
ANIAVDKANLEIMT 1 Saghar_9031 GALANIIMTKRS
ANLERTFIAIKPD 1 Saghar_9023 MANLERKPDGVQ
ANLERTFIAIKPD 1 Saghar_9031 MANLERKPDGVQ
ANLERTFIAIKPD 1 Saghar_9060 MANLERKPDGVQ
ANLERTFIAIKPD 1 Saghar_9090 MANLERKPDGVQ
ANLERTFIAIKPD 1 Saghar_9100 MANLERKPDGVQ
ANPRKFNLDATELSIRKA 1 Saghar_9090 IVEANPRKAFIT
ANVDNSASPSVAQ 1 Saghar_9090 ETNANVVAQLAG
ANVDNSASPSVAQLA 1 Saghar_9090 ETNANVQLAGRF
APADGFSDLAMQ 1 Saghar_9004 AKVAPAAMQVMT
APAESAAPAAGEEPS 1 Saghar_9031 AAAAPAEPSKEE
APAESAAPAAGEEPS 1 Saghar_9052 AAAAPAEPSKEE
APAESAAPAAGEEPS 1 Saghar_9090 AAAAPAEPSKEE
APAGPGDSASAALDE 1 Saghar_9031 AAVAPALDELSL
APAGPGDSASAALDE 1 Saghar_9075 AAVAPALDELSL
APAGPGDSASAALDELS 1 Saghar_9031 AAVAPAELSLNF
APAGPGDSASAALDELS 1 Saghar_9063 AAVAPAELSLNF
APAGPGDSASAALDELS 1 Saghar_9090 AAVAPAELSLNF
APALGEAALAALARGTP 1 Saghar_9090 EPLAPAGTPLLA
APASDSKPGSSEAAPSSKETP 1 Saghar_9043 SDGAPAETPAAT
APASDSKPGSSEAAPSSKETP 1 Saghar_9052 SDGAPAETPAAT
APASGSSDPLDFQ 1 Saghar_9063 FLEAPADFQHHN
APASGSSDPLDFQH 1 Saghar_9063 FLEAPAFQHHNY
APASGSSDPLDFQHH 1 Saghar_9063 FLEAPAQHHNYK
APASSAGASDARL 1 Saghar_9063 PRAAPAARLLAP
APASSAGASDARLL 1 Saghar_9063 PRAAPARLLAPP
APDEETLIALLAH 1 Saghar_9052 VVKAPDLAHAKM
APDEETLIALLAHAK 1 Saghar_9052 VVKAPDHAKMLG
APDEETLIALLAHAKM 1 Saghar_9013 VVKAPDAKMLGL
APDEETLIALLAHAKML 1 Saghar_9013 VVKAPDKMLGLT
APDGRTFVSGACDASIK 1 Saghar_9063 LSLAPDSIKLWD
APDPSAQDELGRTLDGIGEPP 1 Saghar_9090 KGPAPDEPPEHC
APEPGAATQRGP 1 Saghar_9075 SYRAPERGPSGR
APFTGITDFSVTK 1 Saghar_9063 LDRAPFVTKNKI
APFTGITDFSVTKN 1 Saghar_9063 LDRAPFTKNKII
APGAGSLALFPGIRLE 1 Saghar_9013 IEYAPGRLETCD
APGHRDFIKNMITGTSQAD 1 Saghar_9013 IIDAPGQADCAV
APGHRDFIKNMITGTSQAD 1 Saghar_9072 IIDAPGQADCAV
APGHRDFIKNMITGTSQAD 1 Saghar_9100 IIDAPGQADCAV
APGPHAMPVAPGP 1 Saghar_9100 QPRAPGPGPALY
APGTHAAVGDLLE 1 Saghar_9063 TLRAPGLLELHC
APGTHAAVGDLLEL 1 Saghar_9063 TLRAPGLELHCE
APGVEASGAGEARAS 1 Saghar_9043 QPQAPGRASTGS
APGVEASGAGEARASTG 1 Saghar_9043 QPQAPGSTGSSD
APGVEASGAGEARASTGSS 1 Saghar_9043 QPQAPGGSSDSS
APGVEASGAGEARASTGSS 1 Saghar_9090 QPQAPGGSSDSS
APIWQFEDLVPCG 1 Saghar_9061 AASAPIPCGVFM
APKAMTPSRIADSFQ 1 Saghar_9013 QTKAPKSFQVIK
APKQVIKPTFAPPVPP 1 Saghar_9052 TRQAPKVPPVKP
APKQVIKPTFAPPVPPV 1 Saghar_9052 TRQAPKPPVKPG
APLEIVSKLLSEN 1 Saghar_9043 INQAPLSENTNL
APLEIVSKLLSENTN 1 Saghar_9043 INQAPLNTNLTT
APLNEAMAVLQH 1 Saghar_9100 GDSAPLLQHHDA
APLNEAMAVLQHHD 1 Saghar_9013 GDSAPLHHDAVS
APLNEAMAVLQHHDA 1 Saghar_9013 GDSAPLHDAVSG
APLNEAMAVLQHHDA 1 Saghar_9072 GDSAPLHDAVSG
APLNEAMAVLQHHDA 1 Saghar_9100 GDSAPLHDAVSG
APLNEAMAVLQHHDAV 1 Saghar_9013 GDSAPLDAVSGT
APLNEAMAVLQHHDAVS 1 Saghar_9072 GDSAPLAVSGTS
APLNEAMAVLQHHDAVSG 1 Saghar_9072 GDSAPLVSGTSR
APLNPKANREKMTQIM 1 Saghar_9100 LTEAPLQIMFET
APMITGFSDDVP 1 Saghar_9004 DEDAPMDVPMVI
APMITGFSDDVPM 1 Saghar_9061 DEDAPMVPMVIA
APMITGFSDDVPMV 1 Saghar_9061 DEDAPMPMVIAX
APNGPEANPVKQLQPN 1 Saghar_9100 YIRAPNQPNEEA
APNRTITVDDKMSLR 1 Saghar_9060 LWYAPNSLRLHY
APNRTITVDDKMSLRL 1 Saghar_9060 LWYAPNLRLHYR
APPAYSELYRPSFVHPGAAT 1 Saghar_9072 YTDAPPAATVPT
APPEDKVVPSFLPVDQG 1 Saghar_9023 NEGAPPDQGGSL
APPGEFNEVFNDVRLLLNNDN 1 Saghar_9023 ITHAPPNDNLLR
APPGPGAAAGAAASSA 1 Saghar_9090 AVTAPPSSAMTY
APPGPGAAAGAAASSAMT 1 Saghar_9090 AVTAPPAMTYAQ
APPGVETDLIDVG 1 Saghar_9093 MAEAPPDVGFTD
APPGVETDLIDVGFT 1 Saghar_9093 MAEAPPGFTDDV
APPPVVGAKRLAARAGKKP 1 Saghar_9043 VDEAPPKKPLAH
APPSPGAAPAPAGRPP 1 Saghar_9043 SYAAPPRPPPAP
APPSYEETVAVNSYYPTPP 1 Saghar_9052 APSAPPTPPAPM
APPYGQPQPGFG 1 Saghar_9090 GYTAPPGFGYSM
APQAGTEPCPPEA 1 Saghar_9093 KSLAPQPEAAAC
APQAGTEPCPPEAA 1 Saghar_9093 KSLAPQEAAACL
APQAGTEPCPPEAAA 1 Saghar_9093 KSLAPQAAACLL
APSGPSGTLKAGKATKVGKDE 1 Saghar_9090 RYLAPSKDELFA
APSSLVLPAVDWYAV 1 Saghar_9063 LDLAPSYAVSTL
APSSLVLPAVDWYAVS 1 Saghar_9060 LDLAPSAVSTLT
APSSLVLPAVDWYAVST 1 Saghar_9060 LDLAPSVSTLTT
APSSLVLPAVDWYAVST 1 Saghar_9063 LDLAPSVSTLTT
APSSLVLPAVDWYAVSTL 1 Saghar_9060 LDLAPSSTLTTY
APSVPAAEPEYP 1 Saghar_9031 MAPSVPEYPKGI
APTTVEDRVGDSTPV 1 Saghar_9060 TAKAPTTPVSEK
APVAAATTAAPAAAA 1 Saghar_9060 VAAAPVAAAAPA
APVAAATTAAPAAAA 1 Saghar_9075 VAAAPVAAAAPA
APVAAATTAAPAAAAAP 1 Saghar_9052 VAAAPVAAPAKV
APVAAATTAAPAAAAAP 1 Saghar_9060 VAAAPVAAPAKV
APVAAATTAAPAAAAAP 1 Saghar_9090 VAAAPVAAPAKV
APVAAATTAAPAAAAAPA 1 Saghar_9043 VAAAPVAPAKVE
APVAAATTAAPAAAAAPA 1 Saghar_9052 VAAAPVAPAKVE
APVAAATTAAPAAAAAPA 1 Saghar_9060 VAAAPVAPAKVE
APVAAATTAAPAAAAAPA 1 Saghar_9075 VAAAPVAPAKVE
APVAAATTAAPAAAAAPA 1 Saghar_9090 VAAAPVAPAKVE
APVEPATADATEIHDA 1 Saghar_9052 VLAAPVHDAADT
APVNISSSDLTGR 1 Saghar_9060 HRGAPVTGRQDT
APVNISSSDLTGRQ 1 Saghar_9060 HRGAPVGRQDTS
APVNISSSDLTGRQD 1 Saghar_9060 HRGAPVRQDTSR
APVNISSSDLTGRQDT 1 Saghar_9060 HRGAPVQDTSRM
APVNVTTEVKSVE 1 Saghar_9060 VTFAPVSVEMHH
APVNVTTEVKSVEM 1 Saghar_9060 VTFAPVVEMHHE
APVNVTTEVKSVEMH 1 Saghar_9052 VTFAPVEMHHEA
APVNVTTEVKSVEMH 1 Saghar_9060 VTFAPVEMHHEA
APVNVTTEVKSVEMHH 1 Saghar_9060 VTFAPVMHHEAL
APVNVTTEVKSVEMHHE 1 Saghar_9060 VTFAPVHHEALS
APVNVTTEVKSVEMHHE 1 Saghar_9100 VTFAPVHHEALS
APVNVTTEVKSVEMHHEA 1 Saghar_9060 VTFAPVHEALSE
APVNVTTEVKSVEMHHEA 1 Saghar_9072 VTFAPVHEALSE
APVNVTTEVKSVEMHHEA 1 Saghar_9100 VTFAPVHEALSE
APVNVTTEVKSVEMHHEAL 1 Saghar_9072 VTFAPVEALSEA
APVNVTTEVKSVEMHHEAL 1 Saghar_9100 VTFAPVEALSEA
APVQETLHGCQPVTQEDGK 1 Saghar_9013 NTAAPVDGKESR
APWALLSPGVLVR 1 Saghar_9004 MAPWALLVRTGH
APWDPQVPYTVSWVKLLEGG 1 Saghar_9013 PCTAPWEGGEER
APWDPQVPYTVSWVKLLEGGE 1 Saghar_9013 PCTAPWGGEERM
AQGALANIAVDKANLE 1 Saghar_9023 SFEAQGNLEIMT
AQGALANIAVDKANLE 1 Saghar_9060 SFEAQGNLEIMT
AQGALANIAVDKANLE 1 Saghar_9093 SFEAQGNLEIMT
AQGALANIAVDKANLEI 1 Saghar_9060 SFEAQGLEIMTK
AQGALANIAVDKANLEI 1 Saghar_9090 SFEAQGLEIMTK
AQGALANIAVDKANLEI 1 Saghar_9093 SFEAQGLEIMTK
AQHGPHSAVARISRAQ 1 Saghar_9090 AAEAQHRAQYNA
AQISEQKSNDASEAEHQR 1 Saghar_9052 DTAAQIHQRAYL
AQITQRKWEAAREAE 1 Saghar_9084 DTAAQIEAEQRR
AQITQRKWEAAREAEQ 1 Saghar_9084 DTAAQIAEQRRA
AQKSQSTQISQEL 1 Saghar_9031 DQMAQKQELEEL
AQKSQSTQISQELE 1 Saghar_9013 DQMAQKELEELR
AQKSQSTQISQELE 1 Saghar_9031 DQMAQKELEELR
AQKSQSTQISQELE 1 Saghar_9060 DQMAQKELEELR
AQKSQSTQISQELE 1 Saghar_9093 DQMAQKELEELR
AQKSQSTQISQELEE 1 Saghar_9013 DQMAQKLEELRA
AQKSQSTQISQELEE 1 Saghar_9031 DQMAQKLEELRA
AQKSQSTQISQELEE 1 Saghar_9052 DQMAQKLEELRA
AQKSQSTQISQELEE 1 Saghar_9060 DQMAQKLEELRA
AQKSQSTQISQELEE 1 Saghar_9063 DQMAQKLEELRA
AQKSQSTQISQELEE 1 Saghar_9100 DQMAQKLEELRA
AQKSQSTQISQELEEL 1 Saghar_9013 DQMAQKEELRAE
AQKSQSTQISQELEEL 1 Saghar_9031 DQMAQKEELRAE
AQKSQSTQISQELEEL 1 Saghar_9060 DQMAQKEELRAE
AQKSQSTQISQELEEL 1 Saghar_9093 DQMAQKEELRAE
AQKSQSTQISQELEELR 1 Saghar_9093 DQMAQKELRAEQ
AQPATFLARSPH 1 Saghar_9100 VVSAQPSPHVGV
AQPATFLARSPHV 1 Saghar_9072 VVSAQPPHVGVK
AQPATFLARSPHV 1 Saghar_9100 VVSAQPPHVGVK
AQPATFLARSPHVG 1 Saghar_9072 VVSAQPHVGVKD
AQPATFLARSPHVG 1 Saghar_9100 VVSAQPHVGVKD
AQQKTVSSTKLVSFHD 1 Saghar_9052 SSSAQQFHDDSD
AQTAFSANPANPAIL 1 Saghar_9043 VIQAQTAILSEA
AQTAFSANPANPAIL 1 Saghar_9060 VIQAQTAILSEA
AQTAFSANPANPAIL 1 Saghar_9061 VIQAQTAILSEA
ARALIRDYEDGILHEN 1 Saghar_9004 KLAARAHENETS
ARDCRDWSDEPIK 1 Saghar_9084 CNMARDPIKECG
ARDCRDWSDEPIKE 1 Saghar_9004 CNMARDIKECGT
AREAELNAKAQRLSQE 1 Saghar_9075 ELAARESQETEA
AREAELNAKAQRLSQE 1 Saghar_9090 ELAARESQETEA
AREAELNAKAQRLSQET 1 Saghar_9090 ELAAREQETEAL
ARPKSSDVYVSYDYG 1 Saghar_9052 LALARPDYGKSF
ARVYNGAADAAST 1 Saghar_9063 TNSARVASTLLG
ASASGAMAKHEQILVLD 1 Saghar_721 MASASGVLDPPT
ASASGAMAKHEQILVLD 1 Saghar_9004 MASASGVLDPPT
ASASGAMAKHEQILVLD 1 Saghar_9031 MASASGVLDPPT
ASASGAMAKHEQILVLD 1 Saghar_9043 MASASGVLDPPT
ASASGAMAKHEQILVLD 1 Saghar_9061 MASASGVLDPPT
ASASGAMAKHEQILVLD 1 Saghar_9084 MASASGVLDPPT
ASASGAMAKHEQILVLD 1 Saghar_9090 MASASGVLDPPT
ASASGAMAKHEQILVLD 1 Saghar_9100 MASASGVLDPPT
ASAYYNPGNPHNV 1 Saghar_9043 EAAASAHNVYMP
ASEAEVEQLLSERAP 1 Saghar_9023 LLAASERAPLTG
ASFDVNDQDPDPQPR 1 Saghar_9093 DPGASFQPRYTQ
ASGILVNVKEEVT 1 Saghar_9061 MASGILEVTCPI
ASGVAVSDGVIKVF 1 Saghar_9061 MASGVAKVFNDM
ASGVAVSDGVIKVFND 1 Saghar_9004 MASGVAFNDMKV
ASGVAVSDGVIKVFND 1 Saghar_9013 MASGVAFNDMKV
ASGVAVSDGVIKVFND 1 Saghar_9031 MASGVAFNDMKV
ASGVAVSDGVIKVFND 1 Saghar_9043 MASGVAFNDMKV
ASGVAVSDGVIKVFND 1 Saghar_9052 MASGVAFNDMKV
ASGVAVSDGVIKVFND 1 Saghar_9060 MASGVAFNDMKV
ASGVAVSDGVIKVFND 1 Saghar_9061 MASGVAFNDMKV
ASGVAVSDGVIKVFND 1 Saghar_9063 MASGVAFNDMKV
ASGVAVSDGVIKVFND 1 Saghar_9072 MASGVAFNDMKV
ASGVAVSDGVIKVFND 1 Saghar_9075 MASGVAFNDMKV
ASGVAVSDGVIKVFND 1 Saghar_9084 MASGVAFNDMKV
ASGVAVSDGVIKVFND 1 Saghar_9090 MASGVAFNDMKV
ASGVAVSDGVIKVFND 1 Saghar_9100 MASGVAFNDMKV
ASGVAVSDGVIKVFNDMK 1 Saghar_9052 MASGVADMKVRK
ASGVAVSDGVIKVFNDMKVRK 1 Saghar_9013 MASGVAVRKSST
ASGVTFTWTPSSGKSA 1 Saghar_9100 LRDASGKSAVQG
ASIISIHPKIQEHQPR 1 Saghar_9060 CVVASIQPRSGL
ASLRVCFLLFESMR 1 Saghar_9013 LYAASLSMREHL
ASLTISGLKTED 1 Saghar_9031 SNSASLTEDEAD
ASLTISGLKTEDE 1 Saghar_9031 SNSASLEDEADY
ASLTISGLKTEDEA 1 Saghar_9031 SNSASLDEADYY
ASLTISGLKTEDEA 1 Saghar_9100 SNSASLDEADYY
ASLTISGLKTEDEAD 1 Saghar_9031 SNSASLEADYYC
ASLTISGLKTEDEAD 1 Saghar_9100 SNSASLEADYYC
ASLTISGLKTEDEADY 1 Saghar_9031 SNSASLADYYCQ
ASLTISGLKTEDEADY 1 Saghar_9100 SNSASLADYYCQ
ASLTISGLKTEDEADYY 1 Saghar_9031 SNSASLDYYCQS
ASLTISGLKTEDEADYY 1 Saghar_9063 SNSASLDYYCQS
ASLTISGLKTEDEADYY 1 Saghar_9100 SNSASLDYYCQS
ASLTVSGLQAED 1 Saghar_9100 GNTASLAEDEAD
ASLTVSGLQAEDE 1 Saghar_9023 GNTASLEDEADY
ASNDYTQQATQS 1 Saghar_9061 MASNDYTQSYGA
ASNDYTQQATQSY 1 Saghar_9061 MASNDYQSYGAY
ASNDYTQQATQSYG 1 Saghar_721 MASNDYSYGAYP
ASNDYTQQATQSYG 1 Saghar_9061 MASNDYSYGAYP
ASNDYTQQATQSYG 1 Saghar_9075 MASNDYSYGAYP
ASNRIYWSDLSQRMI 1 Saghar_9061 TEVASNRMICST
ASPDASGIPVIN 1 Saghar_9090 TAIASPVINCRV
ASPDASGIPVINC 1 Saghar_9090 TAIASPINCRVC
ASQIQGFFDIPVDNL 1 Saghar_721 DLHASQDNLYAE
ASQITQFDLNSNTG 1 Saghar_9061 FSEASQNTGEIT
ASSAASSEHFEK 1 Saghar_9031 MASSAAFEKLHE
ASSAASSEHFEKL 1 Saghar_9031 MASSAAEKLHEI
ASSSGSKAEFIVG 1 Saghar_9043 MASSSGIVGGKY
ASSSGSKAEFIVG 1 Saghar_9075 MASSSGIVGGKY
ASSSGSKAEFIVG 1 Saghar_9090 MASSSGIVGGKY
ASSSGSKAEFIVGGK 1 Saghar_9043 MASSSGGGKYKL
ASSSGSKAEFIVGGK 1 Saghar_9075 MASSSGGGKYKL
ASSSGSKAEFIVGGK 1 Saghar_9090 MASSSGGGKYKL
ASSSSLEKSYELPDG 1 Saghar_9100 ATAASSPDGQVI
ASSSSLEKSYELPDGQ 1 Saghar_9100 ATAASSDGQVIT
ASVVNLTAGDPAETD 1 Saghar_9060 AGTASVETDYTA
ATAEEEEDFGEEAEEEA 1 Saghar_9061 YQDATAEEAXXX
ATAEEEEDFGEEAEEEA 1 Saghar_9063 YQDATAEEAXXX
ATAEEEEDFGEEAEEEA 1 Saghar_9084 YQDATAEEAXXX
ATGFSPRQIQVS 1 Saghar_9072 ICQATGQVSWLR
ATKDAGTIAGLNVL 1 Saghar_9031 QRQATKNVLRII
ATKDAGTIAGLNVL 1 Saghar_9075 QRQATKNVLRII
ATKDAGTIAGLNVLR 1 Saghar_9075 QRQATKVLRIIN
ATLKEKLIAPVAE 1 Saghar_9031 MATLKEVAEEEA
ATLKEKLIAPVAEEE 1 Saghar_9031 MATLKEEEEATV
ATLKEKLIAPVAEEEA 1 Saghar_9031 MATLKEEEATVP
ATLKEKLIAPVAEEEAT 1 Saghar_9031 MATLKEEATVPN
ATLRCWALGFYPA 1 Saghar_9004 DHEATLYPAEIT
ATLRCWALGFYPAE 1 Saghar_9004 DHEATLPAEITL
ATRSPGVVISDD 1 Saghar_9023 MATRSPSDDEPG
ATRSPGVVISDDEPG 1 Saghar_9023 MATRSPEPGYDL
ATVTATTKVPEIRD 1 Saghar_721 MATVTAIRDVTR
ATVTATTKVPEIRD 1 Saghar_9004 MATVTAIRDVTR
ATVTATTKVPEIRD 1 Saghar_9072 MATVTAIRDVTR
ATVTATTKVPEIRD 1 Saghar_9100 MATVTAIRDVTR
AVAWEAGKPLSIEE 1 Saghar_9090 CKAAVAIEEIEV
AVAWEAGKPLSIEEI 1 Saghar_9090 CKAAVAEEIEVA
AVAWEAGKPLSIEEIE 1 Saghar_9090 CKAAVAEIEVAP
AVDEASGVVYLGAVN 1 Saghar_9090 NHLAVDAVNALY
AVDKWLGVLLPKMKP 1 Saghar_9063 YLAAVDMKPLLY
AVDKWLGVLLPKMKPL 1 Saghar_9063 YLAAVDKPLLYQ
AVDTAAQISEQK 1 Saghar_9090 SWTAVDEQKSND
AVDTAAQISEQKS 1 Saghar_9013 SWTAVDQKSNDA
AVDTAAQISEQKS 1 Saghar_9075 SWTAVDQKSNDA
AVDTAAQISEQKS 1 Saghar_9090 SWTAVDQKSNDA
AVDTAAQISEQKSN 1 Saghar_9013 SWTAVDKSNDAS
AVDTAAQISEQKSN 1 Saghar_9072 SWTAVDKSNDAS
AVDTAAQISEQKSN 1 Saghar_9075 SWTAVDKSNDAS
AVDTAAQISEQKSND 1 Saghar_9013 SWTAVDSNDASE
AVDTAAQISEQKSND 1 Saghar_9090 SWTAVDSNDASE
AVDTAAQISEQKSNDA 1 Saghar_9013 SWTAVDNDASEA
AVDTAAQISEQKSNDA 1 Saghar_9072 SWTAVDNDASEA
AVDTAAQISEQKSNDA 1 Saghar_9100 SWTAVDNDASEA
AVDTAAQISEQKSNDAS 1 Saghar_9072 SWTAVDDASEAE
AVDTAAQISEQKSNDAS 1 Saghar_9100 SWTAVDDASEAE
AVDTAAQISEQKSNDASE 1 Saghar_9072 SWTAVDASEAEH
AVDTAAQISEQKSNDASE 1 Saghar_9100 SWTAVDASEAEH
AVFPQNGLVVSSVDVQ 1 Saghar_9043 RDQAVFDVQSVE
AVGEASICEDDWN 1 Saghar_9093 TFSAVGDWNSGE
AVGEASICEDDWNS 1 Saghar_9093 TFSAVGWNSGER
AVGEASICEDDWNSG 1 Saghar_9093 TFSAVGNSGERF
AVGEASICEDDWNSGER 1 Saghar_9093 TFSAVGGERFTC
AVLECLQDVREPEN 1 Saghar_9084 NNLAVLPENEIS
AVMDSDTTGKLGF 1 Saghar_9063 SMVAVMLGFEEF
AVNSYYPTPPAPMPGP 1 Saghar_9023 ETVAVNPGPTTG
AVNSYYPTPPAPMPGP 1 Saghar_9084 ETVAVNPGPTTG
AVNSYYPTPPAPMPGPT 1 Saghar_9023 ETVAVNGPTTGL
AVNSYYPTPPAPMPGPT 1 Saghar_9093 ETVAVNGPTTGL
AVPEKIGQVHYALE 1 Saghar_9090 SIYAVPALETTV
AVPEKIGQVHYALET 1 Saghar_9090 SIYAVPLETTVK
AVPEKIGQVHYALETT 1 Saghar_9090 SIYAVPETTVKL
AVRDMRQTVAVGVIK 1 Saghar_9052 GRFAVRVIKAVD
AVRDMRQTVAVGVIKAV 1 Saghar_9052 GRFAVRKAVDKK
AVRDMRQTVAVGVIKAVD 1 Saghar_9052 GRFAVRAVDKKA
AVRLSAAEDPLVQ 1 Saghar_9063 YCYAVRLVQSLR
AVRLSAAEDPLVQS 1 Saghar_9063 YCYAVRVQSLRQ
AVTVAWKADSSP 1 Saghar_9084 YPGAVTSSPVKA
AVTVAWKADSSPV 1 Saghar_9061 YPGAVTSPVKAG
AVTVAWKADSSPV 1 Saghar_9084 YPGAVTSPVKAG
AVVSSAGSLKSSQL 1 Saghar_9043 GRCAVVSQLGRE
AVVVPSGEEQRY 1 Saghar_9093 KWAAVVQRYTCH
AVVVPSGEEQRYTCHVQH 1 Saghar_9100 KWAAVVVQHEGL
AVVVPSGEEQRYTCHVQHEG 1 Saghar_9100 KWAAVVHEGLPK
AYADDTAGAAAATG 1 Saghar_9043 GAGAYAATGNGD
AYADDTAGAAAATG 1 Saghar_9052 GAGAYAATGNGD
AYADDTAGAAAATGN 1 Saghar_9043 GAGAYATGNGDI
AYADDTAGAAAATGN 1 Saghar_9052 GAGAYATGNGDI
AYADDTAGAAAATGN 1 Saghar_9075 GAGAYATGNGDI
AYADDTAGAAAATGNG 1 Saghar_9052 GAGAYAGNGDIL
AYADDTAGAAAATGNG 1 Saghar_9090 GAGAYAGNGDIL
CGKIEVEKPFAIAKE 1 Saghar_9100 IADCGKAKEXXX
CIQVGRNIIHGSDS 1 Saghar_9100 GDFCIQSDSVKS
CKLQSGTHCLWTDQLLQGSE 1 Saghar_9004 SIPCKLGSEKGF
CLISDFYPGAVTVAWKA 1 Saghar_9043 TLVCLIWKADSS
CPREEEGSTIPIQED 1 Saghar_9031 HYSCPRQEDYRK
CPREEEGSTIPIQED 1 Saghar_9075 HYSCPRQEDYRK
CPREEEGSTIPIQEDYR 1 Saghar_9031 HYSCPRDYRKPE
CPREEEGSTIPIQEDYR 1 Saghar_9063 HYSCPRDYRKPE
CPREEEGSTIPIQEDYR 1 Saghar_9075 HYSCPRDYRKPE
CPREEEGSTIPIQEDYRKP 1 Saghar_9031 HYSCPRRKPEPA
CPREEEGSTIPIQEDYRKP 1 Saghar_9063 HYSCPRRKPEPA
CPREEEGSTIPIQEDYRKP 1 Saghar_9075 HYSCPRRKPEPA
CSHSMRYFDTAVSRPGRGEP 1 Saghar_9052 TWACSHGEPRFI
DAADADTAIINAEGGQ 1 Saghar_9052 GADDAAGGQNNS
DAAGSIATATPD 1 Saghar_9090 ITTDAATPDGGV
DAAGSIATATPDGG 1 Saghar_9090 ITTDAADGGVVL
DAAIPRMEPREPWVE 1 Saghar_9100 FDSDAAWVEQEG
DADIGVAEAERDAG 1 Saghar_9031 VQRDADDAGIRE
DADQQGVVQGMIT 1 Saghar_9090 RTADADMITGIR
DAFIVYDTKDPAVT 1 Saghar_9023 CCYDAFAVTEWV
DAGDVGAAPPGAAPAPG 1 Saghar_9090 YEWDAGAPGIFS
DAGLDALSSIISR 1 Saghar_9075 QEQDAGISRQKQ
DAGLEPSPGLED 1 Saghar_9075 LDLDAGLEDPLL
DAGLEPSPGLEDP 1 Saghar_9075 LDLDAGEDPLLD
DAGLEPSPGLEDPL 1 Saghar_9075 LDLDAGDPLLDA
DAGTIAGLNVLR 1 Saghar_9075 ATKDAGVLRIIN
DAGTIAGLNVLRII 1 Saghar_9023 ATKDAGRIINEP
DAGTIAGLNVLRII 1 Saghar_9072 ATKDAGRIINEP
DAGTIAGLNVLRII 1 Saghar_9100 ATKDAGRIINEP
DAGTIAGLNVLRIIN 1 Saghar_9072 ATKDAGIINEPT
DAGTIAGLNVLRIIN 1 Saghar_9075 ATKDAGIINEPT
DAGTIAGLNVLRIIN 1 Saghar_9100 ATKDAGIINEPT
DAGTIAGLNVLRIINE 1 Saghar_9072 ATKDAGINEPTA
DAGTIAGLNVLRIINE 1 Saghar_9100 ATKDAGINEPTA
DAGTIAGLNVLRIINEP 1 Saghar_9072 ATKDAGNEPTAA
DAGTIAGLNVLRIINEP 1 Saghar_9100 ATKDAGNEPTAA
DAGTIAGLNVLRIINEPT 1 Saghar_9072 ATKDAGEPTAAA
DAGTIAGLNVLRIINEPT 1 Saghar_9100 ATKDAGEPTAAA
DAGTIAGLNVMRIINEP 1 Saghar_9100 ATKDAGNEPTAA
DAGTIAGLNVMRIINEPT 1 Saghar_9100 ATKDAGEPTAAA
DALAQAAGLVNAGRIG 1 Saghar_9043 QQADALRIGELQ
DALAQAAGLVNAGRIG 1 Saghar_9090 QQADALRIGELQ
DALAQAAGLVNAGRIGE 1 Saghar_9090 QQADALIGELQG
DANGILNVSAVDK 1 Saghar_9090 FDIDANVDKSTG
DANGILNVSAVDKSTGKE 1 Saghar_9060 FDIDANGKENKI
DANGILNVSAVDKSTGKE 1 Saghar_9093 FDIDANGKENKI
DANGILNVSAVDKSTGKEN 1 Saghar_9090 FDIDANKENKIT
DAPMFVMGVNHEKYDNS 1 Saghar_9013 PSADAPDNSLKI
DAPMFVMGVNHEKYDNSL 1 Saghar_9013 PSADAPNSLKII
DAPMITGFSDDV 1 Saghar_721 DDEDAPDDVPMV
DAPMITGFSDDV 1 Saghar_9004 DDEDAPDDVPMV
DAPMITGFSDDVP 1 Saghar_721 DDEDAPDVPMVI
DAQTFAEWKVDMLK 1 Saghar_9004 VVQDAQMLKLDG
DAQTFAEWKVDMLK 1 Saghar_9061 VVQDAQMLKLDG
DARSYTAAVANRAKGGG 1 Saghar_9004 LILDARGGGCEC
DARSYTAAVANRAKGGG 1 Saghar_9043 LILDARGGGCEC
DARSYTAAVANRAKGGG 1 Saghar_9090 LILDARGGGCEC
DASGVTFTWTPSSGKS 1 Saghar_9100 GLRDASGKSAVQ
DASGVTFTWTPSSGKSA 1 Saghar_9100 GLRDASKSAVQG
DATEIHDAADTIETDT 1 Saghar_9063 ATADATTDTATA
DATNVAAAFEEAVR 1 Saghar_9023 SAKDATAVRRVL
DATNVAAAFEEAVR 1 Saghar_9031 SAKDATAVRRVL
DATNVAAAFEEAVRR 1 Saghar_9100 SAKDATVRRVLA
DATNVAAAFEEAVRRVL 1 Saghar_9023 SAKDATRVLATE
DATVHSIVIQDGGLL 1 Saghar_9052 LTSDATGLLVFG
DAVVSQVLDELG 1 Saghar_9063 EESDAVELGLSL
DCRDWSDEPIKE 1 Saghar_9004 MARDCRIKECGT
DDAADADTAIINAEGG 1 Saghar_9052 KGADDAEGGQNN
DDAADADTAIINAEGGQ 1 Saghar_9052 KGADDAGGQNNS
DDAADADTAIINAEGGQN 1 Saghar_9052 KGADDAGQNNSE
DDDKNNDGYIDYAEFA 1 Saghar_9084 VLRDDDEFAKSL
DDDKNNDGYIDYAEFAK 1 Saghar_9084 VLRDDDFAKSLQ
DDDVIIAKEGTS 1 Saghar_9031 SHSDDDGTSVSI
DDEDAPMITGFSDD 1 Saghar_9031 LGEDDESDDVPM
DDEDAPMITGFSDD 1 Saghar_9075 LGEDDESDDVPM
DDEDAPMITGFSDDVP 1 Saghar_9075 LGEDDEDVPMVI
DDEEEAELVPSEV 1 Saghar_9023 GGLDDESEVLMH
DDEKQLMNVEPIHADIL 1 Saghar_9023 VERDDEDILLET
DDEVDVDGTVEEDLGKS 1 Saghar_9031 VRADDEGKSREG
DDEVDVDGTVEEDLGKS 1 Saghar_9090 VRADDEGKSREG
DDEVVQREEEAIQ 1 Saghar_9023 SRTDDEAIQLDG
DDFADLVPFDSWE 1 Saghar_9052 QCFDDFSWEPLM
DDFDLGDAVVDGEND 1 Saghar_9063 SAGDDFENDDPR
DDFDLGDAVVDGENDDPRPP 1 Saghar_9031 SAGDDFRPPNPP
DDFDLGDAVVDGENDDPRPP 1 Saghar_9063 SAGDDFRPPNPP
DDGAEETEEEVVA 1 Saghar_9093 GEFDDGVVAENP
DDGAEETEEEVVAENPC 1 Saghar_9093 GEFDDGNPCQNH
DDGKIVIFQSKPEIQ 1 Saghar_9013 LQADDGEIQYAP
DDGKIVIFQSKPEIQ 1 Saghar_9072 LQADDGEIQYAP
DDGKIVIFQSKPEIQ 1 Saghar_9084 LQADDGEIQYAP
DDGKIVIFQSKPEIQ 1 Saghar_9100 LQADDGEIQYAP
DDGQWSQGLISAAR 1 Saghar_9090 NALDDGAARMVA
DDGRGVSEPLME 1 Saghar_9090 LLKDDGLMENGS
DDGRGVSEPLMEN 1 Saghar_9063 LLKDDGMENGSG
DDGRGVSEPLMEN 1 Saghar_9090 LLKDDGMENGSG
DDGVEHTIQDIAPN 1 Saghar_9060 VVVDDGAPNYSP
DDIAYSEDNPTP 1 Saghar_9023 MMYDDIPTPGIV
DDIAYSEDNPTPG 1 Saghar_9004 MMYDDITPGIVI
DDIAYSEDNPTPG 1 Saghar_9023 MMYDDITPGIVI
DDIAYSEDNPTPG 1 Saghar_9060 MMYDDITPGIVI
DDIAYSEDNPTPG 1 Saghar_9061 MMYDDITPGIVI
DDIAYSEDNPTPG 1 Saghar_9063 MMYDDITPGIVI
DDIAYSEDNPTPG 1 Saghar_9084 MMYDDITPGIVI
DDIAYSEDNPTPGIV 1 Saghar_9004 MMYDDIGIVINR
DDIAYSEDNPTPGIV 1 Saghar_9023 MMYDDIGIVINR
DDIAYSEDNPTPGIV 1 Saghar_9061 MMYDDIGIVINR
DDIAYSEDNPTPGIV 1 Saghar_9063 MMYDDIGIVINR
DDIAYSEDNPTPGIVI 1 Saghar_9023 MMYDDIIVINRP
DDIAYSEDNPTPGIVI 1 Saghar_9061 MMYDDIIVINRP
DDIAYSEDNPTPGIVI 1 Saghar_9063 MMYDDIIVINRP
DDIAYSEDNPTPGIVI 1 Saghar_9084 MMYDDIIVINRP
DDIAYSEDNPTPGIVIN 1 Saghar_9004 MMYDDIVINRPN
DDIAYSEDNPTPGIVIN 1 Saghar_9023 MMYDDIVINRPN
DDIAYSEDNPTPGIVIN 1 Saghar_9061 MMYDDIVINRPN
DDIAYSEDNPTPGIVIN 1 Saghar_9063 MMYDDIVINRPN
DDKENSQVEDIPFE 1 Saghar_9063 TCQDDKPFEMVL
DDKNNDGYIDYAEFA 1 Saghar_9084 LRDDDKEFAKSL
DDKNNDGYIDYAEFAK 1 Saghar_9084 LRDDDKFAKSLQ
DDLEDSMIGPEVVH 1 Saghar_9075 GDLDDLVVHPLV
DDLEDSMIGPEVVHP 1 Saghar_9075 GDLDDLVHPLVP
DDLFGVILAPAKV 1 Saghar_9013 LARDDLAKVVSR
DDLFGVILAPAKVVS 1 Saghar_9013 LARDDLVVSRGG
DDLKDMASKPKESHA 1 Saghar_9090 APLDDLSHAFFT
DDLKDMASKPKESHAF 1 Saghar_9090 APLDDLHAFFTR
DDLKDMASKPKESHAFF 1 Saghar_9090 APLDDLAFFTRE
DDLKWVEENVPSSVTD 1 Saghar_9063 AQEDDLVTDVAL
DDLKWVEENVPSSVTDVA 1 Saghar_9063 AQEDDLDVALPA
DDLSPDCLGHAGLVYEYT 1 Saghar_9090 NSFDDLEYTLGE
DDLTTHAVDAVVN 1 Saghar_9075 VWKDDLVVNAAN
DDNEDTDSSDAENEINEH 1 Saghar_9031 YEEDDNNEHDVV
DDNFESRISDTGSA 1 Saghar_9013 ELTDDNGSAGLM
DDNIAIIDVPVPSFSDSDPA 1 Saghar_9063 IREDDNDPAAII
DDPELCAVTFVDRPVIG 1 Saghar_9100 CSSDDPVIGSSV
DDRADLAKYICENQDS 1 Saghar_9063 ECADDRQDSISS
DDRADLAKYICENQDSIS 1 Saghar_9063 ECADDRSISSKL
DDRADLAKYICENQDSIS 1 Saghar_9084 ECADDRSISSKL
DDRADLAKYICENQDSISS 1 Saghar_9063 ECADDRISSKLK
DDRADLAKYICENQDSISS 1 Saghar_9084 ECADDRISSKLK
DDRADLAKYICENQDSISSK 1 Saghar_9023 ECADDRSSKLKE
DDRADLAKYICENQDSISSK 1 Saghar_9063 ECADDRSSKLKE
DDRADLAKYICENQDSISSKL 1 Saghar_9023 ECADDRSKLKEC
DDSDPDTSLFINVCRDID 1 Saghar_9075 YLVDDSDIDTLR
DDSGKESLIGYRPTEDSKE 1 Saghar_9100 LLVDDSSKEFSX
DDTESKTSDVNETQPPQSE 1 Saghar_9004 LSDDDTQSEXXX
DDTESKTSDVNETQPPQSE 1 Saghar_9060 LSDDDTQSEXXX
DDTESKTSDVNETQPPQSE 1 Saghar_9061 LSDDDTQSEXXX
DDTQFLRFDSDAAIPR 1 Saghar_9072 EYVDDTIPRMEP
DDTSEGAVHYFYDESGVR 1 Saghar_9061 CTFDDTGVRRSY
DDTSEGAVHYFYDESGVRR 1 Saghar_9061 CTFDDTVRRSYT
DDTSEGAVHYFYDESGVRRS 1 Saghar_9061 CTFDDTRRSYTF
DDVALKNFAKYFLHQ 1 Saghar_9060 FDRDDVLHQSHE
DDVALKNFAKYFLHQS 1 Saghar_9060 FDRDDVHQSHEE
DDVALKNFAKYFLHQSH 1 Saghar_9060 FDRDDVQSHEER
DDVALKNFAKYFLHQSH 1 Saghar_9072 FDRDDVQSHEER
DDVALKNFAKYFLHQSHE 1 Saghar_9060 FDRDDVSHEERE
DDVALKNFAKYFLHQSHE 1 Saghar_9063 FDRDDVSHEERE
DDVALKNFAKYFLHQSHE 1 Saghar_9072 FDRDDVSHEERE
DDVALKNFAKYFLHQSHEE 1 Saghar_9072 FDRDDVHEEREH
DDVALKNFAKYFLHQSHEER 1 Saghar_9072 FDRDDVEEREHA
DDVALKNFAKYFLHQSHEER 1 Saghar_9100 FDRDDVEEREHA
DDVALKNFAKYFLHQSHEERE 1 Saghar_9072 FDRDDVEREHAE
DDVALKNFAKYFLHQSHEERE 1 Saghar_9100 FDRDDVEREHAE
DDVILNEPSADAPA 1 Saghar_9063 YIKDDVAPAALY
DDVILNEPSADAPAA 1 Saghar_9063 YIKDDVPAALYQ
DDVIQTGVDNPGHP 1 Saghar_9060 FTLDDVGHPYIM
DDVIQTGVDNPGHPY 1 Saghar_9060 FTLDDVHPYIMT
DDVQGPAAAAHDAG 1 Saghar_9090 QSYDDVDAGITI
DDYHAWNINYKK 1 Saghar_9072 VVGDDYYKKWEN
DDYHAWNINYKK 1 Saghar_9100 VVGDDYYKKWEN
DDYHAWNINYKKW 1 Saghar_9072 VVGDDYKKWENE
DDYHAWNINYKKW 1 Saghar_9100 VVGDDYKKWENE
DDYVPKLYEQLSGK 1 Saghar_9013 AEWDDYSGKXXX
DEADEKTYNDALFR 1 Saghar_721 FISDEALFRYNG
DEADEKTYNDALFR 1 Saghar_9004 FISDEALFRYNG
DEAVAVLQAHQAKEAAQK 1 Saghar_9060 SKVDEAAQKAVN
DEDAPMITGFSDD 1 Saghar_9075 GEDDEDSDDVPM
DEDAPMITGFSDDVP 1 Saghar_9075 GEDDEDDVPMVI
DEDIYLLGKATLPG 1 Saghar_9061 QGTDEDLPGFRT
DEDIYLLGKATLPGFR 1 Saghar_9072 QGTDEDGFRTIH
DEDTGLPAHARYV 1 Saghar_9052 QAFDEDRYVKLE
DEDTGLPAHARYV 1 Saghar_9090 QAFDEDRYVKLE
DEDTGLPAHARYVK 1 Saghar_9052 QAFDEDYVKLED
DEDTGLPAHARYVK 1 Saghar_9090 QAFDEDYVKLED
DEEDESAVGADKIQ 1 Saghar_9023 LYSDEEKIQMTW
DEEESDAVVSQVLDE 1 Saghar_9075 DEEDEELDELGL
DEEESDAVVSQVLDE 1 Saghar_9090 DEEDEELDELGL
DEEGAKIVKDLMSKAEKN 1 Saghar_9090 SLFDEEEKNGVK
DEEGAKIVKDLMSKAEKNGVK 1 Saghar_9090 SLFDEEGVKITL
DEELQEMIDEADRDG 1 Saghar_9084 NLTDEERDGDGE
DEEMKDLLDFADVT 1 Saghar_9063 IDEDEEDVTYEK
DEEPAQEEPEPIT 1 Saghar_9023 TLEDEEPITASG
DEEQLFSVDLKKSEAVW 1 Saghar_9060 HEFDEEAVWRLP
DEGAVISQISDIS 1 Saghar_9090 CSRDEGDISNRD
DEGEPRDHPASERTP 1 Saghar_9031 EEGDEGRTPLLG
DEGFVIPDEGGPQ 1 Saghar_9075 YATDEGGPQEEQ
DEGFVIPDEGGPQ 1 Saghar_9084 YATDEGGPQEEQ
DEMAKYDLPASIN 1 Saghar_9061 FSYDEMSINFIL
DEMAKYDLPASIN 1 Saghar_9084 FSYDEMSINFIL
DEMAKYDLPASINFI 1 Saghar_9061 FSYDEMNFILNK
DEQAIVDVVANRSNDQR 1 Saghar_9052 FGTDEQDQRQKI
DEQDTDYDHVADG 1 Saghar_9060 RQEDEQADGGLQ
DEQEEAAAAAAEPGPDPS 1 Saghar_9090 KFVDEQDPSEVD
DEQGFGGAFPARSFST 1 Saghar_9090 GARDEQFSTGSD
DEQGFGGAFPARSFSTG 1 Saghar_9090 GARDEQSTGSDL
DEQLGSIADRTIQ 1 Saghar_9063 NISDEQTIQEAD
DEQLGSIADRTIQE 1 Saghar_9060 NISDEQIQEADQ
DEQLGSIADRTIQE 1 Saghar_9063 NISDEQIQEADQ
DEQLGSIADRTIQEA 1 Saghar_9063 NISDEQQEADQD
DERRALSFFHQKGLQDFD 1 Saghar_9072 YAGDERDFDTLL
DESQANHFAVHHDE 1 Saghar_9072 TGWDESHDEEKD
DESQANHFAVHHDE 1 Saghar_9100 TGWDESHDEEKD
DESQANHFAVHHDEE 1 Saghar_9072 TGWDESDEEKDV
DESQANHFAVHHDEE 1 Saghar_9100 TGWDESDEEKDV
DESQANHFAVHHDEEK 1 Saghar_9100 TGWDESEEKDVI
DESQANHFAVHHDEEKD 1 Saghar_9072 TGWDESEKDVIT
DESQANHFAVHHDEEKD 1 Saghar_9100 TGWDESEKDVIT
DETYTREMPFKINQE 1 Saghar_9023 EPFDETNQEEQR
DEVVQREEEAIQ 1 Saghar_9023 RTDDEVAIQLDG
DEYLKQVIDVLETDK 1 Saghar_9063 LYYDEYTDKHFR
DEYYQFCYVDEDGVVR 1 Saghar_9061 PKDDEYVVRGAS
DFADLVPFDSWE 1 Saghar_9052 CFDDFASWEPLM
DFDLGDAVVDGEN 1 Saghar_9031 AGDDFDGENDDP
DFDLGDAVVDGEND 1 Saghar_9063 AGDDFDENDDPR
DFDLGDAVVDGENDDPRPP 1 Saghar_9031 AGDDFDRPPNPP
DFDLGDAVVDGENDDPRPP 1 Saghar_9093 AGDDFDRPPNPP
DFEAAEDNELTFK 1 Saghar_9063 AIYDFETFKAGE
DFEAVEDNELTFK 1 Saghar_9063 ALYDFETFKHGE
DFEAVEDNELTFKH 1 Saghar_9063 ALYDFEFKHGEI
DFEPVQTLLLSSKKGNR 1 Saghar_9060 LFQDFEGNRFVY
DFFNKGIYDIHVG 1 Saghar_9063 WTGDFFHVGLRG
DFGDSSGTLISRAL 1 Saghar_9013 YTWDFGRALVVT
DFLKAVDTNRASVGQDSPEP 1 Saghar_9052 RNLDFLPEPRSF
DFNNHGCQGGLPSQAFEYI 1 Saghar_9090 CAQDFNEYILYN
DFNNWKDWEDDSDE 1 Saghar_9004 LSVDFNSDEDMS
DFVGKLETLDEDAAQ 1 Saghar_9093 IDYDFVAAQLLQ
DFYPGAVTVAWKADSSP 1 Saghar_9061 LISDFYSSPVKA
DFYPGAVTVAWKADSSP 1 Saghar_9084 LISDFYSSPVKA
DFYPGAVTVAWKADSSPV 1 Saghar_9084 LISDFYSPVKAG
DFYPGAVTVAWKADSSPVK 1 Saghar_9061 LISDFYPVKAGV
DFYPGAVTVAWKADSSPVK 1 Saghar_9084 LISDFYPVKAGV
DFYPGSIQVRWFLN 1 Saghar_9052 HVTDFYFLNGQE
DGADGAFYPDEIQ 1 Saghar_9084 ETRDGAEIQRPP
DGADGAFYPDEIQRPP 1 Saghar_721 ETRDGARPPVRV
DGADGAFYPDEIQRPP 1 Saghar_9004 ETRDGARPPVRV
DGADGAFYPDEIQRPPV 1 Saghar_721 ETRDGAPPVRVP
DGADGAFYPDEIQRPPV 1 Saghar_9004 ETRDGAPPVRVP
DGADGAFYPDEIQRPPV 1 Saghar_9061 ETRDGAPPVRVP
DGADGAFYPDEIQRPPV 1 Saghar_9084 ETRDGAPPVRVP
DGAQLYMIDPSGVS 1 Saghar_9061 SVNDGAGVSYGY
DGAQLYMIDPSGVSYG 1 Saghar_9061 SVNDGASYGYWG
DGDGQVNYEEFVQMMTAK 1 Saghar_9013 ADIDGDTAKXXX
DGDIAGAPASSPEAPP 1 Saghar_9090 HVEDGDAPPAEQ
DGDIAGAPASSPEAPPA 1 Saghar_9090 HVEDGDPPAEQD
DGDLDVVFASSSKCGKDK 1 Saghar_9072 YLQDGDKDKTKS
DGDLDVVFASSSKCGKDK 1 Saghar_9075 YLQDGDKDKTKS
DGDLDVVFASSSKCGKDK 1 Saghar_9100 YLQDGDKDKTKS
DGDLERFLSSAAAVSKEHP 1 Saghar_9090 AYTDGDEHPVVI
DGDLTLYQSNTILR 1 Saghar_9013 KFQDGDILRHLG
DGDVVHGFYNPAVS 1 Saghar_9072 VIVDGDAVSRIV
DGDVVHGFYNPAVS 1 Saghar_9100 VIVDGDAVSRIV
DGDVVHGFYNPAVSR 1 Saghar_9072 VIVDGDVSRIVE
DGDVVHGFYNPAVSR 1 Saghar_9100 VIVDGDVSRIVE
DGDVVHGFYNPAVSRIVE 1 Saghar_9043 VIVDGDIVEAGC
DGDVVHGFYNPAVSRIVE 1 Saghar_9072 VIVDGDIVEAGC
DGDVVHGFYNPAVSRIVE 1 Saghar_9100 VIVDGDIVEAGC
DGDVVHGFYNPAVSRIVEAG 1 Saghar_9043 VIVDGDEAGCVC
DGDVVHGFYNPAVSRIVEAG 1 Saghar_9072 VIVDGDEAGCVC
DGDVVHGFYNPAVSRIVEAG 1 Saghar_9100 VIVDGDEAGCVC
DGGNKVVISGFGDPLICDN 1 Saghar_9004 SLLDGGCDNQVS
DGGNKVVISGFGDPLICDNQ 1 Saghar_9004 SLLDGGDNQVST
DGHLNRGFHQEVFL 1 Saghar_9084 LEMDGHVFLGKD
DGHLNRGFHQEVFLG 1 Saghar_9084 LEMDGHFLGKDL
DGIFEVKSTAGDTH 1 Saghar_9072 TIEDGIDTHLGG
DGIFEVKSTAGDTHLG 1 Saghar_9052 TIEDGIHLGGED
DGIPHLVLSPSTVFFG 1 Saghar_9075 THTDGIFFGAFA
DGIPHLVLSPSTVFFGA 1 Saghar_9075 THTDGIFGAFAL
DGIPHLVLSPSTVFFGA 1 Saghar_9093 THTDGIFGAFAL
DGKIVIFQSKPEIQ 1 Saghar_9013 QADDGKEIQYAP
DGKIVIFQSKPEIQ 1 Saghar_9084 QADDGKEIQYAP
DGLHNFSDGLAIGAA 1 Saghar_9061 IMGDGLGAAFTE
DGNTLYVGAREAILAL 1 Saghar_9072 LSGDGNLALDIQ
DGPASTAFQEHVS 1 Saghar_9072 WYVDGPHVSRIP
DGPASTAFQEHVS 1 Saghar_9100 WYVDGPHVSRIP
DGPASTAFQEHVSR 1 Saghar_9072 WYVDGPVSRIPD
DGPASTAFQEHVSR 1 Saghar_9100 WYVDGPVSRIPD
DGPASTAFQEHVSRIPD 1 Saghar_9100 WYVDGPIPDYLW
DGPASTAFQEHVSRIPDY 1 Saghar_9100 WYVDGPPDYLWM
DGPITITIVNRD 1 Saghar_9031 NAFDGPNRDGTR
DGPITITIVNRD 1 Saghar_9052 NAFDGPNRDGTR
DGPITITIVNRDG 1 Saghar_9031 NAFDGPRDGTRY
DGPITITIVNRDG 1 Saghar_9052 NAFDGPRDGTRY
DGPITITIVNRDG 1 Saghar_9100 NAFDGPRDGTRY
DGPITITIVNRDGT 1 Saghar_9031 NAFDGPDGTRYV
DGPITITIVNRDGTR 1 Saghar_9031 NAFDGPGTRYVQ
DGPITITIVNRDGTR 1 Saghar_9061 NAFDGPGTRYVQ
DGPVVTDPKAPNVV 1 Saghar_9023 LLGDGPNVVVTR
DGPVVTDPKAPNVVVT 1 Saghar_9023 LLGDGPVVTRLT
DGQKLKDWHDKEAIR 1 Saghar_9004 FLGDGQAIRRDA
DGQKLKDWHDKEAIR 1 Saghar_9061 FLGDGQAIRRDA
DGQKLKDWHDKEAIRRD 1 Saghar_9004 FLGDGQRRDAQR
DGQKLKDWHDKEAIRRD 1 Saghar_9061 FLGDGQRRDAQR
DGQSYDDVQGPAAAAHDAG 1 Saghar_9090 IVTDGQDAGITI
DGSKVTTVVATPGQGPD 1 Saghar_9060 RDKDGSGPDRPQ
DGTFQKWAAVVVPSGEEQRY 1 Saghar_9031 PAGDGTQRYTCH
DGTTTATVLARSIAK 1 Saghar_9013 EAGDGTIAKEGF
DGVIKVFNDMKVRK 1 Saghar_9013 AVSDGVVRKSST
DGVIKVFNDMKVRKS 1 Saghar_9013 AVSDGVRKSSTP
DGVIKVFNDMKVRKSSTPE 1 Saghar_9100 AVSDGVTPEEVK
DGVTHTVPIYDGNA 1 Saghar_9060 DSGDGVGNALPH
DGVTHTVPIYEG 1 Saghar_9031 DSGDGVYEGYAL
DGVTHTVPIYEG 1 Saghar_9052 DSGDGVYEGYAL
DGVTHTVPIYEG 1 Saghar_9060 DSGDGVYEGYAL
DGVTHTVPIYEG 1 Saghar_9093 DSGDGVYEGYAL
DGVTHTVPIYEGY 1 Saghar_9052 DSGDGVEGYALP
DGVTHTVPIYEGYA 1 Saghar_9031 DSGDGVGYALPH
DGVTHTVPIYEGYA 1 Saghar_9052 DSGDGVGYALPH
DGVTHTVPIYEGYA 1 Saghar_9060 DSGDGVGYALPH
DHEATLRCWALGFY 1 Saghar_9004 PISDHEGFYPAE
DHEATLRCWALGFYP 1 Saghar_9004 PISDHEFYPAEI
DHEATLRCWALGFYP 1 Saghar_9052 PISDHEFYPAEI
DHEATLRCWALGFYPA 1 Saghar_9004 PISDHEYPAEIT
DHEATLRCWALGFYPA 1 Saghar_9052 PISDHEYPAEIT
DHEATLRCWALGFYPA 1 Saghar_9072 PISDHEYPAEIT
DHEATLRCWALGFYPA 1 Saghar_9100 PISDHEYPAEIT
DHEATLRCWALGFYPAE 1 Saghar_9004 PISDHEPAEITL
DHEATLRCWALGFYPAE 1 Saghar_9063 PISDHEPAEITL
DHEATLRCWALGFYPAEI 1 Saghar_9004 PISDHEAEITLT
DHEATLRCWALGFYPAEIT 1 Saghar_9004 PISDHEEITLTW
DHFVKLISWYDNEFG 1 Saghar_721 ALNDHFEFGYSN
DHFVKLISWYDNEFGYS 1 Saghar_721 ALNDHFGYSNRV
DHGGIITAIAQG 1 Saghar_9090 TWGDHGAQGMET
DHGGIITAIAQGMET 1 Saghar_9052 TWGDHGMETNEL
DHGGIITAIAQGMET 1 Saghar_9093 TWGDHGMETNEL
DHGGIITAIAQGMETN 1 Saghar_9093 TWGDHGETNELK
DHLFFKYYGTREAVIA 1 Saghar_9072 IQTDHLVIAQIS
DHNTKTTTWEDPRLK 1 Saghar_9004 FFIDHNRLKFPV
DHSLSTVCNPPSAA 1 Saghar_9060 CVLDHSSAACQT
DHSLSTVCNPPSAAC 1 Saghar_9060 CVLDHSAACQTP
DHTYEGLDIDQT 1 Saghar_9023 MEEDHTDQTATY
DHTYEGLDIDQTA 1 Saghar_9023 MEEDHTQTATYE
DHTYEGLDIDQTAT 1 Saghar_9023 MEEDHTTATYED
DIAAELARNLIDED 1 Saghar_9100 KVCDIADEDGNN
DIAFHFNPRFEDG 1 Saghar_9072 SGNDIAEDGGYV
DIAFHFNPRFEDG 1 Saghar_9100 SGNDIAEDGGYV
DIAFHFNPRFEDGG 1 Saghar_9072 SGNDIADGGYVV
DIAFHFNPRFEDGG 1 Saghar_9100 SGNDIADGGYVV
DIAHRIVAPGKG 1 Saghar_9072 ELSDIAGKGILA
DIAHRIVAPGKG 1 Saghar_9100 ELSDIAGKGILA
DIAHRIVAPGKGILAADES 1 Saghar_9043 ELSDIADESTGS
DIAYSEDNPTPG 1 Saghar_9061 MYDDIATPGIVI
DIAYSEDNPTPGIVIN 1 Saghar_9061 MYDDIAVINRPN
DICKNYISQYSEIAIQ 1 Saghar_721 GMADICAIQMMM
DIDAGAIGQRLSNGL 1 Saghar_9090 SVEDIDNGLARL
DIDANGILNVSAV 1 Saghar_9090 VTFDIDSAVDKS
DIDANGILNVSAVD 1 Saghar_9090 VTFDIDAVDKST
DIDANGILNVSAVDK 1 Saghar_9090 VTFDIDVDKSTG
DIDANGILNVSAVDKS 1 Saghar_9090 VTFDIDDKSTGK
DIDANGILNVSAVDKST 1 Saghar_9090 VTFDIDKSTGKE
DIDANGILNVSAVDKSTG 1 Saghar_9090 VTFDIDSTGKEN
DIDANGILNVSAVDKSTGKE 1 Saghar_9060 VTFDIDGKENKI
DIDANGILNVSAVDKSTGKE 1 Saghar_9090 VTFDIDGKENKI
DIDANGILNVSAVDKSTGKEN 1 Saghar_9060 VTFDIDKENKIT
DIDANGILNVSAVDKSTGKEN 1 Saghar_9090 VTFDIDKENKIT
DIDGDGQVNYEE 1 Saghar_9031 READIDYEEFVQ
DIDGDGQVNYEEFVQMMTAK 1 Saghar_9013 READIDTAKXXX
DIGAKIAAVQFT 1 Saghar_9090 EISDIGQFTYDQ
DIGAKIAAVQFTYDQR 1 Saghar_9043 EISDIGDQRTEF
DIGVAEAERDAG 1 Saghar_9031 RDADIGDAGIRE
DIHKKIALVKKLAFAFG 1 Saghar_9061 VLNDIHAFGDRN
DIHMKQVGYEDQWL 1 Saghar_9004 PTVDIHQWLQLL
DIHYGSGSLSGYL 1 Saghar_9043 TSFDIHGYLSQD
DILFTTALPTRIA 1 Saghar_9043 VISDILRIAYYA
DILFTTALPTRIA 1 Saghar_9052 VISDILRIAYYA
DILFTTALPTRIAY 1 Saghar_9100 VISDILIAYYAM
DILRTLYHEHIIK 1 Saghar_9072 QEIDILIIKYKG
DINDNCPTLIEPVQ 1 Saghar_9063 NVEDINPVQTIC
DINEIFKDLGMMIHEQ 1 Saghar_9063 DIMDINHEQGDV
DINEIFKDLGMMIHEQG 1 Saghar_9063 DIMDINEQGDVI
DINEIFKDLGMMIHEQGDV 1 Saghar_9013 DIMDINGDVIDS
DINTDGAVNFQE 1 Saghar_9084 KELDINFQEFLI
DINTDGAVNFQEF 1 Saghar_9084 KELDINQEFLIL
DINTDGAVNFQEFL 1 Saghar_9084 KELDINEFLILV
DIQDLKFGVEQDVD 1 Saghar_9075 SEKDIQDVDMVF
DIQDLKFGVEQDVDM 1 Saghar_9031 SEKDIQVDMVFA
DIQTFKVIEEAV 1 Saghar_9052 GFWDIQEAVYFH
DIRDCAAVKVFHRPW 1 Saghar_9052 QDYDIRRPWRRG
DIRDCAAVKVFHRPW 1 Saghar_9075 QDYDIRRPWRRG
DIRDIQDENQLL 1 Saghar_9063 LYRDIRQLLVAD
DIRDIQDENQLLV 1 Saghar_9063 LYRDIRLLVADV
DIRRIPIHNEDIT 1 Saghar_9100 LGEDIRDITYDE
DISASSSWSDSTAARH 1 Saghar_9061 PDSDISARHSRL
DISASSSWSDSTAARHS 1 Saghar_9061 PDSDISRHSRLE
DISAYTYERTLMMEQR 1 Saghar_9090 HDSDISEQRSQM
DISDEFSEAIKAFRGQ 1 Saghar_9090 HKLDISRGQDDK
DISERQVSTEEAQ 1 Saghar_9075 NKIDISEAQAWC
DISKSLIRNPAESGQL 1 Saghar_9060 GSLDISGQLATP
DISKSLIRNPAESGQL 1 Saghar_9061 GSLDISGQLATP
DITSDSENSNFR 1 Saghar_9093 ILKDITNFRNEI
DITSDSENSNFRN 1 Saghar_9093 ILKDITFRNEIQ
DITSDSENSNFRNE 1 Saghar_9093 ILKDITRNEIQS
DIYETLKSNNMKLE 1 Saghar_9004 AALDIYKLEEVV
DIYLLGKATLPGFR 1 Saghar_9072 TDEDIYGFRTIH
DKDGDGTITTKELG 1 Saghar_9031 SLFDKDELGTVM
DKDGDGTITTKELGTV 1 Saghar_9031 SLFDKDGTVMRS
DKDGSKVTTVVATPGQGPD 1 Saghar_9060 VSRDKDGPDRPQ
DKDPFWWNEAVPIWVT 1 Saghar_9060 DSNDKDWVTNQL
DKDTELGIADAVIA 1 Saghar_9063 VVRDKDVIAVDG
DKDTELGIADAVIAV 1 Saghar_9063 VVRDKDIAVDGI
DKDTELGIADAVIAVD 1 Saghar_9063 VVRDKDAVDGIN
DKDTELGIADAVIAVDG 1 Saghar_9063 VVRDKDVDGINH
DKDTELGIADAVIAVDGINHD 1 Saghar_9063 VVRDKDNHDVTT
DKDVIAINQDPLGKQG 1 Saghar_9060 LLQDKDKQGYQL
DKDVIAINQDPLGKQGYQ 1 Saghar_9060 LLQDKDGYQLRQ
DKEETKDWILPSDYD 1 Saghar_9004 GKMDKEDYDHAE
DKEETKDWILPSDYD 1 Saghar_9084 GKMDKEDYDHAE
DKEETKDWILPSDYDH 1 Saghar_9004 GKMDKEYDHAEA
DKEETKDWILPSDYDH 1 Saghar_9061 GKMDKEYDHAEA
DKEETKDWILPSDYDH 1 Saghar_9084 GKMDKEYDHAEA
DKEETKDWILPSDYDHA 1 Saghar_9004 GKMDKEDHAEAE
DKEETKDWILPSDYDHA 1 Saghar_9084 GKMDKEDHAEAE
DKKAVIQHFQEKVE 1 Saghar_9072 PKADKKKVESLE
DKKAVIQHFQEKVESL 1 Saghar_9072 PKADKKESLEQE
DKKAVIQHFQEKVESLE 1 Saghar_9072 PKADKKSLEQEA
DKKAVIQHFQEKVESLE 1 Saghar_9084 PKADKKSLEQEA
DKSITDSTVRVIWAYHHE 1 Saghar_9052 DINDKSHHEDAG
DKSITDSTVRVIWAYHHED 1 Saghar_9052 DINDKSHEDAGE
DLAGTAPKLPGPQ 1 Saghar_9090 LFGDLAGPQQQE
DLDETISIVEANPR 1 Saghar_9060 DLEDLDNPRKFN
DLDETISIVEANPRKFN 1 Saghar_9084 DLEDLDKFNLDA
DLDLFRVDKGGD 1 Saghar_9013 MVLDLDGGDPAL
DLDLVRAAMAQVIGDR 1 Saghar_9013 RHYDLDGDRVPK
DLDLVRAAMAQVIGDR 1 Saghar_9090 RHYDLDGDRVPK
DLDVVFASSSKCGKDK 1 Saghar_9075 QDGDLDKDKTKS
DLEADIIGDTSGHFQ 1 Saghar_9023 YERDLEHFQKML
DLEDLDETISIVEANPR 1 Saghar_9052 IEWDLENPRKFN
DLEDLDETISIVEANPR 1 Saghar_9060 IEWDLENPRKFN
DLEDLDETISIVEANPR 1 Saghar_9075 IEWDLENPRKFN
DLEDLDETISIVEANPRK 1 Saghar_9052 IEWDLEPRKFNL
DLEDLDETISIVEANPRK 1 Saghar_9060 IEWDLEPRKFNL
DLEDLDETISIVEANPRK 1 Saghar_9075 IEWDLEPRKFNL
DLEDLDETISIVEANPRKF 1 Saghar_9052 IEWDLERKFNLD
DLEDLDETISIVEANPRKF 1 Saghar_9060 IEWDLERKFNLD
DLEDLDETISIVEANPRKF 1 Saghar_9075 IEWDLERKFNLD
DLEDSMIGPEVVH 1 Saghar_9075 DLDDLEVVHPLV
DLEDSMIGPEVVHP 1 Saghar_9075 DLDDLEVHPLVP
DLEGDGLADVAVGAESQ 1 Saghar_9090 GVKDLEESQMIV
DLELSWNLNGLQ 1 Saghar_9004 KSQDLEGLQADL
DLELSWNLNGLQA 1 Saghar_9004 KSQDLELQADLS
DLEQLAKMLGHSADETIGVVH 1 Saghar_9063 ILKDLEVVHLVL
DLERQEDEQDTDYDHVADGGL 1 Saghar_9060 TDNDLEGGLQAD
DLFQKILVPIQQVLKEG 1 Saghar_9060 LNEDLFKEGHLE
DLGDAVVDGENDD 1 Saghar_9031 DDFDLGNDDPRP
DLGDAVVDGENDDPRPP 1 Saghar_9031 DDFDLGRPPNPP
DLGDAVVDGENDDPRPPN 1 Saghar_9031 DDFDLGPPNPPK
DLGDAVVDGENDDPRPPNPP 1 Saghar_9031 DDFDLGNPPKPM
DLGDAVVDGENDDPRPPNPP 1 Saghar_9063 DDFDLGNPPKPM
DLIDWTDGIAREVQ 1 Saghar_9061 LEKDLIEVQDIV
DLIDWTDGIAREVQDIV 1 Saghar_9090 LEKDLIDIVEKY
DLINSHADVNAVDDL 1 Saghar_9061 MLEDLIDDLGKS
DLKGEFIWVDGSH 1 Saghar_721 RNLDLKGSHVDY
DLKGEFIWVDGSH 1 Saghar_9004 RNLDLKGSHVDY
DLKGEFIWVDGSHV 1 Saghar_9004 RNLDLKSHVDYS
DLKGEFIWVDGSHVD 1 Saghar_721 RNLDLKHVDYSN
DLKGEFIWVDGSHVD 1 Saghar_9004 RNLDLKHVDYSN
DLKGEFIWVDGSHVD 1 Saghar_9061 RNLDLKHVDYSN
DLKVDKVIQAQTAFS 1 Saghar_9075 SLEDLKAFSANP
DLKVDKVIQAQTAFSA 1 Saghar_9075 SLEDLKFSANPA
DLKVHFLTDPENEM 1 Saghar_9093 RFEDLKNEMKEK
DLKVHFLTDPENEMK 1 Saghar_9023 RFEDLKEMKEKL
DLKVHFLTDPENEMK 1 Saghar_9093 RFEDLKEMKEKL
DLKVHFLTDPENEMKEK 1 Saghar_9093 RFEDLKKEKLLK
DLKVHFLTDPENEMKEKL 1 Saghar_9093 RFEDLKEKLLKE
DLNQYRADIKEMGLS 1 Saghar_9072 FVRDLNGLSLQW
DLNQYRADIKEMGLS 1 Saghar_9100 FVRDLNGLSLQW
DLNQYRADIKEMGLSL 1 Saghar_9043 FVRDLNLSLQWL
DLNQYRADIKEMGLSL 1 Saghar_9072 FVRDLNLSLQWL
DLNQYRADIKEMGLSL 1 Saghar_9100 FVRDLNLSLQWL
DLNQYRADIKEMGLSLQ 1 Saghar_9043 FVRDLNSLQWLY
DLNQYRADIKEMGLSLQ 1 Saghar_9072 FVRDLNSLQWLY
DLNQYRADIKEMGLSLQ 1 Saghar_9100 FVRDLNSLQWLY
DLPAEPAAARGGGGGGGGGG 1 Saghar_9090 ERRDLPGGGGGR
DLPAEPAAARGGGGGGGGGGG 1 Saghar_9090 ERRDLPGGGGRG
DLQAFQGHGAGNL 1 Saghar_9072 RIGDLQGNLAGL
DLQAFQGHGAGNL 1 Saghar_9100 RIGDLQGNLAGL
DLQFLLRETKLFVG 1 Saghar_9061 SGRDLQFVGLGF
DLQFLLRETKLFVGLG 1 Saghar_9061 SGRDLQGLGFPY
DLRENTEFTDHELQ 1 Saghar_9004 VLQDLRELQEWY
DLRENTEFTDHELQEW 1 Saghar_9004 VLQDLRQEWYKG
DLRRRLWVIFPGEE 1 Saghar_9061 SPQDLRGEEGLD
DLRRRLWVIFPGEEG 1 Saghar_9061 SPQDLREEGLDY
DLRSWTAVDTAA 1 Saghar_9060 LNEDLRTAAQIS
DLRSWTAVDTAA 1 Saghar_9072 LNEDLRTAAQIS
DLRSWTAVDTAAQ 1 Saghar_9023 LNEDLRAAQISE
DLRSWTAVDTAAQ 1 Saghar_9031 LNEDLRAAQISE
DLRSWTAVDTAAQ 1 Saghar_9060 LNEDLRAAQISE
DLRSWTAVDTAAQ 1 Saghar_9072 LNEDLRAAQISE
DLRSWTAVDTAAQ 1 Saghar_9090 LNEDLRAAQISE
DLRSWTAVDTAAQ 1 Saghar_9100 LNEDLRAAQISE
DLRSWTAVDTAAQI 1 Saghar_9060 LNEDLRAQISEQ
DLRSWTAVDTAAQIS 1 Saghar_9023 LNEDLRQISEQK
DLRSWTAVDTAAQIS 1 Saghar_9031 LNEDLRQISEQK
DLRSWTAVDTAAQIS 1 Saghar_9060 LNEDLRQISEQK
DLRSWTAVDTAAQIS 1 Saghar_9072 LNEDLRQISEQK
DLRSWTAVDTAAQIS 1 Saghar_9075 LNEDLRQISEQK
DLRSWTAVDTAAQIS 1 Saghar_9100 LNEDLRQISEQK
DLRSWTAVDTAAQISE 1 Saghar_9031 LNEDLRISEQKS
DLRSWTAVDTAAQISE 1 Saghar_9052 LNEDLRISEQKS
DLRSWTAVDTAAQISE 1 Saghar_9072 LNEDLRISEQKS
DLRSWTAVDTAAQISE 1 Saghar_9090 LNEDLRISEQKS
DLRSWTAVDTAAQISE 1 Saghar_9100 LNEDLRISEQKS
DLRSWTAVDTAAQISEQ 1 Saghar_9031 LNEDLRSEQKSN
DLRSWTAVDTAAQISEQ 1 Saghar_9052 LNEDLRSEQKSN
DLRSWTAVDTAAQISEQ 1 Saghar_9072 LNEDLRSEQKSN
DLRSWTAVDTAAQISEQ 1 Saghar_9090 LNEDLRSEQKSN
DLRSWTAVDTAAQISEQ 1 Saghar_9100 LNEDLRSEQKSN
DLRSWTAVDTAAQISEQK 1 Saghar_9013 LNEDLREQKSND
DLRSWTAVDTAAQISEQK 1 Saghar_9031 LNEDLREQKSND
DLRSWTAVDTAAQISEQK 1 Saghar_9052 LNEDLREQKSND
DLRSWTAVDTAAQISEQKS 1 Saghar_9052 LNEDLRQKSNDA
DLRSWTAVDTAAQISEQKSN 1 Saghar_9013 LNEDLRKSNDAS
DLRSWTAVDTAAQISEQKSND 1 Saghar_9013 LNEDLRSNDASE
DLTIDYADQRLY 1 Saghar_9004 RANDLTRLYWTD
DLTQKDLLQQVP 1 Saghar_9090 KKWDLTQVPNAH
DMCDLEEFCDGRHP 1 Saghar_9004 PKKDMCRHPECP
DMTSEEVMSLMS 1 Saghar_9093 HLGDMTLMSSLR
DMVNDGVEDLRCK 1 Saghar_9063 ALVDMVRCKYIS
DNEDTDSSDAENEINEH 1 Saghar_9031 EEDDNENEHDVV
DNETFAGGVHPAIA 1 Saghar_9043 VFTDNEAIALRE
DNETFAGGVHPAIA 1 Saghar_9090 VFTDNEAIALRE
DNETFAGGVHPAIAL 1 Saghar_9043 VFTDNEIALREY
DNIRNWIRNIEEHASADVE 1 Saghar_9013 KSFDNIDVEKMI
DNIRNWIRNIEEHASADVE 1 Saghar_9072 KSFDNIDVEKMI
DNIRNWIRNIEEHASADVE 1 Saghar_9100 KSFDNIDVEKMI
DNLEGLSWVDYGERA 1 Saghar_9084 GDYDNLERAELD
DNPKIVHAFDMEDLGDK 1 Saghar_721 IQKDNPGDKAVY
DPAAPDVGSVPPVEVV 1 Saghar_9090 TQQDPAEVVYSQ
DPAFYMLKGKLQ 1 Saghar_9072 DYEDPAKLQYEL
DPAFYMLKGKLQYE 1 Saghar_9004 DYEDPAQYELQY
DPAFYMLKGKLQYE 1 Saghar_9043 DYEDPAQYELQY
DPAFYMLKGKLQYELQ 1 Saghar_9043 DYEDPAELQYRN
DPAFYMLKGKLQYELQ 1 Saghar_9063 DYEDPAELQYRN
DPAVIRSLTLEPD 1 Saghar_9013 EGKDPAEPDPII
DPAVIRSLTLEPD 1 Saghar_9023 EGKDPAEPDPII
DPAVIRSLTLEPD 1 Saghar_9031 EGKDPAEPDPII
DPAVIRSLTLEPD 1 Saghar_9052 EGKDPAEPDPII
DPAVIRSLTLEPD 1 Saghar_9093 EGKDPAEPDPII
DPAVIRSLTLEPDP 1 Saghar_9013 EGKDPAPDPIIV
DPAVIRSLTLEPDP 1 Saghar_9093 EGKDPAPDPIIV
DPAVIRSLTLEPDPI 1 Saghar_9023 EGKDPADPIIVP
DPAVIRSLTLEPDPI 1 Saghar_9052 EGKDPADPIIVP
DPAVIRSLTLEPDPI 1 Saghar_9072 EGKDPADPIIVP
DPAVIRSLTLEPDPI 1 Saghar_9093 EGKDPADPIIVP
DPAVIRSLTLEPDPI 1 Saghar_9100 EGKDPADPIIVP
DPAVWWVSQFVKY 1 Saghar_9061 VHGDPAVKYLIR
DPAYLHYYDPAGAED 1 Saghar_9061 LREDPAAEDPLG
DPAYLHYYDPAGAEDP 1 Saghar_9061 LREDPAEDPLGA
DPAYLHYYDPAGAEDP 1 Saghar_9084 LREDPAEDPLGA
DPAYLHYYDPAGAEDPL 1 Saghar_9061 LREDPADPLGAI
DPDGSWAQIAEK 1 Saghar_9043 WIQDPDAEKRAV
DPDGSWAQIAEK 1 Saghar_9075 WIQDPDAEKRAV
DPDGSWAQIAEKR 1 Saghar_9043 WIQDPDEKRAVL
DPDGSWAQIAEKR 1 Saghar_9075 WIQDPDEKRAVL
DPDGSWAQIAEKRA 1 Saghar_9100 WIQDPDKRAVLA
DPDPEDFADEQSLVGRFI 1 Saghar_9031 PVEDPDRFIHLL
DPDPEDFADEQSLVGRFI 1 Saghar_9090 PVEDPDRFIHLL
DPDQITNIAKTID 1 Saghar_9093 LTADPDTIDPEL
DPDQITNIAKTIDPELL 1 Saghar_9093 LTADPDELLGKM
DPDQITNIAKTIDPELLG 1 Saghar_9093 LTADPDLLGKMN
DPDQITNIAKTIDPELLGK 1 Saghar_9093 LTADPDLGKMNY
DPDQITNIAKTIDPELLGKM 1 Saghar_9093 LTADPDGKMNYR
DPDTSLFINVCRD 1 Saghar_9031 DDSDPDCRDIDT
DPDTSLFINVCRDID 1 Saghar_9031 DDSDPDDIDTLR
DPDTSLFINVCRDID 1 Saghar_9063 DDSDPDDIDTLR
DPDTSLFINVCRDID 1 Saghar_9075 DDSDPDDIDTLR
DPDTSLFINVCRDIDT 1 Saghar_9031 DDSDPDIDTLRD
DPDTSLFINVCRDIDT 1 Saghar_9060 DDSDPDIDTLRD
DPDTSLFINVCRDIDT 1 Saghar_9063 DDSDPDIDTLRD
DPDTSLFINVCRDIDTL 1 Saghar_9060 DDSDPDDTLRDP
DPDTSLFINVCRDIDTLR 1 Saghar_9060 DDSDPDTLRDPG
DPDTSLFINVCRDIDTLR 1 Saghar_9063 DDSDPDTLRDPG
DPDTSLFINVCRDIDTLRDPG 1 Saghar_9060 DDSDPDDPGSQL
DPEHYLINVCKSLAP 1 Saghar_9060 GTGDPELAPQAG
DPEHYLINVCKSLAP 1 Saghar_9061 GTGDPELAPQAG
DPEHYLINVCKSLAPQ 1 Saghar_9060 GTGDPEAPQAGT
DPEHYLINVCKSLAPQ 1 Saghar_9061 GTGDPEAPQAGT
DPELCAVTFVDRPVIG 1 Saghar_9004 SSDDPEVIGSSV
DPELCAVTFVDRPVIG 1 Saghar_9061 SSDDPEVIGSSV
DPELCAVTFVDRPVIG 1 Saghar_9072 SSDDPEVIGSSV
DPELCAVTFVDRPVIG 1 Saghar_9100 SSDDPEVIGSSV
DPELCAVTFVDRPVIGS 1 Saghar_9061 SSDDPEIGSSVT
DPELDYTLMRVCK 1 Saghar_9013 EMMDPEVCKQMI
DPELDYTLMRVCKQ 1 Saghar_9013 EMMDPECKQMIK
DPELDYTLMRVCKQM 1 Saghar_9013 EMMDPEKQMIKR
DPELDYTLMRVCKQMI 1 Saghar_9013 EMMDPEQMIKRF
DPELDYTLMRVCKQMIK 1 Saghar_9013 EMMDPEMIKRFC
DPELDYTLMRVCKQMIK 1 Saghar_9061 EMMDPEMIKRFC
DPELVDPVVAAGAVVTSSG 1 Saghar_9043 VTFDPESSGIVF
DPELVDPVVAAGAVVTSSG 1 Saghar_9090 VTFDPESSGIVF
DPELVDPVVAAGAVVTSSGI 1 Saghar_9090 VTFDPESGIVFF
DPELVDPVVAAGAVVTSSGIV 1 Saghar_9090 VTFDPEGIVFFS
DPELYLSVHDPAGALQ 1 Saghar_9060 PDLDPEALQAAF
DPETTCYIRVYNVYVR 1 Saghar_9075 VDYDPEYVRMNG
DPEVLAAMQDPEVM 1 Saghar_9004 ILSDPEEVMVAF
DPEVLAAMQDPEVM 1 Saghar_9063 ILSDPEEVMVAF
DPEVLAAMQDPEVMV 1 Saghar_9063 ILSDPEVMVAFQ
DPFDNSSRPSQVV 1 Saghar_9090 LPGDPFQVVAET
DPFDNSSRPSQVVA 1 Saghar_9075 LPGDPFVVAETR
DPFDNSSRPSQVVA 1 Saghar_9090 LPGDPFVVAETR
DPFDNSSRPSQVVAE 1 Saghar_9090 LPGDPFVAETRK
DPFDNSSRPSQVVAET 1 Saghar_9090 LPGDPFAETRKR
DPFEKCMQDPDYE 1 Saghar_9004 RSQDPFDYEQLL
DPFEKCMQDPDYEQL 1 Saghar_9004 RSQDPFEQLLKV
DPFEKCMQDPDYEQLL 1 Saghar_9004 RSQDPFQLLKVV
DPFFVVRGEVQKAVN 1 Saghar_9043 SLEDPFAVNTAR
DPFFVVRGEVQKAVN 1 Saghar_9090 SLEDPFAVNTAR
DPFFVVRGEVQKAVNT 1 Saghar_9072 SLEDPFVNTARG
DPFFVVRGEVQKAVNT 1 Saghar_9090 SLEDPFVNTARG
DPFFVVRGEVQKAVNTA 1 Saghar_9043 SLEDPFNTARGL
DPFFVVRGEVQKAVNTA 1 Saghar_9090 SLEDPFNTARGL
DPFPEEDYSSTEGSGGR 1 Saghar_9075 PLQDPFGGRITF
DPFPEEDYSSTEGSGGRIT 1 Saghar_9052 PLQDPFRITFNV
DPFPNSSTAAKSFED 1 Saghar_9075 FEKDPFFEDLTD
DPFPNSSTAAKSFED 1 Saghar_9090 FEKDPFFEDLTD
DPFPNSSTAAKSFEDL 1 Saghar_9043 FEKDPFEDLTDH
DPFPNSSTAAKSFEDL 1 Saghar_9052 FEKDPFEDLTDH
DPFPNSSTAAKSFEDL 1 Saghar_9075 FEKDPFEDLTDH
DPFPNSSTAAKSFEDL 1 Saghar_9090 FEKDPFEDLTDH
DPFPNSSTAAKSFEDLT 1 Saghar_9090 FEKDPFDLTDHP
DPFPNSSTAAKSFEDLTDHP 1 Saghar_9084 FEKDPFDHPVTR
DPGASFDVNDQDPDPQPR 1 Saghar_9093 GNYDPGQPRYTQ
DPGASFDVNDQDPDPQPRY 1 Saghar_9093 GNYDPGPRYTQM
DPGASFDVNDQDPDPQPRYT 1 Saghar_9093 GNYDPGRYTQMN
DPGASRGGTTGETVVG 1 Saghar_9043 FCTDPGVVGVLG
DPGDPGAAPASVPT 1 Saghar_9090 LGLDPGVPTAPT
DPGDPGAAPASVPTAP 1 Saghar_9075 LGLDPGTAPTPF
DPGDPGAAPASVPTAP 1 Saghar_9090 LGLDPGTAPTPF
DPGDPGAAPASVPTAPTP 1 Saghar_9075 LGLDPGPTPFPA
DPGGEEEAESAARQP 1 Saghar_9023 EAQDPGRQPLIR
DPGQQFTWEHSNLEVNKP 1 Saghar_9090 ESIDPGNKPKNR
DPGTSIKYSCNPGYVLVGEE 1 Saghar_9060 VRFDPGGEESIQ
DPGWSGTNCDINNN 1 Saghar_9060 CDCDPGNNNECE
DPILRRHGLLPSSLKR 1 Saghar_9090 KLVDPILKRIAV
DPILRRHGLLPSSLKRIA 1 Saghar_9090 KLVDPIRIAVGM
DPKISTSLPVLDLID 1 Saghar_9052 SFKDPKLIDAIQ
DPKMNGALPSDAVG 1 Saghar_9013 ELQDPKAVGYRQ
DPKMNGALPSDAVG 1 Saghar_9090 ELQDPKAVGYRQ
DPKMNGALPSDAVGY 1 Saghar_9090 ELQDPKVGYRQE
DPKMNGALPSDAVGYR 1 Saghar_9013 ELQDPKGYRQER
DPKMNGALPSDAVGYR 1 Saghar_9043 ELQDPKGYRQER
DPKMNGALPSDAVGYR 1 Saghar_9090 ELQDPKGYRQER
DPKRKIIGVFKPKSEEP 1 Saghar_9072 FVKDPKEEPYGQ
DPKRKIIGVFKPKSEEP 1 Saghar_9100 FVKDPKEEPYGQ
DPKRKIIGVFKPKSEEPY 1 Saghar_9072 FVKDPKEPYGQL
DPKRKIIGVFKPKSEEPY 1 Saghar_9100 FVKDPKEPYGQL
DPKRKIIGVFKPKSEEPYG 1 Saghar_9100 FVKDPKPYGQLN
DPLQRNFPDPDTPP 1 Saghar_9004 IHYDPLTPPLTI
DPLVDSLGSGIVYSAL 1 Saghar_9013 QATDPLSALTCH
DPNFVKDLEEDLY 1 Saghar_9093 KISDPNDLYELF
DPNFVKDLEEDLYE 1 Saghar_9093 KISDPNLYELFK
DPNTSVDPDLAVV 1 Saghar_9060 FGKDPNAVVTGV
DPNTSVDPDLAVVT 1 Saghar_9060 FGKDPNVVTGVA
DPNTSVDPDLAVVTG 1 Saghar_9060 FGKDPNVTGVAI
DPPELHAAASSESTGFG 1 Saghar_9013 LSKDPPGFGEER
DPPELHAAASSESTGFG 1 Saghar_9090 LSKDPPGFGEER
DPPEVTVFPKEPV 1 Saghar_9061 ATNDPPEPVELG
DPPEVTVFPKEPVE 1 Saghar_9061 ATNDPPPVELGQ
DPPEVTVFPKEPVE 1 Saghar_9084 ATNDPPPVELGQ
DPPEVTVFPKEPVEL 1 Saghar_9061 ATNDPPVELGQP
DPPEVTVFPKEPVELG 1 Saghar_9061 ATNDPPELGQPN
DPPEVTVFPKEPVELGQPN 1 Saghar_9061 ATNDPPQPNTLI
DPPPPYEPHCASKVNLVK 1 Saghar_9043 PCGDPPLVKIAS
DPPRAAVPDAVGK 1 Saghar_9043 SMIDPPVGKCRS
DPPRAAVPDAVGKC 1 Saghar_9043 SMIDPPGKCRSA
DPPSDRTSHPQDVIE 1 Saghar_9090 VALDPPVIEDLS
DPPSDRTSHPQDVIED 1 Saghar_9090 VALDPPIEDLSQ
DPPSDRTSHPQDVIEDL 1 Saghar_9090 VALDPPEDLSQN
DPRDNGSRSGDLP 1 Saghar_9090 RTRDPRDLPYDG
DPRDNGSRSGDLPY 1 Saghar_9090 RTRDPRLPYDGR
DPSAFVAAAPVAAATT 1 Saghar_9090 FLADPSATTAAP
DPSAQDELGRTLDGIGEPP 1 Saghar_9090 PAPDPSEPPEHC
DPSFPYESFTFPELMR 1 Saghar_9075 LVDDPSLMRKGS
DPSFPYESFTFPELMRKG 1 Saghar_9075 LVDDPSRKGSYN
DPSLVIAFGRGHT 1 Saghar_9043 NTSDPSGHTLTL
DPSLVIAFGRGHTLT 1 Saghar_9043 NTSDPSTLTLNF
DPSRAIPLGTIV 1 Saghar_9043 ELKDPSTIVAVA
DPTEATAVGAVE 1 Saghar_9031 ITSDPTAVEASF
DPTEATAVGAVEASF 1 Saghar_9031 ITSDPTASFKCC
DPTEATAVGAVEASFK 1 Saghar_9052 ITSDPTSFKCCS
DPTEATAVGAVEASFK 1 Saghar_9075 ITSDPTSFKCCS
DPTTNSARVYNGAAD 1 Saghar_9013 NEVDPTAADAAS
DPVEKAAQLRPIS 1 Saghar_9013 FLGDPVPISLPG
DPVEKAAQLRPISLPG 1 Saghar_9013 FLGDPVLPGVSS
DPVIFQTQSEEL 1 Saghar_9052 EWSDPVEELKEG
DPVIFQTQSEELK 1 Saghar_9052 EWSDPVELKEGW
DPVIFQTQSEELK 1 Saghar_9093 EWSDPVELKEGW
DPVLSVMTVKDLNTAT 1 Saghar_9060 RIWDPVTATRMT
DPVNYYVDTAVR 1 Saghar_721 HSGDPVAVRHVL
DPVNYYVDTAVR 1 Saghar_9004 HSGDPVAVRHVL
DPVNYYVDTAVR 1 Saghar_9061 HSGDPVAVRHVL
DPVPSLSPATTGALISHE 1 Saghar_9052 QAWDPVSHEKLL
DPVPSLSPATTGALISHEK 1 Saghar_9052 QAWDPVHEKLLL
DPVVAAGAVVTSSG 1 Saghar_9075 ELVDPVSSGIVF
DPVVAAGAVVTSSG 1 Saghar_9090 ELVDPVSSGIVF
DPVVAAGAVVTSSGIV 1 Saghar_9090 ELVDPVGIVFFS
DPWEPFYVAGGKVP 1 Saghar_9043 PWQDPWKVPTFD
DPWEPFYVAGGKVPTFDE 1 Saghar_9043 PWQDPWFDERFR
DPWEPFYVAGGKVPTFDE 1 Saghar_9090 PWQDPWFDERFR
DPWEPFYVAGGKVPTFDER 1 Saghar_9043 PWQDPWDERFRQ
DPWEPFYVAGGKVPTFDER 1 Saghar_9090 PWQDPWDERFRQ
DQEHTYRVVRFEVIPQSI 1 Saghar_9090 MEEDQEQSIRLE
DQGFLDTLKDLISDSN 1 Saghar_9060 LVEDQGDSNPMV
DQGFLDTLKDLISDSNP 1 Saghar_9060 LVEDQGSNPMVV
DQHVVPTAPDTEADN 1 Saghar_9031 RESDQHADNCIV
DQMAQKSQSTQISQELEE 1 Saghar_9013 HHGDQMLEELRA
DQMAQKSQSTQISQELEE 1 Saghar_9060 HHGDQMLEELRA
DQMAQKSQSTQISQELEEL 1 Saghar_9013 HHGDQMEELRAE
DQPLLKHWEAQEP 1 Saghar_9072 WGLDQPQEPIQM
DQPLLKHWEAQEPIQ 1 Saghar_9061 WGLDQPPIQMPE
DQQEAALVDMVNDG 1 Saghar_9063 YGKDQQNDGVED
DQQEAALVDMVNDGVEDLR 1 Saghar_9063 YGKDQQDLRCKY
DQQEAALVDMVNDGVEDLRCK 1 Saghar_9063 YGKDQQRCKYIS
DQQPGTFLLRFSES 1 Saghar_9100 LLKDQQSESSRE
DQRTEFSFTDYSTK 1 Saghar_721 FTYDQRSTKENV
DQRTEFSFTDYSTK 1 Saghar_9004 FTYDQRSTKENV
DQRTEFSFTDYSTK 1 Saghar_9061 FTYDQRSTKENV
DQRTEFSFTDYSTKE 1 Saghar_721 FTYDQRTKENVL
DQRTEFSFTDYSTKE 1 Saghar_9004 FTYDQRTKENVL
DQRTEFSFTDYSTKE 1 Saghar_9061 FTYDQRTKENVL
DQRTEFSFTDYSTKE 1 Saghar_9063 FTYDQRTKENVL
DQRTEFSFTDYSTKE 1 Saghar_9084 FTYDQRTKENVL
DQRTEFSFTDYSTKEN 1 Saghar_721 FTYDQRKENVLA
DQRTEFSFTDYSTKEN 1 Saghar_9004 FTYDQRKENVLA
DQRTEFSFTDYSTKEN 1 Saghar_9061 FTYDQRKENVLA
DQRTEFSFTDYSTKENV 1 Saghar_721 FTYDQRENVLAV
DQRTEFSFTDYSTKENV 1 Saghar_9004 FTYDQRENVLAV
DQRTEFSFTDYSTKENV 1 Saghar_9061 FTYDQRENVLAV
DQRTEFSFTDYSTKENVL 1 Saghar_721 FTYDQRNVLAVI
DQRTEFSFTDYSTKENVL 1 Saghar_9004 FTYDQRNVLAVI
DQRTEFSFTDYSTKENVL 1 Saghar_9061 FTYDQRNVLAVI
DQTQDTELVETRPA 1 Saghar_9093 DGEDQTRPAGDR
DQTQDTELVETRPAGDG 1 Saghar_9072 DGEDQTGDGTFQ
DQTQDTELVETRPAGDG 1 Saghar_9075 DGEDQTGDGTFQ
DQTQDTELVETRPAGDG 1 Saghar_9100 DGEDQTGDGTFQ
DQVANSAFVERLR 1 Saghar_9100 ETKDQVRLRKHG
DRADLAKYICENQDSIS 1 Saghar_9063 CADDRASISSKL
DRADLAKYICENQDSISS 1 Saghar_9063 CADDRAISSKLK
DRDDVALKNFAKYFLHQ 1 Saghar_9023 YYFDRDLHQSHE
DRDDVALKNFAKYFLHQ 1 Saghar_9060 YYFDRDLHQSHE
DRDDVALKNFAKYFLHQS 1 Saghar_9060 YYFDRDHQSHEE
DRDDVALKNFAKYFLHQSH 1 Saghar_9060 YYFDRDQSHEER
DRDDVALKNFAKYFLHQSHE 1 Saghar_9060 YYFDRDSHEERE
DRDDVALKNFAKYFLHQSHE 1 Saghar_9072 YYFDRDSHEERE
DRDDVALKNFAKYFLHQSHEE 1 Saghar_9060 YYFDRDHEEREH
DREDLVYQAKLAEQAERY 1 Saghar_9013 MDDREDERYDEM
DRGRFEDLKVHFLTDP 1 Saghar_9072 VNRDRGTDPENE
DRGRFEDLKVHFLTDPE 1 Saghar_9072 VNRDRGDPENEM
DRGRFEDLKVHFLTDPE 1 Saghar_9100 VNRDRGDPENEM
DRIEMWSYAAKVAPA 1 Saghar_9072 RLNDRIAPADGF
DRIEMWSYAAKVAPA 1 Saghar_9075 RLNDRIAPADGF
DRIEMWSYAAKVAPADG 1 Saghar_9013 RLNDRIADGFSD
DRIEMWSYAAKVAPADG 1 Saghar_9072 RLNDRIADGFSD
DRIEMWSYAAKVAPADG 1 Saghar_9090 RLNDRIADGFSD
DRIEMWSYAAKVAPADG 1 Saghar_9100 RLNDRIADGFSD
DRKLLLAKSKIEMEETD 1 Saghar_9060 RDFDRKETDKEQ
DRLIEETISIAMATKEN 1 Saghar_9052 RNSDRLKENMTS
DRLIEETISIAMATKEN 1 Saghar_9060 RNSDRLKENMTS
DRVAGESAEPEPEP 1 Saghar_9023 STRDRVPEPEAD
DRVAGESAEPEPEP 1 Saghar_9031 STRDRVPEPEAD
DRVAGESAEPEPEPE 1 Saghar_9023 STRDRVEPEADY
DRVAGESAEPEPEPE 1 Saghar_9031 STRDRVEPEADY
DRVAGESAEPEPEPE 1 Saghar_9093 STRDRVEPEADY
DRVAGESAEPEPEPEA 1 Saghar_9031 STRDRVPEADYY
DRVAGESAEPEPEPEA 1 Saghar_9093 STRDRVPEADYY
DRVAGESAEPEPEPEAD 1 Saghar_9031 STRDRVEADYYA
DRVAGESAEPEPEPEAD 1 Saghar_9093 STRDRVEADYYA
DRVGHSTAHDEIIPMSIR 1 Saghar_9063 DIFDRVSIRKGK
DSAGHILYSKED 1 Saghar_9090 KITDSAKEDATK
DSAGHILYSKEDA 1 Saghar_9090 KITDSAEDATKG
DSAGHILYSKEDAT 1 Saghar_9090 KITDSADATKGK
DSDKLQLLSLVTKKKR 1 Saghar_9060 NLNDSDKKRFWC
DSDPAAIIHDFE 1 Saghar_9023 SFSDSDDFEKGM
DSDPAAIIHDFEK 1 Saghar_9023 SFSDSDFEKGMT
DSDPAAIIHDFEKG 1 Saghar_9023 SFSDSDEKGMTA
DSDPDTSLFINVCR 1 Saghar_9075 LVDDSDVCRDID
DSDPDTSLFINVCRD 1 Saghar_9075 LVDDSDCRDIDT
DSDPDTSLFINVCRDI 1 Saghar_9052 LVDDSDRDIDTL
DSDPDTSLFINVCRDI 1 Saghar_9075 LVDDSDRDIDTL
DSDPDTSLFINVCRDID 1 Saghar_9052 LVDDSDDIDTLR
DSDPDTSLFINVCRDID 1 Saghar_9075 LVDDSDDIDTLR
DSDPDTSLFINVCRDIDT 1 Saghar_9052 LVDDSDIDTLRD
DSDPDTSLFINVCRDIDT 1 Saghar_9060 LVDDSDIDTLRD
DSDPDTSLFINVCRDIDT 1 Saghar_9075 LVDDSDIDTLRD
DSDPDTSLFINVCRDIDTL 1 Saghar_9060 LVDDSDDTLRDP
DSDVGEYRAVTE 1 Saghar_9023 LRFDSDVTELGR
DSDVGEYRAVTEL 1 Saghar_9023 LRFDSDTELGRP
DSDVGEYRAVTELG 1 Saghar_9023 LRFDSDELGRPV
DSDVGEYRAVTELG 1 Saghar_9072 LRFDSDELGRPD
DSDVGEYRAVTELG 1 Saghar_9075 LRFDSDELGRPV
DSDVGEYRAVTELG 1 Saghar_9100 LRFDSDELGRPD
DSESQWLENGAEE 1 Saghar_9061 RLLDSEAEEGIV
DSESQWLENGAEEG 1 Saghar_9061 RLLDSEEEGIVK
DSESQWLENGAEEGIVK 1 Saghar_9061 RLLDSEIVKSGT
DSEYNIMFGPDICGPG 1 Saghar_9004 MHGDSEGPGTKK
DSFEAAVPSNSHIVS 1 Saghar_9090 VQSDSFIVSEPG
DSFQVIKNSPLSE 1 Saghar_9084 RIADSFLSEWLI
DSGDGVTHTVPI 1 Saghar_9100 IVMDSGVPIYEG
DSGDGVTHTVPIYEG 1 Saghar_9031 IVMDSGYEGYAL
DSGDGVTHTVPIYEG 1 Saghar_9052 IVMDSGYEGYAL
DSGDGVTHTVPIYEG 1 Saghar_9060 IVMDSGYEGYAL
DSGDGVTHTVPIYEG 1 Saghar_9075 IVMDSGYEGYAL
DSGDGVTHTVPIYEG 1 Saghar_9093 IVMDSGYEGYAL
DSGDGVTHTVPIYEG 1 Saghar_9100 IVMDSGYEGYAL
DSGDGVTHTVPIYEGY 1 Saghar_9060 IVMDSGEGYALP
DSGDGVTHTVPIYEGYA 1 Saghar_9052 IVMDSGGYALPH
DSGDGVTHTVPIYEGYA 1 Saghar_9060 IVMDSGGYALPH
DSGKESLIGYRPTEDSK 1 Saghar_9100 LVDDSGDSKEFS
DSGSDTASAIIPSTTPS 1 Saghar_9090 KNKDSGTPSVDS
DSGSSEEESDSEEEAETLAQ 1 Saghar_9060 PEEDSGLAQVKP
DSLSDAAGVGVDGPNV 1 Saghar_9090 SAEDSLPNVSFQ
DSLSDAAGVGVDGPNVS 1 Saghar_9090 SAEDSLNVSFQN
DSNHDGIVTAEELESYMDPM 1 Saghar_9060 ELIDSNDPMNEY
DSPIPGAGAYADDT 1 Saghar_9043 RVGDSPDDTAGA
DSPIPGAGAYADDTA 1 Saghar_9043 RVGDSPDTAGAA
DSPIPGAGAYADDTAG 1 Saghar_9031 RVGDSPTAGAAA
DSPLAFEHVMTRGVRPP 1 Saghar_9072 DLGDSPRPPAPS
DSPLAFEHVMTRGVRPP 1 Saghar_9100 DLGDSPRPPAPS
DSPLAFEHVMTRGVRPPAPS 1 Saghar_9072 DLGDSPAPSLKA
DSPLAFEHVMTRGVRPPAPS 1 Saghar_9100 DLGDSPAPSLKA
DSQDQTLALDPEL 1 Saghar_9063 YWVDSQPELAGI
DSQDQTLALDPELA 1 Saghar_9063 YWVDSQELAGIP
DSQDQTLALDPELAGIPR 1 Saghar_9063 YWVDSQIPREHV
DSSPVKAGVETTTP 1 Saghar_9043 WKADSSTTPSKQ
DSSPVKAGVETTTPS 1 Saghar_9043 WKADSSTPSKQS
DSSPVKAGVETTTPSK 1 Saghar_9043 WKADSSPSKQSN
DSSPVKAGVETTTPSKQ 1 Saghar_9043 WKADSSSKQSNN
DSSRSNLFEDATSAL 1 Saghar_9061 TSGDSSSALVTG
DSSRSNLFEDATSALV 1 Saghar_9061 TSGDSSALVTGQ
DSVTISWTRQNGEAV 1 Saghar_9072 TTYDSVEAVKTH
DTAAQITQRKLEAARAAEQLR 1 Saghar_9013 TAADTAQLRAYL
DTDNLGIRIPVG 1 Saghar_9063 IHTDTDPVGHVD
DTDNLGIRIPVGHVD 1 Saghar_9063 IHTDTDHVDYFV
DTDRSGTICSSELPG 1 Saghar_9090 KQFDTDLPGAFE
DTDSSVASEVRS 1 Saghar_9031 LLRDTDVRSGYR
DTDSSVASEVRSG 1 Saghar_9052 LLRDTDRSGYRI
DTDWVVVKEPVI 1 Saghar_9084 SSRDTDPVIKVA
DTELVETRPAGD 1 Saghar_9075 QTQDTEAGDGTF
DTELVETRPAGDG 1 Saghar_9013 QTQDTEGDGTFQ
DTELVETRPAGDG 1 Saghar_9075 QTQDTEGDGTFQ
DTESKTSDVNETQPPQSE 1 Saghar_9004 SDDDTEQSEXXX
DTESKTSDVNETQPPQSE 1 Saghar_9052 SDDDTEQSEXXX
DTESKTSDVNETQPPQSE 1 Saghar_9060 SDDDTEQSEXXX
DTESKTSDVNETQPPQSE 1 Saghar_9061 SDDDTEQSEXXX
DTGEIYTTSVTLDR 1 Saghar_9052 LNKDTGLDREEH
DTGEIYTTSVTLDR 1 Saghar_9060 LNKDTGLDREEH
DTGEIYTTSVTLDRE 1 Saghar_9052 LNKDTGDREEHS
DTGEIYTTSVTLDRE 1 Saghar_9060 LNKDTGDREEHS
DTGEIYTTSVTLDREE 1 Saghar_9052 LNKDTGREEHSS
DTGEIYTTSVTLDREE 1 Saghar_9060 LNKDTGREEHSS
DTGEIYTTSVTLDREEH 1 Saghar_9031 LNKDTGEEHSSY
DTGEIYTTSVTLDREEH 1 Saghar_9052 LNKDTGEEHSSY
DTGEIYTTSVTLDREEH 1 Saghar_9060 LNKDTGEEHSSY
DTGEIYTTSVTLDREEHS 1 Saghar_9060 LNKDTGEHSSYT
DTGVIHVVEKEEDL 1 Saghar_9061 ISGDTGEDLQWV
DTIENVKAKIQDK 1 Saghar_9100 EPSDTIQDKEGI
DTLGHFADGVVG 1 Saghar_9004 NCLDTLVVGVYE
DTLGHFADGVVGV 1 Saghar_9004 NCLDTLVGVYEC
DTLGHFADGVVGVY 1 Saghar_9004 NCLDTLGVYECH
DTLGHFADGVVGVY 1 Saghar_9061 NCLDTLGVYECH
DTLGHFADGVVGVY 1 Saghar_9084 NCLDTLGVYECH
DTLSEESYKDST 1 Saghar_721 AELDTLDSTLIM
DTLSEESYKDST 1 Saghar_9004 AELDTLDSTLIM
DTLSEESYKDSTL 1 Saghar_721 AELDTLSTLIMQ
DTLSEESYKDSTL 1 Saghar_9004 AELDTLSTLIMQ
DTLSEESYKDSTL 1 Saghar_9063 AELDTLSTLIMQ
DTLSEESYKDSTL 1 Saghar_9100 AELDTLSTLIMQ
DTLSEESYKDSTLI 1 Saghar_721 AELDTLTLIMQL
DTLSEESYKDSTLI 1 Saghar_9004 AELDTLTLIMQL
DTLSEESYKDSTLIM 1 Saghar_721 AELDTLLIMQLL
DTLSEESYKDSTLIM 1 Saghar_9004 AELDTLLIMQLL
DTPIVIQPASAT 1 Saghar_9075 EATDTPSATETT
DTQFLRFDSDAAIP 1 Saghar_9023 YVDDTQAIPRME
DTQFLRFDSDAAIPRMEP 1 Saghar_721 YVDDTQMEPREP
DTQGTVVCSLDG 1 Saghar_9090 LEVDTQLDGLFP
DTQGTVVCSLDGL 1 Saghar_9090 LEVDTQDGLFPV
DTSHIYTGHIYGEEG 1 Saghar_9093 LDYDTSEEGSFS
DTSSVAVGCLAQ 1 Saghar_9090 SPSDTSLAQDFL
DVALKNFAKYFLHQS 1 Saghar_9060 DRDDVAHQSHEE
DVALKNFAKYFLHQSHEER 1 Saghar_9072 DRDDVAEEREHA
DVALKNFAKYFLHQSHEER 1 Saghar_9100 DRDDVAEEREHA
DVALKNFAKYFLHQSHEERE 1 Saghar_9072 DRDDVAEREHAE
DVALKNFAKYFLHQSHEERE 1 Saghar_9100 DRDDVAEREHAE
DVDGTVEEDLGKS 1 Saghar_9023 DEVDVDGKSREG
DVDGTVEEDLGKS 1 Saghar_9031 DEVDVDGKSREG
DVDMVFASFIRKASDVH 1 Saghar_9013 VEQDVDDVHEVR
DVDMVFASFIRKASDVHE 1 Saghar_9013 VEQDVDVHEVRK
DVDYFSFQPDRPLG 1 Saghar_9072 VVTDVDPLGTRL
DVFDKLSVIAED 1 Saghar_9075 DENDVFAEDSES
DVFDKLSVIAEDSE 1 Saghar_9075 DENDVFDSESGK
DVFDKLSVIAEDSES 1 Saghar_9031 DENDVFSESGKQ
DVFDKLSVIAEDSES 1 Saghar_9075 DENDVFSESGKQ
DVFDKLSVIAEDSESG 1 Saghar_9031 DENDVFESGKQN
DVFDKLSVIAEDSESG 1 Saghar_9075 DENDVFESGKQN
DVFDKLSVIAEDSESGK 1 Saghar_9052 DENDVFSGKQNP
DVFDKLSVIAEDSESGKQ 1 Saghar_9052 DENDVFGKQNPG
DVFDKLSVIAEDSESGKQNPG 1 Saghar_9031 DENDVFNPGDSC
DVGEYRAVTELG 1 Saghar_9023 FDSDVGELGRPV
DVGEYRAVTELG 1 Saghar_9031 FDSDVGELGRPD
DVGEYRAVTELG 1 Saghar_9072 FDSDVGELGRPD
DVGEYRAVTELG 1 Saghar_9075 FDSDVGELGRPV
DVGEYRAVTELG 1 Saghar_9100 FDSDVGELGRPD
DVGEYRAVTELGR 1 Saghar_9075 FDSDVGLGRPVA
DVGGRIAIIVDD 1 Saghar_9090 VVGDVGVDDIID
DVGGRIAIIVDDI 1 Saghar_9090 VVGDVGDDIIDD
DVGTKTTIRLMNSQLVTTEKR 1 Saghar_9004 FQQDVGEKRFLK
DVILNEPSADAPA 1 Saghar_9063 IKDDVIAPAALY
DVIQTGVDNPGHP 1 Saghar_9060 TLDDVIGHPYIM
DVKEVIEYARLRGIR 1 Saghar_9072 TAQDVKGIRVLA
DVKEVIEYARLRGIRV 1 Saghar_9072 TAQDVKIRVLAE
DVKPWDDETDMAK 1 Saghar_9004 ILLDVKMAKLEE
DVKPWDDETDMAQ 1 Saghar_9004 ILLDVKMAQLEA
DVKPWDDETDMAQ 1 Saghar_9084 ILLDVKMAQLEA
DVKQFIDKLLPP 1 Saghar_9004 EMMDVKLPPIDX
DVKQFIDKLLPPI 1 Saghar_9004 EMMDVKPPIDXX
DVLFLKDCVGPEVE 1 Saghar_9063 LGKDVLEVEKAC
DVLFLKDCVGPEVEK 1 Saghar_9063 LGKDVLVEKACA
DVPSSNIGHVEDKTDDPGTH 1 Saghar_9084 AEKDVPGTHVQC
DVPVDTGVAARTPAV 1 Saghar_9043 SMTDVPPAVEGL
DVPYTAALTAVRPS 1 Saghar_9043 KSEDVPRPSRVA
DVQGPAAAAHDAG 1 Saghar_9090 SYDDVQDAGITI
DVQLQAFDFEDDH 1 Saghar_9063 KTTDVQDDHFGN
DVQLQAFDFEDDH 1 Saghar_9084 KTTDVQDDHFGN
DVRDMDDAYDRLT 1 Saghar_9084 SSKDVRRLTRHR
DVSSAAQPGCSV 1 Saghar_9075 FQYDVSCSVLDE
DVSSAAQPGCSVL 1 Saghar_9090 FQYDVSSVLDEA
DVSVYDIADHPDFR 1 Saghar_9063 EEEDVSDFRFRT
DVSWFAVHSFGLDK 1 Saghar_9052 MAFDVSLDKAPV
DVTYEEAKQFAEE 1 Saghar_9075 AQRDVTAEENGL
DVTYEEAKQFAEEN 1 Saghar_9075 AQRDVTEENGLL
DVVHGFYNPAVSRIVE 1 Saghar_9043 VDGDVVIVEAGC
DVVHGFYNPAVSRIVE 1 Saghar_9052 VDGDVVIVEAGC
DVVHGFYNPAVSRIVE 1 Saghar_9072 VDGDVVIVEAGC
DVVHGFYNPAVSRIVE 1 Saghar_9075 VDGDVVIVEAGC
DVVHGFYNPAVSRIVE 1 Saghar_9093 VDGDVVIVEAGC
DVVHGFYNPAVSRIVEAG 1 Saghar_9072 VDGDVVEAGCVC
DVVHGFYNPAVSRIVEAG 1 Saghar_9075 VDGDVVEAGCVC
DVVITIPLPSGVG 1 Saghar_9060 ELNDVVGVGAPV
DVVQHYWDVLVQ 1 Saghar_9004 EKNDVVLVQAFV
DVVQHYWDVLVQ 1 Saghar_9061 EKNDVVLVQAFV
DVVQHYWDVLVQ 1 Saghar_9084 EKNDVVLVQAFV
DVVQHYWDVLVQA 1 Saghar_9004 EKNDVVVQAFVQ
DVVQHYWDVLVQA 1 Saghar_9013 EKNDVVVQAFVQ
DVVQHYWDVLVQA 1 Saghar_9052 EKNDVVVQAFVQ
DVVQHYWDVLVQA 1 Saghar_9061 EKNDVVVQAFVQ
DVVQHYWDVLVQA 1 Saghar_9084 EKNDVVVQAFVQ
DVVQHYWDVLVQAF 1 Saghar_9004 EKNDVVQAFVQN
DVVQHYWDVLVQAF 1 Saghar_9061 EKNDVVQAFVQN
DVYKIGGIGTVPVG 1 Saghar_9023 PLQDVYPVGRVE
DVYKIGGIGTVPVGRVE 1 Saghar_9052 PLQDVYRVETGV
DVYVNDAFGTAHRAHSSM 1 Saghar_9090 KLGDVYSSMVGV
DVYVNDAFGTAHRAHSSMVG 1 Saghar_9090 KLGDVYMVGVNL
DWAGKPLPTPIG 1 Saghar_9090 YEYDWAPIGTVH
DWAQEQGDAPAILFDK 1 Saghar_9023 EFADWAFDKEFC
DWAQEQGDAPAILFDK 1 Saghar_9075 EFADWAFDKEFC
DWAQEQGDAPAILFDKE 1 Saghar_9023 EFADWADKEFCE
DWAQEQGDAPAILFDKE 1 Saghar_9075 EFADWADKEFCE
DWGDNGFFKILRGQD 1 Saghar_9013 WNTDWGGQDHCG
DWGDNGFFKILRGQDH 1 Saghar_9013 WNTDWGQDHCGI
DWGDNGFFKILRGQDH 1 Saghar_9100 WNTDWGQDHCGI
DWLVDRSCTVLNVE 1 Saghar_9075 LAVDWLNVEGDA
DYEATLRCWALGFYPA 1 Saghar_9004 PVFDYEYPAEII
DYEDPAFYMLKGKL 1 Saghar_9072 WRSDYEGKLQYE
DYEDPAFYMLKGKL 1 Saghar_9100 WRSDYEGKLQYE
DYEYDWAGKPLPTPIG 1 Saghar_9043 FVFDYEPIGTVH
DYEYDWAGKPLPTPIG 1 Saghar_9075 FVFDYEPIGTVH
DYEYDWAGKPLPTPIG 1 Saghar_9090 FVFDYEPIGTVH
DYHAWNINYKKW 1 Saghar_9072 VGDDYHKKWENE
DYPPLGRFAVRDMRQT 1 Saghar_9100 SFSDYPRQTVAV
EAAAAPAESAAPA 1 Saghar_9090 KAAEAAAPAAGE
EADEKTYNDALFR 1 Saghar_721 ISDEADLFRYNG
EAEAAAAAAEPGFD 1 Saghar_9052 AEAEAEGFDDEE
EAEAAAAAAEPGFD 1 Saghar_9075 AEAEAEGFDDEE
EAEAAAAAAEPGFD 1 Saghar_9090 AEAEAEGFDDEE
EAEAAAAAAEPGFDDE 1 Saghar_9013 AEAEAEDDEEAA
EAEAAAAAAEPGFDDE 1 Saghar_9043 AEAEAEDDEEAA
EAEAAAAAAEPGFDDE 1 Saghar_9052 AEAEAEDDEEAA
EAEAAAAAAEPGFDDE 1 Saghar_9075 AEAEAEDDEEAA
EAEAAAAAAEPGFDDE 1 Saghar_9090 AEAEAEDDEEAA
EAEAEAAAAAAEPG 1 Saghar_9075 PAAEAEEPGFDD
EAEAEAAAAAAEPGFD 1 Saghar_9031 PAAEAEGFDDEE
EAEAEAAAAAAEPGFD 1 Saghar_9075 PAAEAEGFDDEE
EAEEWPGRPQSHPPAPP 1 Saghar_9090 QPDEAEAPPVQA
EAEKNAPAIIFIDE 1 Saghar_9013 AFEEAEIDELDA
EAEKNAPAIIFIDEL 1 Saghar_9013 AFEEAEDELDAI
EAEKNAPAIIFIDELD 1 Saghar_9013 AFEEAEELDAIA
EAELNAKAQRLSQE 1 Saghar_9072 AAREAESQETEA
EAELNAKAQRLSQET 1 Saghar_9072 AAREAEQETEAL
EAELNAKAQRLSQET 1 Saghar_9100 AAREAEQETEAL
EAELNAKAQRLSQETE 1 Saghar_9100 AAREAEETEALG
EAELQDMINEVDAD 1 Saghar_9084 NPTEAEDADGNG
EAELQDMINEVDADG 1 Saghar_9084 NPTEAEADGNGT
EAELQDMINEVDADGN 1 Saghar_9084 NPTEAEDGNGTI
EAESSSGVPGTA 1 Saghar_9052 YNYEAEGTADSR
EAESSSGVPGTAD 1 Saghar_9043 YNYEAETADSRS
EAESSSGVPGTAD 1 Saghar_9052 YNYEAETADSRS
EAESSSGVPGTADS 1 Saghar_9052 YNYEAEADSRSA
EAESSSGVPGTADSR 1 Saghar_9043 YNYEAEDSRSAT
EAESSSGVPGTADSR 1 Saghar_9052 YNYEAEDSRSAT
EAESSSGVPGTADSR 1 Saghar_9090 YNYEAEDSRSAT
EAESSSGVPGTADSRS 1 Saghar_9043 YNYEAESRSATR
EAESSSGVPGTADSRS 1 Saghar_9052 YNYEAESRSATR
EAGLWVSLFHTIPP 1 Saghar_9061 GVIEAGIPPGMP
EAGPLPTKVNLAHS 1 Saghar_9052 DHEEAGAHSEIX
EAGPLPTKVNLAHS 1 Saghar_9072 DHEEAGAHSEIX
EAGPLPTKVNLAHS 1 Saghar_9100 DHEEAGAHSEIX
EAIFLRDWDSPYSH 1 Saghar_9061 SQLEAIYSHDLD
EAIFLRDWDSPYSHD 1 Saghar_9061 SQLEAISHDLDT
EAIFLRDWDSPYSHDL 1 Saghar_9061 SQLEAIHDLDTS
EAIFLRDWDSPYSHDL 1 Saghar_9084 SQLEAIHDLDTS
EAIFLRDWDSPYSHDLD 1 Saghar_9061 SQLEAIDLDTSA
EAIFLRDWDSPYSHDLD 1 Saghar_9084 SQLEAIDLDTSA
EALPAEPAAEAE 1 Saghar_9031 PPPEALEAEAEA
EALPAEPAAEAEA 1 Saghar_9031 PPPEALAEAEAA
EALQDFFRLFPE 1 Saghar_9084 SNFEALFPEYKN
EALQDFFRLFPEY 1 Saghar_9084 SNFEALPEYKNN
EALQDFFRLFPEYK 1 Saghar_721 SNFEALEYKNNK
EALQDFFRLFPEYK 1 Saghar_9061 SNFEALEYKNNK
EALQDFFRLFPEYK 1 Saghar_9084 SNFEALEYKNNK
EALQDFFRLFPEYKN 1 Saghar_9061 SNFEALYKNNKL
EALQDFFRLFPEYKN 1 Saghar_9084 SNFEALYKNNKL
EAQGALANIAVDKANLE 1 Saghar_9060 ASFEAQNLEIMT
EAQGALANIAVDKANLE 1 Saghar_9075 ASFEAQNLEIMT
EAQGALANIAVDKANLE 1 Saghar_9090 ASFEAQNLEIMT
EAQGALANIAVDKANLEI 1 Saghar_9060 ASFEAQLEIMTK
EAQGALANIAVDKANLEI 1 Saghar_9090 ASFEAQLEIMTK
EAQGALANIAVDKANLEIM 1 Saghar_9090 ASFEAQEIMTKR
EAQGALANIAVDKANLEIMT 1 Saghar_9090 ASFEAQIMTKRS
EAQQALGSAAADATEAKNK 1 Saghar_9060 KTREAQKNKAHE
EASDGIMVARGDLG 1 Saghar_9031 EILEASDLGIEI
EATDTPIVIQPAS 1 Saghar_9075 DEREATPASATE
EATDTPIVIQPASAT 1 Saghar_9075 DEREATSATETT
EATLNFLKAHFSPS 1 Saghar_9072 WDVEATSPSNII
EATLRCWALGFY 1 Saghar_9004 SDHEATGFYPAE
EATLRCWALGFYP 1 Saghar_9004 SDHEATFYPAEI
EATLRCWALGFYP 1 Saghar_9072 SDHEATFYPAEI
EATLRCWALGFYP 1 Saghar_9084 SDHEATFYPAEI
EATLRCWALGFYPA 1 Saghar_721 SDHEATYPAEIT
EATLRCWALGFYPA 1 Saghar_9004 SDHEATYPAEIT
EATLRCWALGFYPA 1 Saghar_9063 SDHEATYPAEIT
EATLRCWALGFYPA 1 Saghar_9072 SDHEATYPAEIT
EATLRCWALGFYPA 1 Saghar_9084 SDHEATYPAEIT
EATLRCWALGFYPA 1 Saghar_9100 SDHEATYPAEIT
EATLRCWALGFYPAE 1 Saghar_9004 SDHEATPAEITL
EATLRCWALGFYPAE 1 Saghar_9063 SDHEATPAEITL
EATLRCWALGFYPAEI 1 Saghar_9004 SDHEATAEITLT
EATLRCWALGFYPAEIT 1 Saghar_9004 SDHEATEITLTW
EDDEDAPMITGFSDD 1 Saghar_9031 DLGEDDSDDVPM
EDDEDAPMITGFSDD 1 Saghar_9075 DLGEDDSDDVPM
EDDEDAPMITGFSDDV 1 Saghar_9075 DLGEDDDDVPMV
EDDEDAPMITGFSDDVP 1 Saghar_9075 DLGEDDDVPMVI
EDDNIAIIDVPVPSFSDS 1 Saghar_9063 DIREDDSDSDPA
EDDNIAIIDVPVPSFSDSD 1 Saghar_9063 DIREDDDSDPAA
EDDNIAIIDVPVPSFSDSDPA 1 Saghar_9063 DIREDDDPAAII
EDEEESDAVVSQVLDE 1 Saghar_9075 GDEEDELDELGL
EDEEESDAVVSQVLDE 1 Saghar_9090 GDEEDELDELGL
EDEEPAQEEPEPIT 1 Saghar_9023 GTLEDEPITASG
EDELQATEDAKL 1 Saghar_9063 EELEDEAKLRLE
EDELQATEDAKLR 1 Saghar_9063 EELEDEKLRLEV
EDELQATEDAKLRLE 1 Saghar_9063 EELEDERLEVNL
EDENFILKHTGPGIL 1 Saghar_9072 EKFEDEGILSMA
EDEQDTDYDHVADG 1 Saghar_9060 ERQEDEADGGLQ
EDEQDTDYDHVADGG 1 Saghar_9060 ERQEDEDGGLQA
EDEQDTDYDHVADGGL 1 Saghar_9060 ERQEDEGGLQAD
EDGDIAGAPASSPEAPP 1 Saghar_9090 SHVEDGAPPAEQ
EDHTYEGLDIDQ 1 Saghar_9023 GMEEDHIDQTAT
EDHTYEGLDIDQT 1 Saghar_9023 GMEEDHDQTATY
EDHTYEGLDIDQTA 1 Saghar_9023 GMEEDHQTATYE
EDHTYEGLDIDQTAT 1 Saghar_9023 GMEEDHTATYED
EDHTYEGLDIDQTAT 1 Saghar_9100 GMEEDHTATYED
EDIRRIPIHNEDIT 1 Saghar_9100 QLGEDIDITYDE
EDIVTLRTGEVK 1 Saghar_9093 ATYEDIEVKWSV
EDIYLLGKATLPG 1 Saghar_9061 GTDEDILPGFRT
EDIYLLGKATLPGFR 1 Saghar_9072 GTDEDIGFRTIH
EDLDETISIVEAN 1 Saghar_9075 WDLEDLEANPRK
EDLDETISIVEANPR 1 Saghar_9052 WDLEDLNPRKFN
EDLDETISIVEANPR 1 Saghar_9060 WDLEDLNPRKFN
EDLDETISIVEANPR 1 Saghar_9075 WDLEDLNPRKFN
EDLDETISIVEANPRK 1 Saghar_9052 WDLEDLPRKFNL
EDLDETISIVEANPRK 1 Saghar_9060 WDLEDLPRKFNL
EDLDETISIVEANPRK 1 Saghar_9075 WDLEDLPRKFNL
EDLINSHADVNAVD 1 Saghar_9061 GMLEDLAVDDLG
EDLINSHADVNAVDD 1 Saghar_9061 GMLEDLVDDLGK
EDLINSHADVNAVDDL 1 Saghar_9060 GMLEDLDDLGKS
EDLINSHADVNAVDDL 1 Saghar_9061 GMLEDLDDLGKS
EDLINSHADVNAVDDL 1 Saghar_9084 GMLEDLDDLGKS
EDLKVDKVIQAQTAFS 1 Saghar_9075 PSLEDLAFSANP
EDLKVHFLTDPENEM 1 Saghar_9023 GRFEDLNEMKEK
EDLKVHFLTDPENEM 1 Saghar_9093 GRFEDLNEMKEK
EDLKVHFLTDPENEMK 1 Saghar_9093 GRFEDLEMKEKL
EDLKVHFLTDPENEMKEK 1 Saghar_9093 GRFEDLKEKLLK
EDLKVHFLTDPENEMKEKL 1 Saghar_9093 GRFEDLEKLLKE
EDLRSWTAVDTA 1 Saghar_9004 TLNEDLDTAAQI
EDLRSWTAVDTA 1 Saghar_9031 TLNEDLDTAAQI
EDLRSWTAVDTA 1 Saghar_9060 TLNEDLDTAAQI
EDLRSWTAVDTA 1 Saghar_9084 TLNEDLDTAAQI
EDLRSWTAVDTA 1 Saghar_9100 TLNEDLDTAAQI
EDLRSWTAVDTAA 1 Saghar_9031 TLNEDLTAAQIS
EDLRSWTAVDTAA 1 Saghar_9060 TLNEDLTAAQIS
EDLRSWTAVDTAA 1 Saghar_9072 TLNEDLTAAQIS
EDLRSWTAVDTAA 1 Saghar_9100 TLNEDLTAAQIS
EDLRSWTAVDTAAQ 1 Saghar_9023 TLNEDLAAQISE
EDLRSWTAVDTAAQ 1 Saghar_9060 TLNEDLAAQISE
EDLRSWTAVDTAAQ 1 Saghar_9061 TLNEDLAAQISE
EDLRSWTAVDTAAQ 1 Saghar_9072 TLNEDLAAQISE
EDLRSWTAVDTAAQ 1 Saghar_9100 TLNEDLAAQISE
EDLRSWTAVDTAAQI 1 Saghar_9060 TLNEDLAQISEQ
EDLRSWTAVDTAAQIS 1 Saghar_9060 TLNEDLQISEQK
EDLRSWTAVDTAAQISE 1 Saghar_9060 TLNEDLISEQKS
EDLRSWTAVDTAAQISEQ 1 Saghar_9031 TLNEDLSEQKSN
EDLRSWTAVDTAAQISEQ 1 Saghar_9052 TLNEDLSEQKSN
EDLRSWTAVDTAAQISEQ 1 Saghar_9060 TLNEDLSEQKSN
EDLRSWTAVDTAAQISEQ 1 Saghar_9072 TLNEDLSEQKSN
EDLRSWTAVDTAAQISEQ 1 Saghar_9090 TLNEDLSEQKSN
EDLRSWTAVDTAAQISEQK 1 Saghar_9013 TLNEDLEQKSND
EDLRSWTAVDTAAQISEQK 1 Saghar_9052 TLNEDLEQKSND
EDLRSWTAVDTAAQISEQK 1 Saghar_9060 TLNEDLEQKSND
EDLRSWTAVDTAAQISEQKS 1 Saghar_9052 TLNEDLQKSNDA
EDLRSWTAVDTAAQISEQKS 1 Saghar_9060 TLNEDLQKSNDA
EDLRSWTAVDTAAQISEQKSN 1 Saghar_9052 TLNEDLKSNDAS
EDLVAVEEIRDVSN 1 Saghar_9063 VVREDLVSNLGI
EDLVYQAKLAEQAER 1 Saghar_9013 DDREDLAERYDE
EDNVVCSQPARNFSRPD 1 Saghar_9100 WGLEDNRPDGLE
EDPAFYMLKGKL 1 Saghar_9072 SDYEDPGKLQYE
EDPAFYMLKGKLQ 1 Saghar_9072 SDYEDPKLQYEL
EDPAFYMLKGKLQ 1 Saghar_9100 SDYEDPKLQYEL
EDPAFYMLKGKLQYE 1 Saghar_721 SDYEDPQYELQY
EDPAFYMLKGKLQYE 1 Saghar_9004 SDYEDPQYELQY
EDPAFYMLKGKLQYE 1 Saghar_9013 SDYEDPQYELQY
EDPAFYMLKGKLQYE 1 Saghar_9043 SDYEDPQYELQY
EDPAFYMLKGKLQYE 1 Saghar_9063 SDYEDPQYELQY
EDPAFYMLKGKLQYE 1 Saghar_9072 SDYEDPQYELQY
EDPAFYMLKGKLQYE 1 Saghar_9084 SDYEDPQYELQY
EDPAFYMLKGKLQYELQ 1 Saghar_9004 SDYEDPELQYRN
EDPAFYMLKGKLQYELQ 1 Saghar_9013 SDYEDPELQYRN
EDPAYLHYYDPAGAE 1 Saghar_9061 ILREDPGAEDPL
EDPAYLHYYDPAGAED 1 Saghar_9061 ILREDPAEDPLG
EDPAYLHYYDPAGAED 1 Saghar_9084 ILREDPAEDPLG
EDPAYLHYYDPAGAEDP 1 Saghar_9061 ILREDPEDPLGA
EDPAYLHYYDPAGAEDP 1 Saghar_9084 ILREDPEDPLGA
EDPAYLHYYDPAGAEDPL 1 Saghar_9061 ILREDPDPLGAI
EDPAYLHYYDPAGAEDPL 1 Saghar_9084 ILREDPDPLGAI
EDPAYLHYYDPAGAEDPLG 1 Saghar_9061 ILREDPPLGAIH
EDPFFVVRGEVQKAVN 1 Saghar_9043 MSLEDPAVNTAR
EDPFFVVRGEVQKAVN 1 Saghar_9090 MSLEDPAVNTAR
EDPFFVVRGEVQKAVNT 1 Saghar_9090 MSLEDPVNTARG
EDPFFVVRGEVQKAVNTA 1 Saghar_9090 MSLEDPNTARGL
EDQEHTYRVVRFEVIPQSI 1 Saghar_9090 DMEEDQQSIRLE
EDQTQDTELVETRPA 1 Saghar_9093 RDGEDQRPAGDR
EDQTQDTELVETRPAGDG 1 Saghar_9013 RDGEDQGDGTFQ
EDQTQDTELVETRPAGDG 1 Saghar_9072 RDGEDQGDGTFQ
EDQTQDTELVETRPAGDG 1 Saghar_9100 RDGEDQGDGTFQ
EDVPYTAALTAVRPS 1 Saghar_9052 LKSEDVRPSRVA
EDVSVYDIADHPDFR 1 Saghar_9063 GEEEDVDFRFRT
EDVSVYDIADHPDFR 1 Saghar_9084 GEEEDVDFRFRT
EEAGPLPTKVNLAHS 1 Saghar_9072 EDHEEAAHSEIX
EEAGPLPTKVNLAHS 1 Saghar_9100 EDHEEAAHSEIX
EEAGPLPTKVNLAHSEI 1 Saghar_9072 EDHEEASEIXXX
EECYFEDVTSSN 1 Saghar_9061 SLFEECSSNTFF
EEDEERALEEQLLK 1 Saghar_9093 YEEEEDLLKYSP
EEDLRAFQVQQAVD 1 Saghar_9061 ALDEEDAVDLRR
EEDLRAFQVQQAVDLR 1 Saghar_9061 ALDEEDDLRRHT
EEDRQMDTEAAASEAPQ 1 Saghar_9093 RQAEEDAPQDVT
EEEDEERALEEQLLK 1 Saghar_9093 IYEEEELLKYSP
EEEGSTIPIQED 1 Saghar_9075 CPREEEQEDYRK
EEEGSTIPIQEDYR 1 Saghar_9031 CPREEEDYRKPE
EEEGSTIPIQEDYRKP 1 Saghar_9031 CPREEERKPEPA
EEEIAALVIDNGSG 1 Saghar_9023 MEEEIAGSGMCK
EEEIAALVIDNGSG 1 Saghar_9031 MEEEIAGSGMCK
EEEIAALVIDNGSG 1 Saghar_9075 MEEEIAGSGMCK
EEEIAALVIDNGSG 1 Saghar_9090 MEEEIAGSGMCK
EEEKYAFVNWIN 1 Saghar_9090 SYSEEEWINKAL
EEEKYAFVNWINK 1 Saghar_9090 SYSEEEINKALE
EEEKYAFVNWINKA 1 Saghar_9090 SYSEEENKALEN
EEEKYAFVNWINKAL 1 Saghar_9090 SYSEEEKALEND
EEENAFILDTLK 1 Saghar_9004 IHNEEETLKKQW
EEENAFILDTLKK 1 Saghar_9004 IHNEEELKKQWK
EEGIGYNIIRVP 1 Saghar_9072 YFSEEGRVPMAS
EEGIGYNIIRVPMA 1 Saghar_9072 YFSEEGPMASCD
EEKAGVVSTGLI 1 Saghar_9075 NGQEEKGLIQNG
EEKAGVVSTGLI 1 Saghar_9090 NSQEEKGLIQNG
EEKAGVVSTGLIQ 1 Saghar_9043 NGQEEKLIQNGD
EEKAGVVSTGLIQ 1 Saghar_9052 NGQEEKLIQNGD
EEKAGVVSTGLIQ 1 Saghar_9063 NGQEEKLIQNGD
EEKAGVVSTGLIQ 1 Saghar_9075 NGQEEKLIQNGD
EEKAGVVSTGLIQ 1 Saghar_9090 NSQEEKLIQNGD
EEKAGVVSTGLIQ 1 Saghar_9100 NSQEEKLIQNGD
EEKAGVVSTGLIQN 1 Saghar_9043 NGQEEKIQNGDW
EEKAGVVSTGLIQN 1 Saghar_9052 NGQEEKIQNGDW
EEKAGVVSTGLIQN 1 Saghar_9090 NSQEEKIQNGDW
EEKAGVVSTGLIQNG 1 Saghar_9052 NGQEEKQNGDWT
EEKAGVVSTGLIQNGD 1 Saghar_9052 NGQEEKNGDWTF
EEKAGVVSTGLIQNGDW 1 Saghar_9052 NGQEEKGDWTFQ
EEKAGVVSTGLIQNGDWT 1 Saghar_9052 NGQEEKDWTFQT
EEKYAFVNWINK 1 Saghar_9090 YSEEEKINKALE
EEKYAFVNWINKA 1 Saghar_9090 YSEEEKNKALEN
EELEADHTPHYPE 1 Saghar_9023 ELEEELYPEQET
EELEADHTPHYPEQ 1 Saghar_9023 ELEEELPEQETE
EELEADHTPHYPEQE 1 Saghar_9023 ELEEELEQETEP
EELEADHTPHYPEQET 1 Saghar_9023 ELEEELQETEPP
EEMMNDAIDDAMGDE 1 Saghar_9063 DMKEEMGDEEDE
EEQITAFEDYVQ 1 Saghar_721 DMLEEQYVQSMD
EEQITAFEDYVQ 1 Saghar_9004 DMLEEQYVQSMD
EEQITAFEDYVQ 1 Saghar_9061 DMLEEQYVQSMD
EEQITAFEDYVQ 1 Saghar_9084 DMLEEQYVQSMD
EEQITAFEDYVQSMD 1 Saghar_9061 DMLEEQSMDVAA
EEQLFSVDLKKSEAVW 1 Saghar_9013 EFDEEQAVWRLP
EEQRYTCHVQHEG 1 Saghar_9052 PSGEEQHEGLPK
EEQRYTCHVQHEG 1 Saghar_9100 PSGEEQHEGLPK
EEQRYTCHVQHEGL 1 Saghar_9052 PSGEEQEGLPKP
EEQRYTCHVQHEGLP 1 Saghar_9031 PSGEEQGLPKPL
EEQRYTCHVQHEGLP 1 Saghar_9052 PSGEEQGLPKPL
EEQRYTCHVQHEGLP 1 Saghar_9072 PSGEEQGLPKPL
EEQRYTCHVQHEGLP 1 Saghar_9100 PSGEEQGLPKPL
[truncated: 1,303,896 more chars]
